# Supplementary material for: Bioinformatic analysis of gene expression data reveals Src family protein tyrosine kinases as key players in androgenetic alopecia
Source: Front Med (Lausanne). 2023 Jun 9;10:1108358. doi: 10.3389/fmed.2023.1108358 (PMC10288522; doi:10.3389/fmed.2023.1108358)
Supplement: Supplementary file 2 [file Data_Sheet_2.xlsx]

## Sheet: 6. DEG list
Supplementary II
				Bioinformatic analysis of gene expression data reveals Src family protein tyrosine kinases as key players in Androgenetic alopecia
								Premanand Adaikalasamy and Reena Rajkumari Baskaran*,
											Department of Integrative Biology, School of Bio Sciences and Technology,
								Vellore Institute of Technology, Vellore -632014, Tamil Nadu, India.
								*Corresponding author email id: b.reenarajkumari@vit.ac.in
		6. Differentially Expressed Genes (DEGs) in the premature androgenetic alopecia samples compred with normal samples in men identified using limma package from Bioconductor.
										Filtering criteria: log2FC > |0.3| and FDR < 0.05
						Note:	Multiple probes identified for same gene symbols are highlighted
					Up-regulated DEGs													Down-regulated DEGs
														S.No
	S.No	ProbeUID	Probe Name	Sequence	Old Gene Symbol	Entrez ID	Gene Name	Gene Symbol	logFC	P.Value	adj.P.Val			1	ProbeUID	Probe Name	Sequence	Old Gene Symbol	Entrez ID	Gene Name	Gene Symbol	logFC	P.Value	adj.P.Val
	1	48835	A_24_P626951	GACAGAGTCACCATCACTTGTCGGGCGAGTCAGGGAATTAGCAATTATTTAGCCTGGTTT	ENST00000479981	28938	immunoglobulin kappa variable 1-16	IGKV1-16	2.93727	0.000103335	0.00275397			2	22457	A_23_P152398	GTGGAGACAACTGCAAATGCACAACCTGCAACTGTAAAACATGTCGGAAGAGCTGCTGTC	MT4	84560	metallothionein 4	MT4	-3.8261	2.25e-07	2.65e-05
	2	25296	A_33_P3226154	AGCAGACTACGAGAAACACAAAGTCTACGCCTGCGAAGTCACCCATCAGGGCCTGAGCTC	ENST00000390237	3514	immunoglobulin kappa constant	IGKC	2.43423	0.00449298	0.0357995			3	23717	A_33_P3270104	GTCATCTGCACATTGTAGCTACCTCCTAGAGCTATTATGAGAATTAAACATGATAATACA	FAM26D	221301	calcium homeostasis modulator family member 4	CALHM4	-3.74181	5.46e-07	5.58e-05
	3	15855	A_33_P3263319	TCTTCTCATGCTCCGTGATGCATGAGGCTCTGCACAACCGCTTCACGCAGAAGAGCCTCT	ENST00000390551	3502	immunoglobulin heavy constant gamma 3 (G3m marker)	IGHG3	2.41178	0.00561777	0.0414061			4	32942	A_23_P78201	CCTGGGTCAGGTTTTCCTTCTAGGTGCTGTTCCGGTGGATTCTGAAATGCAGTAGAGGGC	KRT35	3886	keratin 35	KRT35	-3.7203	7e-05	0.00209576
	4	23753	A_32_P148122	ACATCCAGATGACCCAGTCTCCATCCTCCCTGTCTGCATCTGTAGGAGGCAGAGTCACCA	ENST00000390265	28896	immunoglobulin kappa variable 1D-33	IGKV1D-33	2.31178	0.00263554	0.0252707			5	7965	A_23_P77980	TCCTGCTGCCGCTCATCTTCAGGAACGTGGAGCTTCAGTGTCTGGATGCTGATGATGCCA	SLC4A1	6521	solute carrier family 4 member 1 (Diego blood group)	SLC4A1	-3.58661	2.96e-09	1.62e-06
	5	27765	A_24_P212024	TGATCTATGCTGCATCCAGTTTGCAGTCGGGGGTCCCATCTCGGTTCAGTGGCAGTGGAT	ENST00000498435	28935	immunoglobulin kappa variable 1-27	IGKV1-27	2.30725	0.00319238	0.0285472			6	1912	A_33_P3288574	GCTTATACCCAATGTGACAAAGAAGAACTGCTCTAATCAATAAATTCTTGAGTCAGGAAA	KRTAP10-11	386678	keratin associated protein 10-11	KRTAP10-11	-3.34493	6.64e-06	0.000358752
	6	31449	A_33_P3424754	TCCGGTCCGAGGATGAGGCTGATTATTACTGTGCAGCATGGGATGACAGCCTGAGTGGTC	ENST00000390294	28822	immunoglobulin lambda variable 1-47	IGLV1-47	1.96263	0.00411817	0.0337629			7	31073	A_33_P3296687	ATCTCTAATCCCTGTGGCCTACGTGCTCGGTGTGGGCCTTGCAACACATTTGGGTACTAG	KRT33A	3883	keratin 33A	KRT33A	-3.33038	5.88e-09	2.27e-06
	7	29952	A_33_P3336822	ATCTCTTGTTCTGGAAGCAGCTCCAACATCGGAAGTAATACTGTAAACTGGTACCAGCAG	ENST00000390297	28823	immunoglobulin lambda variable 1-44	IGLV1-44	1.82102	0.00314278	0.0282701			8	26876	A_24_P66312	ACCCTCTGAATTCTGGATCGAGAATATAATAGAATGATCTGGAGCCCTGGCTGAACTTGC	KRTAP12-1	353332	keratin associated protein 12-1	KRTAP12-1	-3.32514	9.13e-06	0.000463139
	8	9267	A_23_P116850	GTTAAATTTTTGTCATTTATCTCTGATGGCACTTTGAGGGAAAAGAATGTCCACATACAG	KRT2	3849	keratin 2	KRT2	1.68659	0.00302328	0.0276008			9	35214	A_23_P27197	TAAAATATGTTATGCCAGGCCCCAATGCAGTTATTTTTAGATGAGCAGTGTCTTCATTCG	KRTAP4-5	85289	keratin associated protein 4-5	KRTAP4-5	-3.32125	2.45e-08	4.92e-06
	9	45449	A_23_P81103	ATAACCTACATCAACCGAGATACCAAAATCATCCTGGAGACCAAGAGCAAGACCATTTAC	SFRP2	6423	secreted frizzled related protein 2	SFRP2	1.59831	1.94e-06	0.000144619			10	9295	A_33_P3275722	ATTTTGGCTGCAGCAGCTACCGCCCTGACCTGTCTCTTGCCAGGACTGTGGAGCGGATAG	LY6G6D	58530	lymphocyte antigen 6 family member G6D	LY6G6D	-3.27982	3.4e-08	6e-06
	10	21065	A_33_P3340852	ATGGGAGCAGAAAGATGAGTTCATCTGCCGTGCAGTCCATGAGGCAGCAAGCCCCTCACA	ENST00000390541	3497	immunoglobulin heavy constant epsilon	IGHE	1.52925	0.000412537	0.00735377				8377	A_33_P3334877	TGTCTGCTGCAAGCCTGTGTGCTCTGAGGATTCCTCTTCATGCTGCCAGCAGTCTAGCTG	KRTAP10-4	386672	keratin associated protein 10-4	KRTAP10-4	-3.2409	2.21e-05	0.000890066
	11	32767	A_33_P3298159	CAAAGCAACCCTGCCCACTCAGGCTTCATCCTGCACAATAAACTCCGGAAGCAAGTCAGT	PTGDS	5730	prostaglandin D2 synthase	PTGDS	1.49361	1.33e-07	1.72e-05			11	16374	A_33_P3293778	CAGGCTCAGGTCCCACCTGAAAGCTGATAGTCGCGTCCTGAATTGCTCCTGCACTTTGAC	KRTAP10-4	386672	keratin associated protein 10-4	KRTAP10-4	-3.14404	1.29e-06	0.000104847
		18519	A_33_P3219811	CGACACTTGCCGGGACGACTCTGGGCCAGCCCCCTGCCGCGGAGATCCATGGGGTGGGAG	PTGDS	5730	prostaglandin D2 synthase	PTGDS	0.645892	0.000108461	0.00286046			12	22790	A_33_P3293763	TGTCTTCCCTGACCACGGGAGCAGGTCAGACCCTTCTAATAAACTCCTTTCCTAAAAAGT	KRTAP10-7	386675	keratin associated protein 10-7	KRTAP10-7	-3.23373	3.4e-05	0.0012135
	12	21345	A_23_P361654	TCAGGGTATTAGCAGCTGGTTAGCCTGGTATCAGCAGAAACCAGAGAAAGCCCCTAAGTC	ENST00000492446	28901	immunoglobulin kappa variable 1D-16	IGKV1D-16	1.47107	0.00546432	0.0405844				18627	A_33_P3424122	GTGCAGCTGAATCTATCGCCATGGATTCATTCTTTCAATTACTCATCCAACAAATTTTTA	TCHHL1	126637	trichohyalin like 1	TCHHL1	-3.2205	1.21e-06	0.0001
	13	17549	A_33_P3273884	TAACTTGAACATCCTGATTAAACGCTCCAACTCTACCGCTGCTACCAATGAGGTTCCTGA	HLA-DQA1	3117	major histocompatibility complex, class II, DQ alpha 1	HLA-DQA1	1.30951	0.000300495	0.00593846			13	42878	A_33_P3237948	GAAGCACAGGAATCCACAGCAGGAGATGAAAATAGAAAGTCCCTGGAAATAGAGATCACA	TCHHL1	126637	trichohyalin like 1	TCHHL1	-2.49711	1.62e-08	3.74e-06
		17388	A_33_P3293049	TGCGTTCAGTTGGTGCTTCCAGACACCAAGGGCCATTGTGAATCCCATCCTGGAAGGGAA	HLA-DQA1	3117	major histocompatibility complex, class II, DQ alpha 1	HLA-DQA1	1.15174	0.000898969	0.0123477			14	8792	A_23_P105691	TGAGAACTGGAAGCAGCATGGAAGGCTCATCTTTATCACTGTGCTCTTCTCCATCATCAT	GPRC5D	55507	G protein-coupled receptor class C group 5 member D	GPRC5D	-3.21673	1.37e-09	1.21e-06
	14	20118	A_33_P3293164	CTTTTGGTGAAAGCTGAGAACTCCTGACTGTAACATATTCTGTATGAACTTTATCTAAAG	CHGA	1113	chromogranin A	CHGA	1.25337	0.0012406	0.0152914			15	16027	A_23_P204144	CTCCCCTGCGCCTTTTCATGCTAGGGAGATGCATCCTAGTTGTCCTCCTGGCAGCTGTTT	KRT85	3891	keratin 85	KRT85	-3.20526	5.25e-08	8.34e-06
	15	37428	A_33_P3304668	GGTGGGAGGAAGCAAAAGACTCTGTACCTATTTTGTATGTGTATAATAATTTGAGATGTT	COL1A1	1277	collagen type I alpha 1 chain	COL1A1	1.24307	1.32e-05	0.000605006			16	36324	A_33_P3306307	GTAGAAAAATCCTGCTCTGTCCCTAATTTTTGTTTTTATTTTGGGGGCCTTTTTTGACAT	KRT26	353288	keratin 26	KRT26	-3.20195	6.02e-07	6.05e-05
	16	46637	A_23_P167168	TTGGGTGATGTAAAACCAACTCCCTGCCACCAAAATAATTAAAATAGTCACATTGTTATC	IGJ	3512	joining chain of multimeric IgA and IgM	JCHAIN	1.21178	0.00267287	0.0254825			17	32732	A_32_P24376	TAGAACTCTGTCCCACTGACTCATCACCCTTTTTTCTACTATTTCAAGGTTCTCAGATGA	LOC730755	730755	Homo sapiens keratin 26	KRTAP2-3	-3.20055	1.26e-08	3.24e-06
	17	19965	A_24_P370472	GCATCCAAGCATGATGAGCCCTCTCACGGTGCAATGGAGTGCACGGTCTGAATCTGCACA	HLA-DRB4	3126	major histocompatibility complex, class II, DR beta 4	HLA-DRB4	1.2081	8.63e-05	0.00243241				24815	A_33_P3406806	TTGTAGATCCACCTGCTGCCAACCATCCTGTGTGACCAGATGCTGCAGCACACCCTGTTG	KRTAP9-1	728318	keratin associated protein 9-1	KRTAP9-1	-3.19786	1.39e-08	3.43e-06
	18	22824	A_23_P7503	TTAGATTGAGGATGGGGGCATGACACTCCAGTGTCAAAATAAGTCTTAGTAGATTTCCTT	TIMD4	91937	T cell immunoglobulin and mucin domain containing 4	TIMD4	1.18677	0.00157814	0.0179478				40789	A_33_P3352340	CCCAGCTGTTGCTGCAGTCCTTGCTGTGTCTCCAGCTGCTGCCAGCCTTCCTGCTGCTAA	KRTAP9-1	728318	keratin associated protein 9-1	KRTAP9-1	-2.86442	2.65e-08	5.17e-06
		10480	A_33_P3236020	TAGCATGTTAGATTGAGGATGGGGGCATGACACTCCAGTGTCAAAATAAGTCTTAGTAGA	TIMD4	91937	T cell immunoglobulin and mucin domain containing 4	TIMD4	1.12444	0.00200383	0.0209324			18	47690	A_33_P3352349	ATTGTCTGCCTTGCTGCCGTCCCACCTGCTGCCAGACCACCTGCTACAGGACCACCTGTT	KRTAP9-1	728318	keratin associated protein 9-1	KRTAP9-1	-2.78283	3.98e-08	6.56e-06
	19	713	A_33_P3627001	CACCACCGACGATGTGGGTATGGAACCCCCTCTGGATACAGAACCCCTTCTTTTCCAAAT	PEBP4	157310	phosphatidylethanolamine binding protein 4	PEBP4	1.1565	0.000179886	0.00416989			19	12992	A_23_P89665	GCTGTGGGCCTTGCAACACCTTTGGGTACTAGATACCCTGGGGCCAGCAGAAGTATAGCA	KRT33B	3884	keratin 33B	KRT33B	-3.19632	6.52e-10	8.37e-07
	20	44415	A_23_P312920	TTTTCTGGGAAATGACTTTTCTGGGAAATGACAGTTTCTTTGACATATTTTCTTTGCCCA	POU2AF1	5450	POU class 2 homeobox associating factor 1	POU2AF1	1.13433	0.00300989	0.0275249			20	10165	A_32_P175349	AAAGATTAGAGGCCTCGCTGCCGCCCCAAGTTAGAGGACAAGTTCCTGGAAGGAGGAGGA	ENST00000374945	100996291	long intergenic non-protein coding RNA 1993	LINC01993	-3.19064	3.98e-09	1.9e-06
	21	22379	A_23_P58251	TGGCAGCACAACAAGGAGTCACTCCTGAATTTCGTGGAGACGGTGCACCGGGGCATCAAA	CPZ	8532	carboxypeptidase Z	CPZ	1.11194	0.00214632	0.0219673			21	41974	A_33_P3312743	TAGTTGCTGCAGGCCTTCCTGCTGTATCTCTAGCTGTTGCAAACCCAGCTGCTGCCAGAC	KRTAP4-3	85290	keratin associated protein 4-3	KRTAP4-3	-3.18247	1.8e-07	2.19e-05
	22	36688	A_33_P3376095	GGGGAGAATGTTGCATGTTGTTTTCTGGTGCTTGTTATTATATATTTGAATAAACAGTGC	SYPL2	284612	synaptophysin like 2	SYPL2	1.10722	0.000228539	0.00494204			22	28568	A_33_P3256282	TGCAAGCCTGTCTGCTGCAAGTCCATCTGCTGTGTACCTGTTTGCTCTGGGGCTTCCTCT	KRTAP10-2	386679	keratin associated protein 10-2	KRTAP10-2	-3.18132	1.65e-05	0.000719646
		50400	A_33_P3385376	GTGCTTGTTATTATATATTTGAATAAACAGTGCTGCAAGTACTTGCCATGAAGGATCTGA	SYPL2	284612	synaptophysin like 2	SYPL2	0.913108	0.000196117	0.00443025				32936	A_24_P410408	GAACATGGACTGCATCGTTGCCGAGATCAAGGCACAGTATGATGACATTGCCACCCGTAG	KRT83	3889	keratin 83	KRT83	-3.18025	2.3e-10	5.46e-07
	23	22346	A_23_P157879	AGTCAAGCCGCCACATGCCCACAACCTCACCAGAGGGAGAATTATGTTTCTAAATATGTT	FCN1	2219	ficolin 1	FCN1	1.09111	0.00252241	0.0245394			23	28617	A_33_P3273552	AGTACCAGGAGGTGATGAACTCCAAGCTAGGCCTGGATATCGAGATCGCCACCTACAGGC	KRT83	3889	keratin 83	KRT83	-2.95491	3.34e-10	6.67e-07
		28610	A_23_P157875	CGAATTGTGCTGAGAAGTTCCAAGGAGCCTGGTGGTACGCCGACTGTCATGCTTCAAACC	FCN1	2219	ficolin 1	FCN1	1.08402	0.0004205	0.00745176			24	16749	A_33_P3295518	TGCTCTGGTCTGGGAAGAATGTATTTGTTTTGCACTATAATAAATGCGATTAAGTCCAAA	KRTAP26-1	388818	keratin associated protein 26-1	KRTAP26-1	-3.1753	7.44e-07	6.95e-05
	24	4395	A_24_P935491	ACTTCAACACTCTTTATGATAACAACACTGTGTTATATTCTTTGAATCCTAGCCCATCTG	COL3A1	1281	collagen type III alpha 1 chain	COL3A1	1.09054	7.15e-05	0.00212847			25	10911	A_33_P3354404	TGAGCTGCCAGTCTTCTGTGTGTGTGCCTGTGAGCTGCAGGCCCATTGTGTGTGCAGCCC	KRTAP12-2	353323	keratin associated protein 12-2	KRTAP12-2	-3.16171	4.41e-06	0.000267056
	25	35470	A_32_P234518	AAATACCATGCACTTTATATGGATGCTCTGCACAAACTGTTCGACCAGCATAAGACCCAC	AWAT1	158833	acyl-CoA wax alcohol acyltransferase 1	AWAT1	1.08213	0.00106111	0.0137587			26	26368	A_33_P3256272	AGTCCTGCTACGTGCCTGTCTGTTGCAAGCCTGTCTGCTTCAAACCCATCTGCTGTGTGC	KRTAP10-5	386680	keratin associated protein 10-5	KRTAP10-5	-3.15352	8.77e-06	0.000450484
	26	24755	A_24_P125335	TGGCTATTATTTGACTTGTTGCTGGTTTGGGAGTTTATTTGAGTATTGCTGATCTTTTTC	CCL13	6357	C-C motif chemokine ligand 13	CCL13	1.0775	0.000580133	0.0091978			27	26032	A_33_P3354399	TGGTACACGGGGGTACACACCTGTATCCCTCCGTGAATAAGCATCTGGTGGACCCCCAGA	KRTAP12-3	386683	keratin associated protein 12-3	KRTAP12-3	-3.14533	3.03e-07	3.39e-05
	27	27509	A_19_P00318183	GTCCTCCATTCCATTCCCTAATTTGTATGCAATGGCATTTAACATTTTGACTTTGCTTAA	LOC400456	400456	lymphatic endothelial transcriptional regulator lncRNA 1	LETR1	1.06723	0.000101288	0.00272045				10980	A_33_P3397520	AGACTGTCTGCTGCAAGCCTGTGTGCTGTATGCCCGTCTGCTGTGGGCCTTCTTCTTCAT	KRTAP10-12	386685	keratin associated protein 10-12	KRTAP10-12	-3.14418	1.39e-05	0.000628837
	28	11652	A_24_P277934	CCTGAAAAAGGCTGTCATTCTACAGGGCTCTAATGATGTTGAACTTGTTGCTGAGGGCAA	COL1A2	1278	collagen type I alpha 2 chain	COL1A2	1.06301	6.61e-06	0.000358514			28	47688	A_33_P3357651	ATCTCCTCCCCGTGTCAACAGTCCTGCTGTGTGCCCGTCTGCTGCAAGCCCATCTGCTGT	KRTAP10-12	386685	keratin associated protein 10-12	KRTAP10-12	-2.80424	6.2e-07	6.18e-05
	29	16486	A_23_P81131	CACCAGCAACCTGGACTGCCTCAGCATTCCAAATAGATACTACCTGCAATTTTATACATG	CORIN	10699	corin, serine peptidase	CORIN	1.05068	2.12e-08	4.5e-06				18916	A_24_P325146	AGAATATCCTTCCCAATTAGGTACACATTATCTCCCTTTCAAACATACTATTTGTCTGTC	KRTAP4-8	728224	keratin associated protein 4-8	KRTAP4-8	-3.14307	3.24e-08	5.82e-06
	30	34280	A_32_P221305	TTCAGCCTCTGGAAAGTGGTGGTAGTTCCAGATTTATGTGGATGTTACTTTGTTTTTCCC	LOC389634	389634	long intergenic non-protein coding RNA 937	LINC00937	1.02862	2.33e-05	0.000924986			29	30383	A_33_P3209615	ACTCCTGTTGTGGCTCCGTGTGCTCTGACCAAGGCTGTGGCCAAGACCTCTGCCAGGAGA	KRTAP4-8	728224	keratin associated protein 4-8	KRTAP4-8	-2.89431	2.31e-08	4.75e-06
		37771	A_33_P3226395	CTCTGGAAAGTGGTGGTAGTTCCAGATTTATGTGAATGTTACTTTGTTTTTCCCTATAAA	LOC389634	389634	long intergenic non-protein coding RNA 937	LINC00937	0.8248	5.72e-05	0.00180831			30	26639	A_33_P3283030	TTGCCGACTTCATGCCAACCCAGCTGTGAGTCCAGCTTCTGCAAGGCAACACTTTGTTAA	ENST00000391353	100533177	keratin associated like protein 29-1	KRTAP29-1	-3.11702	3.54e-08	6.13e-06
		73	A_33_P3365553	CAGGGATGGCCGGCCCAGGAGGGAGGAGGACGACGTCCCTCCGGAAGAGAAGAGGCTGCG	LOC389634	389634	long intergenic non-protein coding RNA 937	LINC00937	0.375359	0.00102409	0.0134296			31	17207	A_23_P49988	TCCAAATATGCTCACCAAACACTATGTTGCTACCCTCTACCAAATGAATACAAGTTTGAA	KRTAP4-2	85291	keratin associated protein 4-2	KRTAP4-2	-3.11291	5.99e-09	2.27e-06
	31	29475	A_23_P146274	TATAATGGATCATGCGATATCAGGATGGGGAATGTATGACATGGTTTAAAAAGAACTCAT	STMN2	11075	stathmin 2	STMN2	1.02464	1.92e-06	0.00014367			32	25635	A_33_P3293753	ACTGTGTGCCTGTCTGCTGTAAGCCTGTCTGCTGCAAACCCATCTGCTGTGTGCCTGTCT	KRTAP10-9	386676	keratin associated protein 10-9	KRTAP10-9	-3.1098	1.35e-05	0.000614177
	32	10504	A_23_P102611	CATTTTTCTGGGGGTAGGATGAAGAGAAGGCACACAGAGATTCTGGATCTCCTGCTGCCT	WISP2	8839	cellular communication network factor 5	CCN5	1.0246	5.9e-06	0.000327986			33	46139	A_33_P3293768	GCAAGCTCTGCCCTCTCTGGCTTTGACACCCTCAGAAGATGGGGCAGGCTCTTTGTCTTA	KRTAP10-6	386674	keratin associated protein 10-6	KRTAP10-6	-3.10523	4.21e-07	4.42e-05
	33	21702	A_23_P120629	TACTGGATGTCCCTTCTGTCTCTATTGTGGCGCTGAACAAGAAATCCAAACCGATCGGCA	ASIP	434	agouti signaling protein	ASIP	1.00452	0.000141976	0.0034807				30930	A_33_P3292164	CTGTGCACCCATCTACTGCAGGAGAACCTGCTACCACCCCACGAGTGTCTACCTGCCTGG	KRTAP9-7	100505724	keratin associated protein 9-7	KRTAP9-7	-3.08877	3.37e-08	5.98e-06
	34	2305	A_23_P383258	TGTTTTATGGGGACTTTTTTGGTGATATTTCTGAGGCTGTTATCCAGAAGTTCCTCTATC	GDA	9615	guanine deaminase	GDA	0.997883	0.00126257	0.0154148			34	24182	A_33_P3404123	ATCTACTGCAGGAGAACCTGCTACCACCCCACGAGTGTCTACCTGCCTGGTTGCCTAAAC	KRTAP9-7	100505724	keratin associated protein 9-7	KRTAP9-7	-3.00162	2.87e-08	5.41e-06
	35	8821	A_23_P15692	TTCCCCCAACACAGGAACGCTCATGGACACCTGCACACTCCACAGAAGACGTTGGCATGT	GPR172B	55065	solute carrier family 52 member 1	SLC52A1	0.997633	0.000763275	0.0110604			35	4331	A_24_P336596	CCACAGCAGAACCAGTGCTGCCAGTCAAAAGGCAATCAATGCTGCCCACCAAAACAGAAC	SMCP	4184	sperm mitochondria associated cysteine rich protein	SMCP	-3.08871	6.83e-09	2.43e-06
	36	41026	A_33_P3718734	GCCATGTTATGATGGTGAGTGAAGGAAGCAGGACGCAATATAGCAATGCTAAATAAAAAA	ENST00000432377	729083	CCDC13 antisense RNA 2	CCDC13-AS2	0.983094	0.00585067	0.0424792				15271	A_33_P3245348	ACTCTTGTTGTGGCTCTGTCTGCTCTGACCAGGGCTGTGATCAAGGCCTCTGCCAAGAGA	KRTAP4-1	85285	keratin associated protein 4-1	KRTAP4-1	-3.0786	1.32e-08	3.34e-06
	37	5097	A_21_P0005196	TCAACTGTTACAGAAAGGCAACCCAGGAGGAGACTGGAATAAATGCTGAGTGCCAATTTC	XLOC_006195	101927902	uncharacterized LOC101927902	LOC101927902	0.971909	0.00115441	0.0145746			36	3434	A_23_P10936	TGGCCATCAGCTTTATTATCCTGTTATTCCACTAAGTAACTGGTGAAAGGGCATCCATCT	KRTAP4-1	85285	keratin associated protein 4-1	KRTAP4-1	-3.01273	6.98e-09	2.43e-06
		17120	A_21_P0005251	AGAACTTTCCCAATCCTGTGCAATGCCTGAGTGGTACATTGTATTCTATGAGAATGGCGC	XLOC_006195	101927902	uncharacterized LOC101927902	LOC101927902	0.711405	0.00148011	0.0172647			37	43506	A_33_P3293785	GGCCTCTCCTCAGGCCAGAAGTCCAGCTGCTGACGGGCAGGTCCCGTTTCTCCAGAGTTG	KRTAP10-3	386682	keratin associated protein 10-3	KRTAP10-3	-3.07616	2.2e-06	0.000158094
	38	40461	A_23_P2543	GTGTGACGGGATTTGATTAAGCACTTAGTATAGTCTTTTGAACACGGAAATCCTGTTGTA	CUX2	23316	cut like homeobox 2	CUX2	0.970831	0.000258077	0.00535051				12299	A_33_P3307728	AGCATTTCTTATGGTTTCTCTGAATCAGTTCATCCCACACATCATCCTGAGGCACCTGCA	KRTAP5-11	440051	keratin associated protein 5-11	KRTAP5-11	-3.0692	9.89e-06	0.000486043
	39	16800	A_33_P3296862	AAGGCATCTGGAGGATAAGCAAAGCCACCCCGACACCCAATCTTGGAAGCCCTGAGTAGG	C16orf89	146556	chromosome 16 open reading frame 89	C16orf89	0.963272	0.00341178	0.0297656			38	31411	A_33_P3372742	AAGCCCTGCTGCTCCCAGTCCAGCTGCTGTGTCCCTATTTGCTGTCAGTACAAGATCTGA	KRTAP5-11	440051	keratin associated protein 5-11	KRTAP5-11	-2.74509	7.02e-06	0.000375336
	40	3601	A_23_P135381	TTTTCGCTAGGACCGGTTTGGGCTTTGTACAGGTTATTTAATAGCTTTGTTAAAGATAAT	SP5	389058	Sp5 transcription factor	SP5	0.961412	3.58e-06	0.000226633				10369	A_23_P164405	CCTTAGTCATTATGGATAGTAAATCGACCTTTAAGAATTCCTGGGGTGGACTTTGCAAAC	KRTAP2-4	85294	keratin associated protein 2-4	KRTAP2-4	-3.04327	2.53e-10	5.65e-07
	41	28250	A_23_P69908	CTGATAAAACTTACAGCCCCCTACACCAAGAGTGTATCTGTGAAAGAGCTCCTACACTTT	GLRX	2745	glutaredoxin	GLRX	0.960619	0.000106956	0.00283259			39	25811	A_23_P153022	AGCCCTGCTGCCGCCCGGTGTGCTGCGACCCCTGCTCCCTGCAGGAAGGCTGCTGCCGCC	KRTAP2-4	85294	keratin associated protein 2-4	KRTAP2-4	-2.66275	1.21e-08	3.19e-06
	42	23223	A_33_P3382999	ATGGGGATGATCATACCTGCCTCACAAGAATGTTGAGACAATTCACAGAGACGTTCTGGA	PSAPL1	768239	prosaposin like 1	PSAPL1	0.946496	0.000124431	0.00313982			40	7388	A_33_P3228709	GCCTTGCCTTTGCTTGTGTATTCAGAGGCCTGAGCTCCTGAACCCACTTGAAGTCCTGTC	KRTAP5-7	440050	keratin associated protein 5-7	KRTAP5-7	-3.03331	2.62e-05	0.00100644
	43	4280	A_23_P110052	GCCCGAAAACCATAGACCTGGTTGTACTGTAGCTTGTTGTTTGGGGGACCAAATTTTCTA	FOXL2	668	forkhead box L2	FOXL2	0.946287	1.2e-06	9.98e-05			41	20226	A_33_P3293760	TGCGTGTCCATCTGCTCTGGAGCTTCCTCCCCATGCTGCCAGCAGTCTAGCTGCCAGTCA	KRTAP10-8	386681	keratin associated protein 10-8	KRTAP10-8	-3.02147	2.91e-06	0.000194029
	44	42320	A_23_P81590	AAGTAGAAGAGTCATAGGATTTGAAAGCTGTTAGAGAATTTAGCTTCCAGGACTGTTCAA	PDE6A	5145	phosphodiesterase 6A	PDE6A	0.942068	0.00314654	0.0282714			42	45141	A_23_P311585	CCAAGAGAACAACCATCTTCACACAACAACCTTCTGCTCAACTGACTTATCTTTTGGAGG	KRTAP9-9	81870	keratin associated protein 9-9	KRTAP9-9	-3.00842	3.25e-08	5.82e-06
	45	18589	A_23_P258088	AACTCCGAGAAGTGCTGTGGTCTCAGCAATGCACCTGTTTTGTACATGATTGTGTAATTT	PACSIN1	29993	protein kinase C and casein kinase substrate in neurons 1	PACSIN1	0.925231	0.000101191	0.00271976			43	3775	A_33_P3243429	TCCAGACCCCTGCACCTGCTGCCAGTTCTGTGCCCAGTCCCTGTGATGAAGCTTCCCCAA	GPR152	390212	G protein-coupled receptor 152	GPR152	-3.00774	2.06e-09	1.41e-06
	46	17749	A_23_P127385	TGGGGAAACCCCTCCCTACTGTTGGATGTATGTGTGACAAGTGTGTCTCCTGTGCTGCGA	MYBPC3	4607	myosin binding protein C3	MYBPC3	0.923507	0.000352727	0.00663647				9524	A_33_P3405369	GCGTTTAAGAGGCTTCCTTGGAGTGGCTTTGCATGTCCAACACTCTGCTGTATCTTTTTT	KRTAP5-4	387267	keratin associated protein 5-4	KRTAP5-4	-3.00282	4.4e-05	0.00147234
	47	45795	A_33_P3227400	GATGCCTGGTCTGCCATTGGCACTTAAATATTTGTTGTATTACGATTTATAATATGGTTC	COL4A4	1286	collagen type IV alpha 4 chain	COL4A4	0.922516	0.0013492	0.0161678			44	26814	A_33_P3317317	AATCCCTGCTGCTCCCAGTCTAGTTGCTGTGTCCCTGTGTGCTGCCAGTGTAAGATCTGA	KRTAP5-4	387267	keratin associated protein 5-4	KRTAP5-4	-2.79549	1.2e-06	9.98e-05
	48	50302	A_33_P3383912	AGTCTATCCTGAGGTGACTGTGTATCCTGCAAAGACCCAGCCCCTGCAGCACCACAACCT	HLA-DRB3	3125	major histocompatibility complex, class II, DR beta 3	HLA-DRB3	0.919909	2.78e-05	0.00104895			45	15316	A_33_P3307457	CTGGTAGCAGAAATCCTTACCTATATGTTTCTGAATAAATTCTGAACCATCCTCATCTCA	KRTAP9-8	83901	keratin associated protein 9-8	KRTAP9-8	-2.99712	1.59e-07	1.99e-05
	49	18246	A_23_P81898	ATTTGGGTGGGATGGGTAGGATGAAGTATATTGCCCAACTCTATGTTTCTTTGATTCTAA	UBD	10537	ubiquitin D	UBD	0.912367	0.000838261	0.0117913			46	50562	A_23_P89601	AACTGTTCTCTTTGGTGATGTTTCTGGTTGTCTGTGCTGCCTCAAAGAGCGTGTGTTCTT	KRT32	3882	keratin 32	KRT32	-2.99384	8.76e-07	7.91e-05
	50	19881	A_21_P0011688	TACAGTGACAGCCAAAGTACTGTTCATGGCATATAAAAGAGTGTACAATCTGACTTTTTT	ZNF726	730087	zinc finger protein 726	ZNF726	0.89406	0.00107466	0.0138816			47	40890	A_23_P417100	TAGGATATATGTCCTGGCTATACATCTAGAATATATGTTCCCCATGTTGACCCAAGTGTG	KRTAP4-6	81871	keratin associated protein 4-6	KRTAP4-6	-2.99188	7.92e-09	2.55e-06
	51	43613	A_23_P215454	GGGCGCTTTTGGGTTGGAAAACCACCCCACACTGGGAATAGCCACCTTGCCCTTGTAGAA	ELN	2006	elastin	ELN	0.887725	2.34e-05	0.000925239				26473	A_23_P89649	GGTGGTTTGGGAATTCTGTTTTCAGTCTTGGGTGGTATCTTTCTGAAAATTAAGGAAGTT	KRTAP3-3	85293	keratin associated protein 3-3	KRTAP3-3	-2.99145	1.71e-09	1.22e-06
		36188	A_24_P186943	TGGACTTGGAGTTGGTGCTGGTGTTCCTGGACTTGGAGTTGGTGCTGGTGTTCCTGGCTT	ELN	2006	elastin	ELN	0.748192	4.6e-05	0.0015215			48	19935	A_33_P3411315	CTCAACCTCACCACCTTCACTCAGCCCTGCTGTGAGCCCTGCCTCCCAAGAGGCTGCTAA	KRTAP3-3	85293	keratin associated protein 3-3	KRTAP3-3	-2.66273	2.26e-09	1.42e-06
	52	25129	A_32_P101352	AAAGAAGTCCACTCGCAAGTCTCCGACCTTTAGGAACAGACCAGACTTCAGGAAGAATAA	CXorf65	158830	chromosome X open reading frame 65	CXorf65	0.883856	0.000169824	0.00398331			49	2084	A_23_P15798	CTAATAAATTGACAAATTGTCCTCCAACATCCTCCCACCTCTTTGACTTCAGGACATTTA	KRTAP4-12	83755	keratin associated protein 4-12	KRTAP4-12	-2.97789	8.65e-09	2.73e-06
	53	32809	A_23_P76622	CCCTATTGGTCACAATCGGATGTACAACATGGTTCCTTTCTTCCCTCCAGTGACTAATGA	DCT	1638	dopachrome tautomerase	DCT	0.879544	8.72e-05	0.00244541				44370	A_33_P3229472	AAGCATTTGTTATGATTTCCCTGAATTAATTCATCCCACGCATCCTCCCTGAGGCACCTG	KRTAP5-10	387273	keratin associated protein 5-10	KRTAP5-10	-2.97281	5.57e-06	0.000314503
	54	25858	A_33_P3280531	CCCGCCCTGCTGTATGATATTAATGTGGAAGGTCATCAATAAAGGGGAATTGTGTTGGTG	CRAT	1384	carnitine O-acetyltransferase	CRAT	0.875526	3.67e-05	0.00128706			50	13454	A_33_P3363310	AGGTCCTGCTGCTCCAAGTCCAGCTGCTGTGTCCCTATTTGCTGTCAGTACAAGATCTGA	KRTAP5-10	387273	keratin associated protein 5-10	KRTAP5-10	-2.86924	4.84e-06	0.000286787
	55	30778	A_33_P3230698	ACTGTGCGTGCACTTGAGGCTCTGTCCAATTAAGAAATAAATGTGGCTCTTACTCAACAC	KIF1A	547	kinesin family member 1A	KIF1A	0.86719	0.000791454	0.0113199			51	39467	A_33_P3348348	GATTCACGTCCAAAAATGGCTTGGCAAAGAGACAACAATCAAAAGAAAAATTGTGGATGA	FABP9	646480	fatty acid binding protein 9	FABP9	-2.97109	2.39e-05	0.000936499
	56	14445	A_24_P166443	CTGGATAGTCCTGTCACCGTGGAGTGGAAGGCACAGTCTGATTCTGCCCGGAGTAAGACA	HLA-DPB1	3115	major histocompatibility complex, class II, DP beta 1	HLA-DPB1	0.864483	1.96e-05	0.000811694				45748	A_33_P3393412	GGGGGTCCAAGGGGGGCTGTGGTTCTTATGGCTGCTCCCAGTGCAGCTGCTGTAAGCCCT	KRTAP5-5	439915	keratin associated protein 5-5	KRTAP5-5	-2.96949	4.01e-05	0.00137784
		48953	A_33_P3271651	TGCTTGTCTGCCACGTGACGGATTTCTACCCAGGCAGCATTCAAGTCCGATGGTTCCTGA	HLA-DPB1	3115	major histocompatibility complex, class II, DP beta 1	HLA-DPB1	0.786194	1.79e-05	0.000760879			52	20853	A_33_P3304576	AAGCCCTGTAGCTGCTTCTCAGGCTGTGGATCATCCTGCTGCCAATCCAGCTGCTACAAG	KRTAP5-5	439915	keratin associated protein 5-5	KRTAP5-5	-2.93606	3.84e-05	0.0013319
		11718	A_33_P3271635	TAATGGGACACAGCGCTTCCTGGAGAGATACATCTACAACCGGGAGGAGCTCGTGCGCTT	HLA-DPB1	3115	major histocompatibility complex, class II, DP beta 1	HLA-DPB1	0.775722	0.000128219	0.00321828				48043	A_23_P66844	CTTCTGGTGGTGGCACCAAATGTGAATTAATTTGTAATACACTAGCTAAGAAATTATTCC	KRTAP4-7	100132476	keratin associated protein 4-7	KRTAP4-7	-2.96747	1.94e-08	4.23e-06
		40911	A_23_P258769	CATTTGCTGTGTTTCGTTAGCATCTGGCTCCAGGACAGACCTTCAACTTCCAAATTGGAT	HLA-DPB1	3115	major histocompatibility complex, class II, DP beta 1	HLA-DPB1	0.747764	1.94e-06	0.000144619				37437	A_33_P3317752	ATGGTCAGCTCCTGTTGTGGCTCCGTGTGCTCTGACCAGGGCTGCAGCCAAGACCTCTGT	KRTAP4-7	100132476	keratin associated protein 4-7	KRTAP4-7	-2.92431	2.41e-08	4.92e-06
	57	49782	A_23_P84860	TCTCCTTTGCAGCTTAGGATGGCTATGTGATCAGGTGTGGCCAATGAAATTGAAGAGGAA	FAM107A	11170	family with sequence similarity 107 member A	FAM107A	0.864251	2.5e-06	0.000174915			53	13006	A_33_P3256257	TGTGGCCGAGTCTCCTGCCACACCACTTGCTATCGCCCAACCTGTGTCATCTCCACCTGT	KRTAP4-7	100132476	keratin associated protein 4-7	KRTAP4-7	-2.75889	2.87e-08	5.41e-06
	58	11334	A_23_P374844	TATGCAGAGTCAGCCATTCCTGTTCTCTTTGCCTTGATGTTGTGTTGTTATCATTTAAGA	GAL	51083	galanin and GMAP prepropeptide	GAL	0.862607	0.0017838	0.0194762			54	33428	A_24_P315975	ATCCTCTAATTTCCTCATTTTCTTTATCACTTTGAGGTACAGATCTTCTTCTCAGTGAGG	KRTAP4-9	100132386	keratin associated protein 4-9	KRTAP4-9	-2.96365	1.59e-08	3.74e-06
	59	14231	A_23_P146855	TAGGGCCTAGATGAGGGGCAGGCAGTCAGGCAGAAATGGGCAAGTTCAGGGTCAGATTCT	MPPED1	758	metallophosphoesterase domain containing 1	MPPED1	0.86135	0.000741467	0.0108563			55	31662	A_23_P207868	CCTTCTTTCTTCTTTTCATAACTTTGGGTTATGTTTCTGCTACCAGCAGAGATTCTTAGC	KRTAP9-4	85280	keratin associated protein 9-4	KRTAP9-4	-2.95718	3.44e-08	6.02e-06
	60	31715	A_21_P0000571	ATAATGCCTCTTGAAAGAACCACCTTATAGGATTCCACGCGGTCAGACTCAAAACTGCTG	C22orf45	646023	ADORA2A antisense RNA 1	ADORA2A-AS1	0.861207	0.00034561	0.00654829			56	15577	A_33_P3211078	ACAACCTGCCGCCCCAGCGCCTCAGAAGAGAGGACGCGGCCGCCCCAGGAAGCAGCAGCA	HMGA2	8091	high mobility group AT-hook 2	HMGA2	-2.95033	6.22e-09	2.32e-06
	61	31681	A_33_P3842556	TCACTCCTGGGGGAGAACCACTGACCCAAATGAATTCTAAACCAATCAAATGTCTGGGAA	IKZF1	10320	IKAROS family zinc finger 1	IKZF1	0.859681	6.31e-05	0.00194925			57	22652	A_33_P3381147	CCAGGAATGATTGCAGCTGTGTCCTGAATTCCTGAAGCACGTCTCTGAATCTGTCCTCCT	KRTAP5-3	387266	keratin associated protein 5-3	KRTAP5-3	-2.94839	4.86e-06	0.000287329
	62	3058	A_24_P260443	ACCATCCCTGAGGACTTCCAAGAGTTTCAAACCCAGAATTTCGACCGCTTCGATAATTAA	THBS4	7060	thrombospondin 4	THBS4	0.853456	0.000116754	0.00299965			58	26029	A_33_P3280561	TCTTGCAAACGGGATTGCAAAAAATCCACTTCCAGCCAACTGGATTGTGTTGACACAACC	KRTAP16-1	100505753	keratin associated protein 16-1	KRTAP16-1	-2.93851	5.11e-06	0.000295624
	63	42075	A_23_P167367	AATAGTTTCTCTGGTGGATGCAATGATGTTTCTGAAACTGCTATGTACAACCTACCCTGT	PITX2	5308	paired like homeodomain 2	PITX2	0.851033	0.000746424	0.0108952			59	31654	A_23_P38603	CTGGACTCACCAGATTCTCATCAACCAGCATTCTTGATGTAGCTCATCTATGAGCTGAGT	KRTAP4-4	84616	keratin associated protein 4-4	KRTAP4-4	-2.92901	1.55e-08	3.73e-06
	64	40841	A_23_P25945	GCTGAGCACAAGAAGAAGAATACCTGTTCATTCTTCAGAAGGACCCAGATCTCTTTCAGC	ADCK1	57143	aarF domain containing kinase 1	ADCK1	0.849755	3.37e-05	0.00120435			60	42767	A_33_P3268234	ACTACAGCGGGTCCCCATTGCTAGGTAGAATATCTTTTATTCTGCTCCTTCCCTAACTCA	KRT39	390792	keratin 39	KRT39	-2.91105	3.79e-10	6.88e-07
	65	41753	A_24_P126741	AGCCTCCAACCACACTAACAAGATTCAAGATTACTTGCAACAGCTCACAGGAGCGAGAAT	A_24_P126741	100132510	glutaredoxin pseudogene 3	GLRXP3	0.849609	0.000601529	0.00938291			61	12587	A_33_P3237542	TTTCCCCAGGGCTTCGCCTTGTAAGTGCCTAGGCTGAATCTTCTAAATAAATACGATCCA	KRTAP5-8	57830	keratin associated protein 5-8	KRTAP5-8	-2.90668	8.86e-06	0.000453407
	66	29686	A_33_P3234277	CTGAGGGTGTCGCTGAGAGCCTCTTCCTGCCCAGAACAGATTACAGCTTCCACAAGTTCC	HLA-DPA1	3113	major histocompatibility complex, class II, DP alpha 1	HLA-DPA1	0.848797	9.85e-07	8.59e-05			62	36226	A_24_P76854	TGAAAAAGTCACACTCCCATTTCTCTACTTTAACAAACCTCCTGCCCTGAGCCCACAAAA	KRTAP2-1	81872	keratin associated protein 2-1	KRTAP2-1	-2.90147	3.91e-10	6.88e-07
		11511	A_23_P30913	CTAATATGGAGATTATCCTTTCATTGAGCCTTTTATCCTCTGTTCTCCTTTGAAGAACCC	HLA-DPA1	3113	major histocompatibility complex, class II, DP alpha 1	HLA-DPA1	0.747034	6.62e-05	0.0020188			63	14194	A_33_P3210146	CCTAGCACAGCTTCCTTGGTGCAAAAATTCACCCAGCTCTGGGTGTGTAACAGCCAAGGA	PRR9	574414	proline rich 9	PRR9	-2.90041	2.17e-07	2.57e-05
	67	1133	A_32_P176911	GGACTCTGGAGATAAAACCTCATTGCAAGGCTACCTTTGCCACTGTATCTTAGCAGCTTT	LINC00239	145200	long intergenic non-protein coding RNA 239	LINC00239	0.84448	0.00227851	0.0229279				16160	A_32_P48825	TTGTCCTCAAGGTGTGATGCTTCGATGCAAGGAGTCCAGTCAGGAGCTCTCTCAGTGGCC	KRT72	140807	keratin 72	KRT72	-2.88761	6.93e-08	1.05e-05
	68	22170	A_24_P246518	TCCAGCACAGCTTCACCAGGGGCTTTTCAGGTGTGCTCGGCTTCCGAGAGTTCTTCAAGT	PKD1L2	114780	polycystin 1 like 2 (gene/pseudogene)	PKD1L2	0.842698	0.000982935	0.0130431			64	18862	A_21_P0000016	TAAATTCTTCAAGTGCCTTTATGAAGGGGAGATCACTCAGATCCAGTCCCACATCAGCGA	KRT72	140807	keratin 72	KRT72	-2.59343	7.07e-08	1.06e-05
		12629	A_32_P92489	AGATCGTAGATTTGCTGCTGATGAAAATACTCAGTTTCCTGGGCATTAAGTCTAAGAGAG	PKD1L2	114780	polycystin 1 like 2 (gene/pseudogene)	PKD1L2	0.712884	0.000581924	0.00920309				972	A_23_P130241	TTTCTTTGTCTTTCTTATGGGGGTTACCAAATATTTTGGCCTCAGAATTATCTGATTCCT	KRTAP1-3	81850	keratin associated protein 1-3	KRTAP1-3	-2.88171	1.57e-09	1.22e-06
	69	40233	A_23_P312132	TTCATCGTGGGGCTCTCAGTTCCGATTCCCCAGGCTGAATTGGGAGTGAGATGCCTGCAT	ITGAX	3687	integrin subunit alpha X	ITGAX	0.840494	7.64e-05	0.00222853				22452	A_24_P142495	CTGCTGCCGCCCATCCTACTGTGGACAGTCCTGCTGCCGCCCAGTCTGCTGCTGCTACTC	KRTAP1-3	81850	keratin associated protein 1-3	KRTAP1-3	-2.5778	1.6e-08	3.74e-06
	70	27410	A_23_P61466	AATCACTGAATGCCTCCTCAGGTCATTTAGCACTTATTTTATCCAGTATCTTTGGGCTCC	CD163L1	283316	CD163 molecule like 1	CD163L1	0.829316	1.8e-05	0.000761965			65	4667	A_33_P3213006	TGTGGACAGTCCTGCTGCCGCCCAGCCTGCTGCTGCCACTGCTGTGAGCCCACCTGCTAA	KRTAP1-3	81850	keratin associated protein 1-3	KRTAP1-3	-2.49783	1.55e-08	3.73e-06
	71	44386	A_23_P305245	CATGATCCAAAACATAAGAACTTACGACTTGTAACTCGTTTAAAGCCATTAATTGTGCAG	C3orf80	401097	chromosome 3 open reading frame 80	C3orf80	0.827481	0.000221039	0.00482144			66	24084	A_19_P00322583	GTTGGAGCGCCCCAGCTGCTGCCTCCCTGGTAGCTTTCATTAAAGGACTTTGCTTTTTTG	XLOC_004577	101929719	uncharacterized LOC101929719	LOC101929719	-2.88119	2.12e-08	4.5e-06
	72	32682	A_23_P145159	ATGCTCAGTTTTCTACGTGGATATTTGAAGGGAGGCCTAATGTGTTTTGGATGACTGGTT	DNAH8	1769	dynein axonemal heavy chain 8	DNAH8	0.826845	0.00143953	0.0169138			67	14781	A_33_P3364373	AAGCCCTGTTGCTGCCAGTCCAACTGTTGTGTCCCTGTGTGCTGCCAGTGTAAGATCTGA	KRTAP5-2	440021	keratin associated protein 5-2	KRTAP5-2	-2.87492	1.24e-06	0.00010132
	73	5990	A_23_P140384	TGTGACTGACTCTTCTTCTCGGGGACACAGGCCAGCTCCACAGTGTTGCCAGAGCCTTAA	CTSG	1511	cathepsin G	CTSG	0.820275	0.000239904	0.00511781				29490	A_33_P3376971	TTCCTGGGAAGCTCATCACTACAGGCCCTGGCAACCTTCCCAGTCTGTCCCATACTGTTA	CHAC1	79094	ChaC glutathione specific gamma-glutamylcyclotransferase 1	CHAC1	-2.86593	1.06e-08	3.01e-06
	74	22682	A_33_P3418175	AGCAACACCGAGGATTTGCCTCTGGTCACCAAGATGTGCCACATAGGCTGCCCCGATATC	LYNX1	111188157	LYNX1-SLURP2 readthrough	LYNX1-SLURP2	0.819706	0.00264131	0.0253005			68	17158	A_33_P3376965	TTCTCCGGCCACAACCTTGAATACTTGCTGCGTCTGGCAGACTTCATGCAGCTCTGTGGG	CHAC1	79094	ChaC glutathione specific gamma-glutamylcyclotransferase 1	CHAC1	-2.7077	2.2e-08	4.57e-06
	75	6038	A_23_P50508	TCCAGATGGCCAGAATGAATGTGATAGTTCAGACCAATGCCTTCCACTGCTCCTTTATGA	PLA2G4C	8605	phospholipase A2 group IVC	PLA2G4C	0.8112	0.00114351	0.0144658			69	16975	A_23_P131139	CTAATTACAATGCCCTGCTGCTGCTCATCTCCCTTTATTCGTTTGTACTCATACTCAAAA	DIRC1	116093	disrupted in renal carcinoma 1	DIRC1	-2.851	1.96e-07	2.35e-05
	76	43585	A_33_P3302125	CTGATCTTACCTTCCCACTTTACCTCATACAACAATAAAGCTCTTTTGCCTCTTCGTGAA	LCE2A	353139	late cornified envelope 2A	LCE2A	0.810005	7.14e-05	0.0021269			70	1230	A_33_P3252441	AGTCTGTGGTCGAGTCTCCTGCCACGTCACTTGCTATCATCCAACCTGTGTCATCTCCAC	ENST00000440582	85354	keratin associated protein 4-16	KRTAP4-16	-2.85063	2.74e-08	5.31e-06
	77	22167	A_23_P251499	CTCGTCCAGTTCGTCTCAGATCTCAGTGTCACCGCTGATGGCTTCTCAGCCTCCTACAAG	PCOLCE	5118	procollagen C-endopeptidase enhancer	PCOLCE	0.810003	1.48e-06	0.000117279			71	42419	A_33_P3286196	CAGTCTAACTCCTATATCATGTTGTCTGCTTTCTAATAAACTCAATACTCCTACCATAGA	KRTAP2-2	728279	keratin associated protein 2-2	KRTAP2-2	-2.84182	8.38e-10	9.24e-07
	78	13907	A_23_P74088	GCTGCGGCCAGAAGATCCTCCACAAGAAAGGGAAAGTGTACTGGTACAAGGACCAGGAGC	MMP23B	8510	matrix metallopeptidase 23B	MMP23B	0.807091	1.61e-05	0.000709112			72	38842	A_23_P101048	TGTCCCTTCAGTATTCACTTGCCTCAGTAGTTTGCCAGATGTTAAGGTAGACCAGATGAC	KRTAP3-2	83897	keratin associated protein 3-2	KRTAP3-2	-2.83279	2.79e-09	1.6e-06
	79	36413	A_33_P3381378	ATAATGCAATTCTGTAGTCAGAGCAATATCCCTGGCGAGAGCCTGACATCGCCTGTTAAA	PAX1	5075	paired box 1	PAX1	0.806608	6.78e-05	0.00205346			73	22475	A_23_P141624	GACCTGGTTGTCAGCCAAAGTCCTACAATGTGAAAAGAGTTAGATACTATTTTACTATAA	KRTAP1-1	81851	keratin associated protein 1-1	KRTAP1-1	-2.82594	8e-09	2.55e-06
	80	2710	A_33_P3354414	TAATAGTCCACTGACCCCGGAGAAGATTAGGATGGCCTGTGAAGACAAGTTCACAAAAAT	AOX1	316	aldehyde oxidase 1	AOX1	0.805546	6.16e-07	6.15e-05			74	18660	A_33_P3635527	AAATGCTATTGACCAACTTCCAGAATTTATAGCAGCTGGAAATTGCCCAATGGGGAAGAT	KRTAP24-1	643803	keratin associated protein 24-1	KRTAP24-1	-2.82212	7.87e-08	1.14e-05
		46951	A_23_P154037	TTGGTTTCCTCTAGGGTGATATTCGTCATTACTCTGTCTCTTCAATCCATCCAGCTAAAT	AOX1	316	aldehyde oxidase 1	AOX1	0.583339	0.000164867	0.00390252			75	43936	A_23_P4400	ATCCCACTGACTCTGTGAGAACATTCTGGTTCATTTTAAACTCCCTCCCTTGCTTTCTTT	KRTAP4-11	653240	keratin associated protein 4-11	KRTAP4-11	-2.81659	1.97e-08	4.25e-06
	81	30966	A_23_P140450	TCTAAGAATACAGGACACCATTGAGATCACTGGAACTTTTAAACACCGCAAAATGACCCT	SLC27A2	11001	solute carrier family 27 member 2	SLC27A2	0.801117	0.00472717	0.037055			76	32190	A_23_P101038	GAGTCATGATCTCAGCTTTGTCTCAAAAATCAAGAGCTTCATTCTTTGCTTCTAAGGAAT	KRTAP9-3	83900	keratin associated protein 9-3	KRTAP9-3	-2.81373	3.67e-08	6.2e-06
	82	14491	A_19_P00321068	AAATATAGGTGAAGAGTGGCTGGGGTTTGAACCTTTAGGATTTCACAGCCATGCTGGATG	MIAT	440823	myocardial infarction associated transcript	MIAT	0.799657	4.36e-05	0.00146191				1465	A_24_P134789	TGTCTGCTCTAAGTCCGTCTGCTATGTGCCTGTGTGCTCTGGGGCTTCCACTTCATGCTG	KRTAP10-10	353333	keratin associated protein 10-10	KRTAP10-10	-2.80921	3.83e-07	4.08e-05
		10492	A_19_P00315524	AAGTTCTGAGTGCCTGGGAAGTGGTAGAGAGACCCCAGAGAGGGCTGCTGCAGTCTGGAA	MIAT	440823	myocardial infarction associated transcript	MIAT	0.743712	0.000497529	0.00835105			77	5472	A_33_P3381851	CCTCCCAGCTGCCCCAGCAAGCTCTGCCCTCTCTGGCTTTGACACCCTCAGAAGGTGGGG	KRTAP10-10	353333	keratin associated protein 10-10	KRTAP10-10	-2.41677	3.2e-09	1.68e-06
		12230	A_19_P00321067	TAAAACCAGCTCACATGGAGAATCAGAGAATGGGACAGTGCCACAAAACAGTCTACTGAG	MIAT	440823	myocardial infarction associated transcript	MIAT	0.710112	0.000283802	0.0057199			78	12791	A_23_P53450	TGAGAATAAATCTTTCTCCTGAGCTCACATTGGCAGGTGATGTCAGGCCAATGCCTAGAA	KRT82	3888	keratin 82	KRT82	-2.80659	1.62e-08	3.74e-06
		11492	A_24_P854492	CAACAAAGGAGCGTCACTTGGATTTTTGTTTTCATCCATGAATGTAGCTGCTTCTGTGTA	MIAT	440823	myocardial infarction associated transcript	MIAT	0.643879	0.000301485	0.0059468				43110	A_33_P3381684	TGACGGAAAGTATCGCTGGGAAGAAGAGCAGCTCCAACTTGAGGAACAAGAGCAGAGGCT	TCHH	7062	trichohyalin	TCHH	-2.80234	5.32e-06	0.000305645
	83	34149	A_23_P165136	CACCCTCCTGTGGATGTACAGGCAGTGCTCAATAAATGCTTCGAGGCTGATGAGGCTGCT	LRRC25	126364	leucine rich repeat containing 25	LRRC25	0.798137	3.05e-05	0.00112112			79	47382	A_32_P98072	GGCAAATTTCTAGAGGCCCTTTGACAAGACCCATTTGCCCACAATCATTTGAGGCCTATT	TCHH	7062	trichohyalin	TCHH	-2.58322	3.16e-05	0.00115137
	84	24505	A_23_P212050	TTCCCCCCAAAATTATCAGTGCTCTGCTTTTAGTCACGTGTATTTTCATTACCACTCGTA	BCHE	590	butyrylcholinesterase	BCHE	0.797543	8.21e-05	0.00235187				4044	A_33_P3254579	AGACTAGCTTCTGCGGATTTCCCAGCTTCTCAACCAGTGGGACCTGCAGCTCCAGTTGCT	KRTAP1-5	83895	keratin associated protein 1-5	KRTAP1-5	-2.80131	4.46e-09	1.97e-06
	85	18508	A_23_P421011	TCGAGATCTTATACCACTCTGTATTGGACAAAGGCTAGCACAGGGCTAGGCACCAATAAA	KAZALD1	81621	Kazal type serine peptidase inhibitor domain 1	KAZALD1	0.793063	0.000290397	0.00580045			80	49661	A_23_P118842	AATGATCTTGCCTGCTGGATATTTCAGTTATATCTGTGATACAATGTCTTCTGTCATTTC	KRTAP1-5	83895	keratin associated protein 1-5	KRTAP1-5	-2.65133	9.39e-09	2.81e-06
	86	20942	A_23_P167030	GCAAGTCCAGATGCACTATGAGATGCTCTTCAACTCCTTCCAGGGATTTTTTGTCGCAAT	PTH1R	5745	parathyroid hormone 1 receptor	PTH1R	0.791985	1.4e-07	1.79e-05			81	21319	A_33_P3304691	ATTTCTGGCTTTGCAGGACTCTTACCATGGCCAGGCATTCCTGCCCAGCCTTTACCTCCT	KRTAP5-1	387264	keratin associated protein 5-1	KRTAP5-1	-2.79765	4.14e-07	4.37e-05
	87	46349	A_33_P3330404	GGTGGGCTGGAGCAGGTGTGGCCCTGATTCTGTGTTGCTCTTCTCATAAAATGTTCTGTT	FAM180B	399888	family with sequence similarity 180 member B	FAM180B	0.787752	6.87e-05	0.00207227				28461	A_23_P5703	AGTGTTGCTCAGCACCTCAAAGGTGGTCTCTCAGCTTTTAAGTCAGGAATTGAAGCGATT	LYG2	254773	lysozyme g2	LYG2	-2.77365	1.59e-06	0.000124429
	88	31820	A_23_P351844	TCTCCCATTCGCAATAAGCTACCAAGAAGCCCAAGATATCAGCCCAAAAATCAATCTTAT	CD1B	910	CD1b molecule	CD1B	0.782693	0.00717411	0.0488279			82	27733	A_33_P3356306	ACTGAGTTACTTTGAGAGGTCCTCCATCCTCAACCTCCATTTCCTCTTCTGCAGAATGTT	LYG2	254773	lysozyme g2	LYG2	-0.726491	8.05e-07	7.41e-05
	89	19980	A_33_P3360972	CAGCTTCACCCTCCAGTCTGAAAGTGAAGAGCAGAGTATTTATTTAAAAAATAAATGTGA	EXOC3L4	91828	exocyst complex component 3 like 4	EXOC3L4	0.77738	0.00038934	0.00708123				10872	A_23_P107454	AATCTTCTTAATTATTTGCACATTTGGGTACCATTGGAGACCTCCCTTCTGTCTTTTAGG	KRTAP3-1	83896	keratin associated protein 3-1	KRTAP3-1	-2.76907	5.61e-09	2.24e-06
	90	15609	A_23_P6066	TCACGCCCACACCAGATGATGCTGTGTTTCGCTGGCTCAGCACTGTCTATGCTGGCAGTA	CPXM1	56265	carboxypeptidase X, M14 family member 1	CPXM1	0.773856	0.00345445	0.0299726			83	39166	A_33_P3382399	ATCAACCTGACCACCTATGTTCAGCCTGGCTGTGAGAGTCCCTGTGAGCCCCGCTGTTAA	KRTAP3-1	83896	keratin associated protein 3-1	KRTAP3-1	-2.71143	1.61e-08	3.74e-06
	91	23972	A_23_P58082	CGGAGTACTTCTCCATGCTTCTAGTCGGAAAAGACGGAAATGTCAAATCCTGGTATCCTT	CCDC80	151887	coiled-coil domain containing 80	CCDC80	0.772949	9.05e-06	0.000460453			84	10226	A_23_P104073	GGTCTTCTGCGATCAGTTAACCCATTTTACCTAGGAGGCCCAGAGATGTGAGGGCTCCTT	S100A3	6274	S100 calcium binding protein A3	S100A3	-2.76493	3.2e-08	5.78e-06
		39255	A_33_P3221284	AAAGTAGTTCATCTAGGAAACTGTCCTGGGAACCAAACTTCTGATTTCTTTTGCAACCCT	CCDC80	151887	coiled-coil domain containing 80	CCDC80	0.734798	7.43e-06	0.000394473			85	31062	A_23_P38584	GAATAGTACCATTTCTTTGGCTTTTTCTCTATGGTGGTGTTTCAATAAAAGTTCTTCCTG	KRT27	342574	keratin 27	KRT27	-2.74576	1.25e-06	0.000101815
	92	42244	A_33_P3359017	CTGTCCAGGTTGTTCATATAATAATATGCTGTGAGCATCTTTCCATGACATTAAATCATC	CYP4F2	8529	cytochrome P450 family 4 subfamily F member 2	CYP4F2	0.772212	0.00201997	0.021072			86	24237	A_23_P107465	CTGTTCCTTCCTATGCTCACCCAGAGAACTCTCTGATGTGCCAGTGGCCCTCCCTTTTAA	KRT31	3881	keratin 31	KRT31	-2.71331	4.02e-08	6.61e-06
		23474	A_23_P50710	TTGGACAGTCTACAGAAATGTGTCTTCAGCTTTGACAGCCATTGTCAGGAGAAACCCAGT	CYP4F2	8529	cytochrome P450 family 4 subfamily F member 2	CYP4F2	0.591339	0.00128324	0.015579			87	46225	A_21_P0003308	AGATCCACATGTACCTTGAGGTGACAGACTGGCTCTGCCGCCCCCAGCTGCTCAACTTAT	DCUN1D1	54165	defective in cullin neddylation 1 domain containing 1	DCUN1D1	-2.6947	3.21e-09	1.68e-06
	93	17391	A_23_P54918	CCCTTCACCTGGTGACAGGAACACTCCTTTCCTGGTATGGAACGTGAGCTCCCGTGACAT	LDHD	197257	lactate dehydrogenase D	LDHD	0.770245	0.000270609	0.00552144			88	1079	A_33_P3358908	CAGCCCTGCTACTGCCCAGCCTGCTGTGTGTCCAGCTGCTGCCAGCATTCTTGTTGCTGA	KRTAP9-6	100507608	keratin associated protein 9-6	KRTAP9-6	-2.68574	5.01e-08	8.06e-06
	94	13462	A_33_P3294277	CACTGTGAGTGCACTAAATGCTATTGAATTGGACACTTTAGAATGGTTGAAATAGTGATT	CYP4F3	4051	cytochrome P450 family 4 subfamily F member 3	CYP4F3	0.769445	0.00187696	0.0201165			89	33448	A_32_P489662	ATGATTTCAGGCTAAAGTATGAAAATGAGCTCACCCTTCACCAAAACGTAGAGGCCGACA	KRT28	162605	keratin 28	KRT28	-2.68554	4.26e-08	6.97e-06
	95	19168	A_23_P1331	GAGGTCCATGATATTTGCTAAGCTAGGTGTGTCTAAGAGTATTTTAAACCCTTATGGATT	COL13A1	1305	collagen type XIII alpha 1 chain	COL13A1	0.767737	6.94e-05	0.0020803			90	44926	A_23_P81926	CTATCTCCTTAAACCTCTTCCTCATTCCCTCGGTTTTATTCTGAACCCGTAAGGTGGTGT	PSORS1C2	170680	psoriasis susceptibility 1 candidate 2	PSORS1C2	-2.67861	1.36e-09	1.21e-06
	96	20634	A_23_P135486	TTCGGCAAGAGCTGAACACTCTGGCCAACCCTTTCCTGGCCAAGTACAGGGACTTCCTGA	AHSP	51327	alpha hemoglobin stabilizing protein	AHSP	0.764629	0.00260605	0.0251144			91	6726	A_33_P3273534	TTCCTGCCTCTCCCCTTCCTCCTCTGCTCTTGATCTGTGTTTCAATAAATTAATGTAGCC	KRT81	3887	keratin 81	KRT81	-2.66074	4.64e-10	7.33e-07
	97	34967	A_24_P11315	TACGGCTTGACAGCAGACACCTACATCGACCTGGCAGCTGATGAGGAAGGTCTTTGGGCT	OLFML3	56944	olfactomedin like 3	OLFML3	0.764183	1.16e-05	0.000550479			92	40993	A_23_P66858	CTGCAGCTTTGAGATGCAAAAAAGGTCCATCTTCTTTGTGAGCCTCTTAATAAATTTGAG	KRTAP17-1	83902	keratin associated protein 17-1	KRTAP17-1	-2.65354	1.56e-08	3.73e-06
	98	17083	A_23_P201022	CCTGAAAGTCTGTGTCCAATTATGCACTGGCCACCCAACAGCACCAATTGTACATTCCCT	PKLR	5313	pyruvate kinase L/R	PKLR	0.761924	0.00105762	0.013727			93	20446	A_23_P150343	CAATATCTGCTATGCTGTAGTGCTAGGATTGATTATGTGTTCTCCAAAGATGCTGCTCCC	SLN	6588	sarcolipin	SLN	-2.64561	6.95e-09	2.43e-06
	99	7716	A_32_P116556	GGGGCCCTGAGGTTGTACTGTAAACATCATAGTGACTTGTCTTTTCAAATATATTCCCAC	ZNF469	84627	zinc finger protein 469	ZNF469	0.761873	1.3e-05	0.000600474			94	5196	A_33_P3271087	TAGCTCCTGAAGATCTGTGCTTTCCAACAAGTGACTACCCTTGAAGCACATCCCCTTCTG	KRTAP5-9	3846	keratin associated protein 5-9	KRTAP5-9	-2.64373	1.36e-08	3.38e-06
	100	29343	A_33_P3215640	AGGGACGAGGGAAGGAAAGTAACTCCTGACTCTCCAATAAAAACCTGTCCAACCTGTGGC	PI16	221476	peptidase inhibitor 16	PI16	0.758579	3.26e-05	0.00117932			95	22565	A_32_P481377	GCTGCTTGTCCCTGAATAGCTCTTCATAGCTGACCCTTCTTGTGACCGCCTGACTGCTGG	KRTAP11-1	337880	keratin associated protein 11-1	KRTAP11-1	-2.63029	2.57e-06	0.000178122
	101	34883	A_23_P64873	CATCCACCTTCAGATGTGTCTACGTGCGCTCTGCCATTCAACTCGGAAACTATAAGTAAT	DCN	1634	decorin	DCN	0.74955	7.86e-07	7.26e-05			96	26858	A_33_P3315284	TTTGTCTTCCACAGTCTCTCTGGGGCTGTGTCCTACATAGCTTCTGACTCTCAATTTTTG	KRT74	121391	keratin 74	KRT74	-2.60004	6.65e-06	0.000358813
		47620	A_33_P3382856	TATTTGACTTTATGCTAGAAGATGAGGCTTCTGGGATAGGCCCAGAAGTTCCTGATGACC	DCN	1634	decorin	DCN	0.669415	3.78e-06	0.00023711			97	38136	A_23_P137896	AATACGAGAAACGAATTGAGCGCTTAACGATCCTGAAAGAGGAAGATGGAGACGCTGGAA	OXCT2	64064	3-oxoacid CoA-transferase 2	OXCT2	-2.59288	1.82e-10	5.43e-07
	102	35187	A_21_P0001938	GAGGCAAGAAAGATTTGCATCTTCTACCACTGCTAAATAGCAGTGACGCCTCTGAGATAC	LOC285084	285084	long intergenic non-protein coding RNA 1305	LINC01305	0.748944	0.0065047	0.0456725			98	2996	A_33_P3266564	TGCTGCATTTCAGTTCTGGCTGTCCCACAGCTCCAGGAGTTGTGTCCCCTGAATTTTGCA	KRTAP5-6	440023	keratin associated protein 5-6	KRTAP5-6	-2.58548	1.22e-07	1.62e-05
	103	44393	A_33_P3382324	ATCATCGTGCACCCACAGTTCTACATCATCCAGACTGGAGCGGATATCGCCCTGCTGGAG	TPSD1	23430	tryptase delta 1	TPSD1	0.748275	0.0021599	0.0220766			99	44715	A_23_P99044	GCACACACTGGGGCCTAGCATAGTTCCTGCCTATGCCAGGAGCTGGCTCTGTGTTTAAGA	KRT71	112802	keratin 71	KRT71	-2.58333	5.45e-06	0.000310408
	104	5173	A_23_P212354	ATGAAGTCATGCGTTTAATCACATTCGAGTGTTTCAGTGCTTCGCAGATGTCCTTGATGC	CCR2	729230	C-C motif chemokine receptor 2	CCR2	0.747309	0.00083208	0.0117397			100	16107	A_23_P15786	TGGATCTGGAAATGTGGGAAGTCAAGTCAAAGACCCAGCCAAAGCCATAGTGGTTAAGAA	KRT25	147183	keratin 25	KRT25	-2.55463	1.57e-05	0.000690669
	105	32254	A_23_P213857	ACAGGCTGGCTGCGTGTTCTTGAAATAGGTGTTACCTTCTCTGGGCCTTGGTTTTTTAAA	C7	730	complement C7	C7	0.746764	0.00369252	0.0314656			101	38857	A_33_P3351092	GGATATGGCTGCTGCCGCCCATCTTGCTATGGAAGATACTGGTCCTGTGGCTTCTACTGA	KRTAP20-2	337976	keratin associated protein 20-2	KRTAP20-2	-2.54277	8.8e-08	1.23e-05
	106	32051	A_23_P130113	GAGGACTGAGATCCCACCTCCTTCTGTAATTCATTGTAATTATTATAATCGTCAGCCTCT	ASGR2	433	asialoglycoprotein receptor 2	ASGR2	0.745821	7.55e-05	0.00221228			102	24350	A_23_P101054	GATGTTCAGCTCCCTGTAATCTGAGCTCCAGTTACTACTTAAGGTGTTTCCTGAACGTAC	KRT34	3885	keratin 34	KRT34	-2.51927	8.76e-10	9.24e-07
	107	29510	A_23_P256470	TTGAAGACCCTGCAATGTGGTGATGGGAAATGAGACTTGCTCTCTGGCCTTTTCCTATTT	NPY	4852	neuropeptide Y	NPY	0.74558	0.000560764	0.00898335			103	49593	A_33_P3315303	ACTTGTCCTTGTTTAGGCCTCACCTCCCTGCTCCTGTGTCTTACCAATAAACTTATAAAG	KRT73	319101	keratin 73	KRT73	-2.50147	1.72e-07	2.11e-05
	108	25832	A_23_P342131	GCTGACCGCTCTGAGCTGTTCTGTTTCGTATTGCTGCTCTGTGTCTGCATGTATTGTGAC	CYBASC3	220002	cytochrome b561 family member A3	CYB561A3	0.743445	1.72e-06	0.000131805			104	32678	A_33_P3276703	CTCTGTTGTAAATACCCCTCACGGAGGAAATAGTTTTGCTAAGAAATAAAAGTGACTATT	VGF	7425	VGF nerve growth factor inducible	VGF	-2.50136	7.02e-07	6.72e-05
	109	40534	A_32_P133090	TCTGCAATGAATCCCAAAAGTATGTAGTTGAGCTGACTGCAAGGTGCTTGAGATGCAAGA	BG216262	105374312	uncharacterized LOC105374312	LOC105374312	0.741432	2.26e-05	0.000905754			105	306	A_23_P126869	ATCTTGTCCTGTGCATCCTAACAGAGGAAGGATCCATGATTCTGCTTTGGTCCAATTGCT	PADI3	51702	peptidyl arginine deiminase 3	PADI3	-2.46275	1.86e-08	4.1e-06
	110	26141	A_33_P3312686	CGTCAGTTGTGATAGAGTTCTAGATTGGCAATGCAGTTACATTGTTTCTTCTTTGAAAAT	DGAT2L6	347516	diacylglycerol O-acyltransferase 2 like 6	DGAT2L6	0.739836	0.000705811	0.0104716			106	20859	A_23_P21560	GGGCTGCTAAATGCCCTCAGGTTCACTACAAAGCACTTGAACGATGAATCAACTTCCAAA	FAM49A	81553	CYFIP related Rac1 interactor A	CYRIA	-2.44232	2.39e-11	1.82e-07
	111	1579	A_23_P202448	GTGACATTTCCATGCATAAATGCGATCCACAGAAGGTCCTGGTGGTATTTGTAACTTTTT	CXCL12	6387	C-X-C motif chemokine ligand 12	CXCL12	0.738678	1.23e-05	0.000574416			107	10428	A_23_P86599	CCCAGAATCCATGCTTCTCATCTGCAAAATGAAAATGTCAATACTTACTTCTTAGCACTG	DMBT1	1755	deleted in malignant brain tumors 1	DMBT1	-2.40564	2.76e-08	5.33e-06
		36894	A_33_P3712341	ATGAACGCCAAGGTCGTGGTCGTGCTGGTCCTCGTGCTGACCGCGCTCTGCCTCAGCGAC	CXCL12	6387	C-X-C motif chemokine ligand 12	CXCL12	0.521245	3e-05	0.00110999			108	9575	A_23_P363769	CTCCTTCCGGGGCTGCCCTCAAGAGCTTCTGAAAAACTAATGACTCTGCTGCCTTCTCCT	KRT86	3892	keratin 86	KRT86	-2.38606	7.22e-09	2.49e-06
	112	12940	A_23_P14774	ACCAGCCATGTGCCTTAGTGTCCTTCTTAACAGACTCAAACCACATGGACCACGAATATT	CTSH	1512	cathepsin H	CTSH	0.737697	1.45e-06	0.000114971			109	45690	A_33_P3393684	TCTGTGTGTGAGGTCTGAGCTCTGAGGCAGCAGTGTTAGCACAATAAAGAAACATTGAGA	VSIG8	391123	V-set and immunoglobulin domain containing 8	VSIG8	-2.37762	2.89e-08	5.41e-06
	113	44805	A_23_P141505	AGGACTCTTCTCACGACCTCCTCGCAAGACCGCTCTGGGAGAGAAATAAGCACTGGGAGA	CLEC10A	10462	C-type lectin domain containing 10A	CLEC10A	0.735703	0.000191067	0.00435507			110	29672	A_33_P3277611	TGTGCCCTGGCTATGTCCTTTGTTCTGCTGCTGCCCAAGGTCAACAAGAAGGCTGGATCC	TMEM8C	389827	myomaker, myoblast fusion factor	MYMK	-2.34685	1.75e-08	3.96e-06
	114	48556	A_33_P3382648	TTAAAAGAGGTCCATCTTCAAGAAGTGGAGGTCCTCCTCCGAAAAAATCTGCTCCTTCTG	RBMY1B	378948	RNA binding motif protein Y-linked family 1 member B	RBMY1B	0.732077	0.00144843	0.0169973			111	8221	A_23_P15889	ACCTGAAAGTCACTGTGGTTAAAGATATTGGTGGAGGTACCCCAGGAGCACTGTTACAAA	CBLN2	147381	cerebellin 2 precursor	CBLN2	-2.27564	8.7e-08	1.23e-05
		45885	A_33_P3389771	TAAAAGTAGAACAAGCAAAGAAACCATCTTTTCCAAGTGGTGGTAGGCGGAGACCACCAC	RBMY1B	378948	RNA binding motif protein Y-linked family 1 member B	RBMY1B	0.63826	0.00192486	0.0204508			112	32152	A_33_P3335262	TTTTTCCATCAGCTGTGGTGAGTGGCTGCTTTTGTAGAACATGAAGTTTTCCTGGACAGG	TMEM146	257062	cation channel sperm associated auxiliary subunit delta	CATSPERD	-2.2412	5.8e-08	9.07e-06
	115	34653	A_33_P3238335	CCTTGTCCTATCCTCATTCTAAGCTGATGACCTTACTTCCTATTTCACAAAAATAATAGA	MCOLN3	55283	mucolipin TRP cation channel 3	MCOLN3	0.727525	3.19e-05	0.00116025			113	23151	A_21_P0000903	GGTTGGGGAATGAGCTTCTCTCATAGAGAACAAAATAAACACAATCAAACATTTGGAAAA	LOC100505782	100505782	uncharacterized LOC100505782	LOC100505782	-2.23883	1.44e-10	5.43e-07
		13024	A_23_P12241	TGTGGCTTGGAGTCATCCGATACCTCGGTTTCTTTGCAAAGTACAACCTCCTCATTTTGA	MCOLN3	55283	mucolipin TRP cation channel 3	MCOLN3	0.495684	0.000208991	0.0046561			114	45812	A_23_P392738	AGCAATGGGATATAATACCTTTCTAAGGGAAACATTTGTATCAGTATCATTTGATCTGCC	DAZ2	57055	deleted in azoospermia 2	DAZ2	-2.22875	1.13e-10	5.06e-07
	116	34191	A_33_P3394833	TGAGGGACATTTGTTTCCAGTTTTTGGATATCATAAATAAAGCTGCTGTGCACATTGTTG	C3orf72	401089	FOXL2 neighbor	FOXL2NB	0.727222	0.000129042	0.00323253			115	42863	A_23_P212105	AAGTTGTATCAGTACCATTTGATCTGCCATGGACATGAGTTTAAAGCGGCTTTCTGGCCC	DAZL	1618	deleted in azoospermia like	DAZL	-2.22274	1.2e-10	5.06e-07
	117	2897	A_23_P206806	TGTCAGGGCGTGGGACATCTAGTAGGTGCTTGACATAATTTCACTGAATTAATGACAGAG	ITGAL	3683	integrin subunit alpha L	ITGAL	0.724671	0.000241354	0.00514559			116	26069	A_32_P169179	ACACAGCTGAAGTTTGTTCTTTAGGCGGAGGCACCAAGCCTTGTTTTCTTGGTGTAATCT	MSX2P1	55545	msh homeobox 2 pseudogene 1	MSX2P1	-2.21968	2.15e-10	5.43e-07
	118	15134	A_33_P3405424	AAGGCCAGTTATCTCTCCAAAACACGACCCACACGAGGACCTCGCATTAAAGTATTTTCG	IL4I1	259307	interleukin 4 induced 1	IL4I1	0.723565	0.00315503	0.0282981			117	31282	A_33_P3293798	TATGTGCCCACCTGCTCTGAGGATTCCTCTTCATGCTGCCAGCAGTCTAGCTGCCATCCA	KRTAP10-1	386677	keratin associated protein 10-1	KRTAP10-1	-2.21437	7.95e-09	2.55e-06
	119	17805	A_23_P81441	AACCCAGCCCAGTTAAGAGGAGATGCCGAATTTAATGAACCCTATTTGAATTGCAGGGCT	C5orf20	140947	dendritic cell associated nuclear protein	DCANP1	0.722749	0.000421732	0.0074616			118	15574	A_33_P3311245	AGATACAGCTGCTGCCACCCATCATGCTATGGGGGATACTGGTCTTCTGGATTCTATTGA	KRTAP19-7	337974	keratin associated protein 19-7	KRTAP19-7	-2.21148	6.53e-05	0.0019988
	120	19431	A_33_P3312519	CTCAACTGCAGGAACTGAGGTGAGAGGAGGCCATGTGACAATAAAGATCATTATGTACTC	KPRP	448834	keratinocyte proline rich protein	KPRP	0.722137	0.000108963	0.00286972			119	44735	A_23_P114862	AAGGAGCTTCCTTTTAAATTTTGTCTGTAGGAAATGGTTGAAAACTGAAGGTAGATGGTG	ANGPTL7	10218	angiopoietin like 7	ANGPTL7	-2.20531	2.95e-07	3.34e-05
	121	24769	A_23_P113553	TGATAATAGTCCTGGGTGTAATCTTCATGGAGGGGAACTGCATCCCTGAAGAGGTTATGT	MAGEA11	4110	MAGE family member A11	MAGEA11	0.722095	3.98e-06	0.000246578			120	8133	A_24_P264943	TTACCGCTGCAATGACACCATCCCAGAGGACTATGAGACCCATCAGCTGCGGCAAGCCTA	COMP	1311	cartilage oligomeric matrix protein	COMP	-2.19057	2.5e-08	4.96e-06
	122	33558	A_33_P3262789	AGCACTACTGGTGCCTGAAACACCTGGCCTGCTAGGAGGCTCCAATAAAGCTAACCCGGA	REEP6	92840	receptor accessory protein 6	REEP6	0.721351	0.000318843	0.00619263			121	31227	A_23_P402765	GGCCAGAGAGGAAGTTTGTTCACCAGAGACAGGCTTCAGATGGCTTTGATTTCGGCAAGC	NRAP	4892	nebulin related anchoring protein	NRAP	-2.17932	2.2e-08	4.57e-06
	123	38424	A_33_P3629678	TCCCGTTCTCCCCAGACCACTCTAGCCACAGTATATTGCAATAAAATTACTTCTTATATT	COL5A1	1289	collagen type V alpha 1 chain	COL5A1	0.72008	0.000326052	0.00630041			122	41139	A_33_P3282325	CTGTGGACCGAAGCATACAAATGGTGGTATCTTGTCTGTTTAATCCAGAGAAGAGACTGA	DAZ1	1617	deleted in azoospermia 1	DAZ1	-2.17176	2.03e-10	5.43e-07
		4419	A_23_P83818	CCCATCGCGGACATCATGTTCAATGACTTCGGTGAAGCGTCACAGAAATTTGGATTTGAA	COL5A1	1289	collagen type V alpha 1 chain	COL5A1	0.515939	0.00045591	0.00788907			123	7613	A_33_P3294603	AAGTCGTCTTCGCCTCCCTTGCTGTCCTTGCCCTGCTGTGTGTCCTGCTGCTGCCTGAGA	SLC22A31	146429	solute carrier family 22 member 31	SLC22A31	-2.14088	3.36e-09	1.7e-06
	124	35553	A_23_P211561	AGAATGAGACCTGGAGACAAAGGGCATAATTGTTGGGGAAATGGATGACAGCTGAAGCTA	MEI1	150365	meiotic double-stranded break formation protein 1	MEI1	0.719093	0.00157686	0.0179387			124	20306	A_23_P349398	GGTAGATGCAAAGGCAAACGCCTGTCCTGTGACAGCACTTTCAGCTTCAAATACATCATT	ZAR1	326340	zygote arrest 1	ZAR1	-2.09656	7.61e-09	2.55e-06
	125	32097	A_23_P216596	TCTCGCTGTCATACAGCTGTTTGCCAGTCTCCCTGCTTAAATGGTGGAAAATGTGTAAGA	SVEP1	79987	sushi, von Willebrand factor type A, EGF and pentraxin domain containing 1	SVEP1	0.714301	2.41e-06	0.000169899			125	16905	A_33_P3216714	GCATTCCTTTTAAATAACTGGTTGTGACAAAGCTTGTTGTTGATCAGATTCACTGTTTCA	DNAJC6	9829	DnaJ heat shock protein family (Hsp40) member C6	DNAJC6	-2.06797	1.96e-10	5.43e-07
	126	2928	A_23_P200138	TGCACCAGGGCCTTGTTGAACAGATCCACACTGCTCTAATAAAGTTCCCATCCTTAATGA	SLAMF8	56833	SLAM family member 8	SLAMF8	0.713835	0.000162089	0.00386154			126	32497	A_33_P3343473	TATCCTTATTGCTGGTGGCTGCTGTGGTATGGAAGATCAAACAAACTTGTTGGGCTTCTC	ATRNL1	26033	attractin like 1	ATRNL1	-2.04702	6.95e-08	1.05e-05
	127	38181	A_23_P60627	TTTTGTTTTGCGTTTTACAGCCGTGGGGGGAAGCACATAATCCCGCCCCAGGGCCCACTA	ALOX15B	247	arachidonate 15-lipoxygenase type B	ALOX15B	0.713232	0.00158277	0.0179844			127	48880	A_32_P538928	CTCGGACCTAATTACTTTGTTAATGAATCTTCAGGATTGACTCCCTCAGAAGTTGAATTC	DSG4	147409	desmoglein 4	DSG4	-2.04081	3.69e-13	1.4e-08
	128	26575	A_33_P3322999	CCAGAGACACCAGATCTTCTGATTTCTCATGAGAAATTGAACATCTGAGCTTTTAAATAA	C10orf105	414152	chromosome 10 open reading frame 105	C10orf105	0.713142	0.000432862	0.00760183			128	35505	A_24_P79040	TATTCAACAAGTTCGATGAGGACACCTCTGGAACCATGAACTCCTACGAGCTGAGGCTGG	CAPN12	147968	calpain 12	CAPN12	-1.96126	5.43e-10	7.64e-07
	129	3271	A_23_P28186	ATGAGTGCTGAGATATGGACTCTCTAAGGAAGGGGCCGAACGCTTGTAATTGGAATACAT	SRD5A2	6716	steroid 5 alpha-reductase 2	SRD5A2	0.71289	0.000866068	0.0120396			129	21391	A_23_P148088	CACTATGAAGATAATCCCATTCAACAGACTCACAATTGGAGAAGGACAGCAACACCACCT	FGG	2266	fibrinogen gamma chain	FGG	-1.95881	5.35e-08	8.46e-06
	130	47875	A_23_P13753	GGCAACAAGTGTTTGGAAGTTCCAAGGTGTGTTCAAAGAGGCTTGCCTTGAGGGAGGGCT	NFE2	4778	nuclear factor, erythroid 2	NFE2	0.71271	0.000615204	0.00954912			130	23693	A_33_P3311267	GGAGATGGCTGCTGCTGCCCATCATGCTACAGAAGATATAGATTCACTGGCTTCTACTAA	KRTAP19-2	337969	keratin associated protein 19-2	KRTAP19-2	-1.927	4.9e-06	0.00028901
	131	33561	A_23_P63521	ATGGGGCTTTCCTGGAAGAACTTCGTGCTTGAATGTAACACCCCAATTGAAAGTCTTCTT	LCE2C	353140	late cornified envelope 2C	LCE2C	0.711326	0.000193423	0.00438507			131	3731	A_23_P115202	GGACTATTTTTATCTCTGACATCTCTCTATTGCCCCATCTACCCTAATGCATCAATAAAA	CRNN	49860	cornulin	CRNN	-1.90487	8.01e-06	0.000419283
	132	15473	A_23_P156880	CATTGATCAAGTTCGGGGGAATAAAGACAGACCACACCTAAAACTGCCTTTCTGCTTCTC	ENPP1	5167	ectonucleotide pyrophosphatase/phosphodiesterase 1	ENPP1	0.710882	8.84e-05	0.00247216			132	47800	A_23_P52207	AAGACTTTGTACACACTGTCACCAGGGTTATTTGCATCCAAGGGAGCTGGAATTGAGTAC	BAMBI	25805	BMP and activin membrane bound inhibitor	BAMBI	-1.90413	9.54e-10	9.54e-07
		18561	A_32_P192376	CCATCATAGGAATGGGCATTTGAACTTTGAAACTGAATGTGGTGATTACACTTCATGCTG	ENPP1	5167	ectonucleotide pyrophosphatase/phosphodiesterase 1	ENPP1	0.686605	0.000149205	0.00360896			133	24207	A_33_P3354394	AGGTGGCCTCCTATGACCCTCGTAGGTGCGAGGTCAGAAGCCAGCAGGCTCTCTGAACTC	KRTAP12-4	386684	keratin associated protein 12-4	KRTAP12-4	-1.90098	6.43e-09	2.37e-06
	133	19023	A_24_P207828	ACTCTTTGGACAGAATGTTTAAGAACCTCCTACAGCCTGATGCTTAACCCTTTCCATTTC	LCE2B	26239	late cornified envelope 2B	LCE2B	0.709547	0.000878335	0.0121567			134	29073	A_33_P3246663	GGGAGAATTTGATCTAACCCGAAGCCTAAAGGAATCAATGTAATGTTGAATTGTATTCTA	PIRT	644139	phosphoinositide interacting regulator of transient receptor potential channels	PIRT	-1.87479	1.18e-08	3.18e-06
	134	26622	A_23_P154849	ACAGACGTTAACAAATTCCTTTACCCAAGGTTATGCTATGACCTTTCCGCAGTTTACTTT	OLIG1	116448	oligodendrocyte transcription factor 1	OLIG1	0.709151	0.00125043	0.0153527			135	23987	A_33_P3270636	ATCATCATCTGCTTCACCTGCTCCTGCTGCTGCCTGTACAAGATGTGCCGCCGAACACGT	SHISA5	51246	shisa family member 5	SHISA5	-1.83895	1.15e-08	3.18e-06
	135	26084	A_33_P3230478	TGTAGATGTCCCTTGTAGCCACTTCTGCAACAATTTCATTGGTGGTTACTTCTGCTCCTG	C1S	716	complement C1s	C1S	0.707602	2.15e-05	0.00087088			136	35770	A_24_P827037	TTAGAACTTTTCATGGACACAATTTCCACAACCTTTCAGATGCTGATGTAGAGCTATTGG	LRRC15	131578	leucine rich repeat containing 15	LRRC15	-1.82144	1.77e-08	3.96e-06
		49165	A_23_P2492	GCCTTGCTAGAGGTAGAGTTTGATCATAGAATTGTGCTGGTCATACATTTGTGGTCTGAC	C1S	716	complement C1s	C1S	0.573242	7.83e-05	0.00226763			137	42082	A_23_P412389	CGAGGATGGGGACAAGTATGCCCAGCTCCTAGTGGAGACAGACACCTTCGGTAGTCAAGT	FGF18	8817	fibroblast growth factor 18	FGF18	-1.81766	4.16e-09	1.93e-06
	136	38478	A_24_P13001	AGAAATCTGGCTGGCTACAGTGTAGATCAGTATTAGGAATATTTCTAAAGATCCTGCTTT	SORCS3	22986	sortilin related VPS10 domain containing receptor 3	SORCS3	0.705603	2.78e-07	3.19e-05			138	9289	A_33_P3839820	GTTGCCCTGCTAACTTTTTTAATCCCCTGTAACTCTAAATAAAATAATGATGTGAACATA	C17orf52	283994	long intergenic non-protein coding RNA 868	LINC00868	-1.78546	6.61e-10	8.37e-07
	137	10664	A_23_P110212	ACTCGGTTCTCCAGGCCTGATTCCCCGACTCCATCCTTTTTCAGGGTTATTTAAAAATCT	ACSL1	2180	acyl-CoA synthetase long chain family member 1	ACSL1	0.705458	0.000327608	0.00631439			139	44522	A_33_P3237150	GCTTTTCTTTCCAAGGTTGTGTGTTTGAACACATTTCTCCAAATGTTAAACCTATTTCAG	BMP2	650	bone morphogenetic protein 2	BMP2	-1.78501	5.31e-10	7.64e-07
	138	14598	A_33_P3287907	CACTGTGCTTATTCATTCATCAGTTAATGGAAATTTGGGTTGTTTCCTGATTTTGACTGT	LOC728723	728723	ZBED3 antisense RNA 1	ZBED3-AS1	0.705215	0.000236439	0.00507573			140	19614	A_23_P8820	CTCACCTTGAAGAATAATCCTAGAAAACTCACAAAATGTGTGATGCTTTTGTAGGTACCT	FABP4	2167	fatty acid binding protein 4	FABP4	-1.76644	1.38e-05	0.000628837
	139	24990	A_33_P3412900	GGGTGTTACAGGTACAAGTAGGTATGTTGCAGAGGAAAATAAATATCAAACTGTATACTA	CBLN3	643866	cerebellin 3 precursor	CBLN3	0.700531	4.99e-05	0.0016286			141	8206	A_23_P55400	ATGTGCCTCAAGAAGAATCACGAGGAGGAAGTCAGTGTACTCCGTTGCCAACTTGGGGAC	KRT36	8689	keratin 36	KRT36	-1.76635	2.26e-09	1.42e-06
	140	30856	A_23_P156497	TCTGTTTTGACACAGATTTCCTTGTAAAATGTGCCTAGTTTACCAAAATTAACAAAGGGG	ELOVL5	60481	ELOVL fatty acid elongase 5	ELOVL5	0.6974	0.00156296	0.0178179			142	17951	A_23_P399255	TAGAAAGCTCTGGACATGGGTACGATGTGTTTTGCTTCTCTGTATAATGTCTACAGTGAT	RNF182	221687	ring finger protein 182	RNF182	-1.76448	1.87e-08	4.1e-06
		40667	A_33_P3273719	AAGCATAAAGAAGTTGTTTCCCAGAGCTCTTTGCCAGCTGTCATCCCTCAAAACTCACTG	ELOVL5	60481	ELOVL fatty acid elongase 5	ELOVL5	0.664655	0.00439762	0.0352917				43644	A_33_P3310894	CGTGGTAAATATAGCTCTATGGCTGATTACTGTTGATAGAATATTCATTTTATGGCAAGG	KRT40	125115	keratin 40	KRT40	-1.74757	2.99e-09	1.62e-06
	141	43571	A_33_P3417626	TAGGCCCTCTAGGCTGGGGAAGCAAACTGGAACCCATGGCAATAATAGGAGGGTGTCCAG	ENHO	375704	energy homeostasis associated	ENHO	0.695127	4.3e-05	0.00145249			143	28207	A_24_P280333	TATGGCAAGGAAATCATCTAAACCCATAACCATAGTTTAAATGTACATAAACCCAAGCTG	KRT40	125115	keratin 40	KRT40	-1.71749	1.68e-09	1.22e-06
		29892	A_33_P3405114	TAGAGCCTGGAATTAGGATCCCAGAGTTCAGCCAGCCTGGGGTCCAGAACTCAAGAGTCC	ENHO	375704	energy homeostasis associated	ENHO	0.525286	0.00148031	0.0172647			144	1547	A_24_P107291	GAAGCCAGTACTACAGAAGTTAGGTCAAGATGAAGACATGGATGTCAAATACTTTGCACA	PPP2R1B	5519	protein phosphatase 2 scaffold subunit Abeta	PPP2R1B	-1.7273	1.1e-10	5.06e-07
	142	15960	A_33_P3382924	CCACATACCTAGATCTCCAGATGTCATTTCCCCTCTCTTATTTTAAGTTATGTTAAGATT	SPARC	6678	secreted protein acidic and cysteine rich	SPARC	0.694485	4.6e-05	0.0015215				9916	A_21_P0014446	GTAAATGCATGCCTGAAATTTGGTTAGATTGGCTGTGTTTTGTGTCTTTTAACATGATCA	HHIP	64399	hedgehog interacting protein	HHIP	-1.72157	1.94e-10	5.43e-07
	143	19374	A_23_P153372	GAATCCGAGCCCTTTTCCCATATCATCTGTTTGTTCTGTTGTCTAAAAGCACACTGCAAG	HSH2D	84941	hematopoietic SH2 domain containing	HSH2D	0.693206	0.0060833	0.0437109			145	20567	A_23_P167129	AGCATGTCGTCATGGAGGTGTCTGTGTTAGACCGAACAAGTGCCTCTGTAAAAAAGGATA	HHIP	64399	hedgehog interacting protein	HHIP	-1.39879	2.16e-08	4.55e-06
	144	15372	A_24_P12397	GTGGCACTCTCACCATTACGCTGCGGAATCTACAACCCCATGATGCGGGTCTCTACCAGT	TREM2	54209	triggering receptor expressed on myeloid cells 2	TREM2	0.692917	0.00377801	0.0319259			146	5076	A_33_P3259861	GAGTTCCTGCTGCCGTTCACCATGTCCTCCAACCACCGGGCCTTCTGCTTCCACCAGAAG	REREP3	646396	arginine-glutamic acid dipeptide repeats pseudogene 3	REREP3	-1.7163	2.83e-07	3.23e-05
	145	25974	A_33_P3301871	TGTGGAGGTGGTGAACATGGACGCTGCAGTGCAGCAGCAGATGCTGAAGCTGATGAGTGT	GPT	2875	glutamic--pyruvic transaminase	GPT	0.692225	0.00083065	0.0117295			147	28272	A_33_P3430391	AGCACAGCCCTGCTGCCTCCTTGCAAACAGAACCATGAAAGAATAAATTTCTGCTGTTTT	LOC389273	389273	long intergenic non-protein coding RNA 2213	LINC02213	-1.71467	3.93e-09	1.9e-06
	146	4158	A_23_P48088	AGCCACAACTGCAGTCCCATCCTCTTGTCAGGGCCCTTTCCTGTGTACACGTGACAGAGT	CD27	939	CD27 molecule	CD27	0.689948	0.00249628	0.0243538			148	49743	A_24_P177279	GGTGGGACCCTTATGAGACTCAGTCTGTGAGTAAAACTGGGGGCTCAAATGCCCAGGATG	CSDC2	27254	cold shock domain containing C2	CSDC2	-1.71089	1.48e-09	1.22e-06
	147	19025	A_23_P22444	GTGGTGGAGGAGAAACGACCATGTCTACACGTGCCTGCTTGCAAAGACCCTGAGGAAGAG	CFP	5199	complement factor properdin	CFP	0.688499	0.0021127	0.0217258			149	28878	A_33_P3242623	GAAGTAAGTGTGTTTGTTTTCATCTTATGGAAACTCTTGATGCATGTGCTTTTGTATGGA	SLC7A11	23657	solute carrier family 7 member 11	SLC7A11	-1.68989	9.59e-09	2.82e-06
	148	45904	A_33_P3236568	GACCTGGGCTGCAGAAGAGCTCTGGTACTGAATGGTCAAAAACCTGCTACAGCCTGATGC	LCE2D	353141	late cornified envelope 2D	LCE2D	0.688357	0.000613431	0.00952903			150	39199	A_23_P36985	CCTAGTGTTTGAGAAATTTTGCCTTGCCAAGTATAACTTGTATATCTTGACTCTGTGGTA	PCDH8	5100	protocadherin 8	PCDH8	-1.68756	4.97e-07	5.14e-05
	149	7939	A_24_P192914	CTCCTGTGGGCAGGGTTCTTAGTGGATGAGTTACTGGGAAGAATCAGAGATAAAAACCAA	AMICA1	120425	junction adhesion molecule like	JAML	0.68811	0.000237667	0.00508726			151	5736	A_23_P100991	TCTAGTACTTTCTCCTGAAGTATTGAAACCTATTGATTCAATGGGTAGAGATTTGCTAAG	KRT38	8687	keratin 38	KRT38	-1.67234	0.000526	0.00863418
	150	12321	A_33_P3420862	GGTCCTGATGTCAGGGAGGGGATTATGCCCACTTTTGATCTCACTAAAGTGCTGGAAGCA	PAGE2B	389860	PAGE family member 2B	PAGE2B	0.687094	2.18e-06	0.0001571			152	14830	A_33_P3241786	CATAGTGATGGCTTGGAAGTGTCCATAGAAGGGATTGCAATAAAGGTGTGTCTTCCTTCT	ADD2	119	adducin 2	ADD2	-1.66741	8.98e-09	2.77e-06
	151	24321	A_24_P241183	AGCTACCTTAATTTGGCGCTTATTTTTCTTAATCATGTTTCTGACAATCATAGTGTGTGG	CLEC2D	29121	C-type lectin domain family 2 member D	CLEC2D	0.686009	7.2e-06	0.000383199				37214	A_23_P328022	CCAGCAAAGCGGGAGCCCTGAAAAATTAGGGGGGAAATGGGAGAAAATAATGTGACATTT	SLC5A10	125206	solute carrier family 5 member 10	SLC5A10	-1.65805	2.29e-09	1.42e-06
	152	43875	A_32_P30905	TGCCCAGCTGCACACGAAATTACACATGACTCACCTTATTAAGGGCTATTGCACTGAAAA	WDFY4	57705	WDFY family member 4	WDFY4	0.685446	0.000184221	0.0042351			153	47551	A_33_P3210418	GGCTTCAATGCCATCCTCCTCATGTGTGTCAACATATTCTTTTATGCCTACTTCGCCTGA	SLC5A10	125206	solute carrier family 5 member 10	SLC5A10	-1.57884	5.86e-09	2.27e-06
		17901	A_33_P3209651	GTCGCTTACTGGAAATTATTGTATTGTCTTTATTTTATTAAAGCAACTATGTTTTAAATG	WDFY4	57705	WDFY family member 4	WDFY4	0.448368	0.00657553	0.0460251			154	26509	A_33_P3608210	GGCCCTATGGGTTTCTGTATTCAGTTAGGAAATTACCTATCTCTGGAAATTAAACTTTTT	MIR31HG	554202	MIR31 host gene	MIR31HG	-1.65236	9.47e-09	2.81e-06
	153	15615	A_33_P3393821	TACACCAAAGTGCTCAACTACGTGGACTGGATCAAGAAAGAGATGGAGGAGGAGGACTGA	C1R	715	complement C1r	C1R	0.685146	5.6e-06	0.000315151			155	12233	A_32_P66364	ACCCCACACTCATACAGTAGCTATGCACATCCTGGAAGTCTCCTTGACTGAACTTTAGAA	PPP1R1C	151242	protein phosphatase 1 regulatory inhibitor subunit 1C	PPP1R1C	-1.62812	2.89e-08	5.41e-06
		29578	A_23_P125423	AGGATATAGTTATCAATCTCTAGTTGTCACTTTCCTCTTCCACTTTGATACCATTGGGTC	C1R	715	complement C1r	C1R	0.49446	0.000327565	0.00631439			156	8431	A_23_P64808	GATCTAGTTCAAGAGGCAAGAAGATCTGGCCCTCAATTAGCTAGATGTAGATGCTGCCTA	HOXC13	3229	homeobox C13	HOXC13	-1.62237	1.28e-08	3.27e-06
	154	44265	A_23_P37702	CATAATGGAAAACCACATTTGTGACGCAAAATACCACCTTGGCGCCTACACGGGAGACGA	TPSAB1	7177	tryptase alpha/beta 1	TPSAB1	0.684458	0.00271688	0.0257578			157	6137	A_23_P312150	TTATTTTAATGTATTTTTTAGACCCTCTATTTACCTGCGAACTTGTGTTTATAATAAATG	EDN2	1907	endothelin 2	EDN2	-1.61925	1.16e-08	3.18e-06
	155	4556	A_23_P114299	GTGACTGTGGCCATGGTCCCCAAGACCTCTATATTTGCTCTTTTATTTTTATGTCTAAAA	CXCR3	2833	C-X-C motif chemokine receptor 3	CXCR3	0.681373	0.00416176	0.0339809			158	48274	A_23_P91512	TGATAACAAGTTTAATATAAAGTGACTTGGGAGTTTGGTCAGTGGGGTTGGTTTGTGATC	CLDN14	23562	claudin 14	CLDN14	-1.58961	1.81e-06	0.000137197
	156	5940	A_23_P123228	ATTCTCGACTTTTCAGCAGTGTCCTTTCTTGATGTTTCTTCAGTGAGGGGCCTTAAATCG	SLC26A3	1811	solute carrier family 26 member 3	SLC26A3	0.680174	0.00056333	0.00900524			159	47566	A_24_P102650	CCAGCCAGTCCAGCTGAATGAAACCTGGGTCAACAGCCATGTGGACAACTGCACCGTGTA	MUC5B	727897	mucin 5B, oligomeric mucus/gel-forming	MUC5B	-1.57094	4.08e-06	0.000251148
	157	39465	A_21_P0000785	GGCTCGGGGGCCTGGGGTTTTAATCTGTTGGTTTAATACTTAACTCATGTATTATTTTAT	DNM3OS	100628315	DNM3 opposite strand/antisense RNA	DNM3OS	0.680131	2.05e-06	0.000150239			160	30156	A_23_P28598	CAGACTTTTTTGTAAACCCCCAGTTGTGAAAACTGCAGTTTAGCAGTGACCTCAGCAACC	DLX2	1746	distal-less homeobox 2	DLX2	-1.56311	1.92e-07	2.31e-05
	158	1700	A_33_P3249872	CCTCCTGTTGCTTTCCTAACCCTGCCCTCCGGGGCGTTAATAAAGTCTTAGCAAGCGTCC	FBLN1	2192	fibulin 1	FBLN1	0.677475	9.44e-05	0.00259553			161	31841	A_23_P164196	TACCTACTTACCATACTGGGAGGTAGAAGAGATGCAGAGAAATGTGGAATTTGTGGACCT	DLX4	1748	distal-less homeobox 4	DLX4	-1.56093	2.35e-11	1.82e-07
		28357	A_23_P433016	GGCTCTCTGTGGATGGCAGGTCATGTGAAGACATCAATGAGTGCAGCAGCAGCCCCTGTA	FBLN1	2192	fibulin 1	FBLN1	0.67098	0.000244641	0.00519678				42069	A_33_P3359047	TGGAGGTCATCACAGCCAAGCATTGCCACTTACCATGAGGAATAAATGTTGCTTCATTGT	LYPD6	130574	LY6/PLAUR domain containing 6	LYPD6	-1.55881	3.66e-08	6.2e-06
		17289	A_23_P211631	GGAATGGCTGGGATTTCTCGGCACTCTGCATCATCCATCTTTTCTTATAGGTGGGAAAAT	FBLN1	2192	fibulin 1	FBLN1	0.570478	0.000250366	0.00526727			162	7658	A_24_P37253	CTACCACATTAAATTCTCCATTACATCTCAATATTGGTAATGGCTTAAGTGTAAAGAGCC	LYPD6	130574	LY6/PLAUR domain containing 6	LYPD6	-1.53353	8.97e-09	2.77e-06
	159	8640	A_24_P208436	TGCACTAAGACGATCAAATACAAAAGGCTCCATGAGTGATGGGTCCTATTCCCCAGACTA	PDE1A	5136	phosphodiesterase 1A	PDE1A	0.674764	5.65e-06	0.000316676			163	40164	A_33_P3252286	TCCCCATTACCTAGGGCCCCTCCAAAAGAGTCCTTTTAAATAAATGAGCTATTTAGGTGC	CRLF1	9244	cytokine receptor like factor 1	CRLF1	-1.54524	6.52e-07	6.39e-05
	160	48997	A_23_P83098	GGAGAGTACGGTTTCCATGAATATACAGAGGTCAAAACAGTCACAGTGAAAATCTCTCAG	ALDH1A1	216	aldehyde dehydrogenase 1 family member A1	ALDH1A1	0.673589	0.0010622	0.0137629			164	29362	A_33_P3378659	AAACACCTCTGCATATTACATGTACCTCCTCCTGCTCCTCAAGAGTGTGGTCTATTTTGC	TARP	445347	TCR gamma alternate reading frame protein	TARP	-1.52509	1.01e-08	2.92e-06
		12361	A_33_P3379644	TGTCAAACCAGCAGAGCAAACTCCTCTCACTGCTCTCCACGTGGCATCTTTAATAAAAGA	ALDH1A1	216	aldehyde dehydrogenase 1 family member A1	ALDH1A1	0.582773	0.000263368	0.00541444			165	45850	A_33_P3301709	AACTTGACTGTAAAAGTACCCCATACCGTTGACGCGCTGTGGCAGACCTGTGGGTGCGGT	GNG4	2786	G protein subunit gamma 4	GNG4	-1.52402	2.22e-08	4.57e-06
	161	7796	A_21_P0000856	CAATGGAAGACAACTCAAGACCACACCAAGTTTGTATTAAAAAAGTACTGTTGTGTTACT	LOC100288432	100288432	IL10RB divergent transcript	IL10RB-DT	0.672884	0.00367128	0.0313662			166	38349	A_33_P3311258	TACCCTGAGGACACGATATCAGAGGTCATAAGAAGATCATTCAATTTAACCAAATATTGA	KRTAP19-4	337971	keratin associated protein 19-4	KRTAP19-4	-1.51899	7.9e-06	0.000414676
	162	30116	A_23_P131060	TATGGCTTTTATTCCTTTCTCGGCGGGGCCCAGGAACTGCATCGGGCAGAAGTTCGCGAT	CYP4F8	11283	cytochrome P450 family 4 subfamily F member 8	CYP4F8	0.672666	0.00271607	0.0257565			167	43206	A_23_P79251	CTCACACACTTGTCTGTGCTATGATGTATGCAGGATCCCAGCATTGATACCCAATGACAA	EHD3	30845	EH domain containing 3	EHD3	-1.48727	3.59e-08	6.16e-06
	163	20398	A_23_P52986	GGATTCCACTCACTGGGACTGTACCGCCAGGTGTCATGCGTCTCTCTGAGGTTTCCTGAT	VWCE	220001	von Willebrand factor C and EGF domains	VWCE	0.670139	2.41e-05	0.000941637				5886	A_23_P154338	AAGAACGAAAGAATAGTTAGGATACCAATGAGTAAAAGGGTTCCTGTTCACTCTGACTCT	EFHD1	80303	EF-hand domain family member D1	EFHD1	-1.47348	1.54e-09	1.22e-06
	164	19820	A_21_P0009984	ACATGCTGGATACCTGAGGACTCCAGAGCTACTATCTGCTCATATCTGCTCAACATTAAA	LOC284757	284757	MIR646 host gene	MIR646HG	0.669938	0.00738654	0.0497827			168	11236	A_33_P3418716	TTCAACAGGAGGAACAGCATGCCACCATAGTAACACACATTAGAGAAAGGACAGAGGTCT	EFHD1	80303	EF-hand domain family member D1	EFHD1	-1.45549	3.79e-08	6.3e-06
		41166	A_21_P0012155	GTGTTCCTGATATGAAGAGGAAAGCAGTCCTTCTCCATTAAATGCTGACAACATGAGCCT	XLOC_l2_008692	284757	MIR646 host gene	MIR646HG	0.314408	0.00354218	0.0305382			169	43431	A_24_P94402	GTTAATCTCTGTTATGTACTGTACTAATTCTTACACTGCCTGTATACTTTAGTATGACGC	MYCN	4613	MYCN proto-oncogene, bHLH transcription factor	MYCN	-1.45827	1.2e-06	9.98e-05
	165	9889	A_33_P3251073	CAGGGCCACCTGTGACGTCTGCATCTTCTTGGAGAGAGAATAAAGTTTGTATTTAAGTGG	TMEM52	339456	transmembrane protein 52	TMEM52	0.668943	0.00029578	0.00586476				18327	A_24_P351283	ACTCTTTGTTGTCAGTGACTAAACTCAGCACCATCAGTGATTCTAAAAACACAAGGAAAG	MREG	55686	melanoregulin	MREG	-1.45826	1.48e-12	2.81e-08
		14091	A_33_P3274319	ATGAAGCTGTCAAGATGGCCAAGCCCAGAGAGGAAGGACCAGCACTCTCCCAGAAACCCA	TMEM52	339456	transmembrane protein 52	TMEM52	0.470894	0.00186153	0.0200012			170	27874	A_23_P108948	TCATGCAGACTTGCACATATGCAGGGAGTATTGCACTGAAGATCTTTGCTGGACCTTCTT	MREG	55686	melanoregulin	MREG	-0.585664	0.000309078	0.00604994
	166	46355	A_33_P3315698	AAGCAGCCCTTCGTGATGGGAACCCAATTATTGTTTATCTTCATGGCAGTGCAGAACACA	ABHD12B	145447	abhydrolase domain containing 12B	ABHD12B	0.668891	0.00118193	0.014817				28825	A_24_P336276	GAACTCAAGTCTTACGCTTTGGGAGTTCTTTTTCTCCTCCTTCGTTTGTTGGGCTTCATC	SLCO3A1	28232	solute carrier organic anion transporter family member 3A1	SLCO3A1	-1.44327	2.83e-09	1.6e-06
	167	9211	A_23_P115161	TCCCCCTCAACTGAGAACTCAAGTCAGCTGGACTTCGAAGATGTATGGAATTCTTCCTAT	DARC	2532	atypical chemokine receptor 1 (Duffy blood group)	ACKR1	0.668186	1.91e-05	0.000797574			171	39127	A_24_P588897	GATTTCCTGGTAAGATCATTGGATTTACAGAATACAAAAATGTACGGGATGGAATAAACC	SLCO3A1	28232	solute carrier organic anion transporter family member 3A1	SLCO3A1	-0.41498	4.18e-05	0.00142207
	168	18552	A_19_P00328832	AAGGCTGTTTCTTGGCTCTGCTCAGCCATGCCAGGCAGGAAAATGGGCACCTCTAGTGAC	LOC284837	284837	apoptosis associated transcript in bladder cancer	AATBC	0.66784	0.0033771	0.0296402			172	30131	A_33_P3889179	CCCTTTCCTTCCACGGTGTCTGTTCCAAGCACTTGCCTTAATAAACATGTAACAGGTTAA	LOC285401	285401	long intergenic non-protein coding RNA 698	LINC00698	-1.43469	1.21e-08	3.19e-06
		25208	A_19_P00808602	CAACGGGGAACTGAACGCTGCATGAAGTACATCTCCAAGTTGTTCTTTAAGAAGGCTTAG	LOC284837	284837	apoptosis associated transcript in bladder cancer	AATBC	0.598696	0.00284423	0.0265408			173	19514	A_33_P3282075	GAGGGGGTAGGAGGAGGGAGAAACAGCCTGTGTTTTTTATGCAATAAAGTCATCAACTAC	SP6	80320	Sp6 transcription factor	SP6	-1.41423	1.25e-09	1.15e-06
	169	30912	A_33_P3240333	AAGAGCTTCACCTTCTTCAACTCCATGAGCCCGCTGTCGTCGCAGTCCATGTTCTCAGCA	PITX1	5307	paired like homeodomain 1	PITX1	0.6673	0.00586911	0.0425611				50057	A_33_P3381623	TGGCCAGAAGACGACTCGTCATAAGTTTGAAAACAAGATCAATATCACATGTCCGAACCA	PLB1	151056	phospholipase B1	PLB1	-1.38921	1.63e-08	3.74e-06
	170	11858	A_23_P73429	TTGCCCACTTTCCTTCCCTGAAGAAATATCTGTGAACCTTCTTTCTGTTCAGTCCTAAAA	HCLS1	3059	hematopoietic cell-specific Lyn substrate 1	HCLS1	0.664543	0.000192101	0.00437338				21098	A_33_P3381621	TCTTATCAGACTCCTGGGTCAGCAAATCCAACAGGAAATGCACCAGAAAAGCACCAAATC	PLB1	151056	phospholipase B1	PLB1	-1.38325	1.26e-08	3.24e-06
	171	9135	A_23_P142574	GGAGGAACTTAGGAAATTGTTTGAGGAACACAAAGGAAAGTATGGCATTCCAGAGCACGA	MOGAT1	116255	monoacylglycerol O-acyltransferase 1	MOGAT1	0.663835	0.00454384	0.0360609			174	33507	A_23_P56356	GGACAGTCACAACTTCTTGGGGCCTGGGCTTCTTCCAGGCCTATGCTCCTGGAATGGAAA	PLB1	151056	phospholipase B1	PLB1	-0.520795	0.000840858	0.0118147
	172	48902	A_24_P303091	GTCAAGCCATAATTGTTCTTAGTTTGCAGTTACACTAAAAGGTGACCAATGATGGTCACC	CXCL10	3627	C-X-C motif chemokine ligand 10	CXCL10	0.661773	0.00550741	0.0408545			175	2942	A_33_P3233645	CCCGTAAAATCTAGGATTTTTTGTTTTTTGCTACAATCTTGACCCCTTTGCTACATTCCC	MT1G	4495	metallothionein 1G	MT1G	-1.38832	9.09e-05	0.00253085
	173	41287	A_33_P3321130	CCACACCTGCTTTTCCAGACTTCCTTCTAGAATTCCAAAGAAATGTAAATAAATATAAGG	DENND3	22898	DENN domain containing 3	DENND3	0.654464	9.67e-06	0.00048003				15531	A_23_P415974	ACAACTGCTGATTGAAACACCTCATTAGCTGAGTGTAGAGAAGTGCATCTTATGAAACAG	ALDOB	229	aldolase, fructose-bisphosphate B	ALDOB	-1.38492	0.000349639	0.00659643
		27597	A_32_P175301	GGGCACCTTCCCACTTTCTAGCTCTGGAGAGGTTGGATTTTGCTTTTGTAAACACATGAA	DENND3	22898	DENN domain containing 3	DENND3	0.478444	2.52e-05	0.00097615			176	38074	A_23_P32143	CCTCTACCAAAGCCCTGGAAACTAAGTTTCTCTTATGGACGGGCCCTGCAGGCCAGTGCA	ALDOB	229	aldolase, fructose-bisphosphate B	ALDOB	-0.975227	0.000134159	0.00333429
	174	10604	A_23_P29953	CTGTGTGGAACCACTGACTACTGGCTCTCATTGACTTCCTTACTAAGCATAGCAAACAGA	IL15	3600	interleukin 15	IL15	0.653891	3.68e-05	0.00128848			177	36117	A_23_P64854	TGACAGCGTCAAGAAGCAGTGTTCCAGCTTGCAAACGGCCATTGCTGATGCAGAGCAGCG	KRT75	9119	keratin 75	KRT75	-1.38125	4.23e-07	4.43e-05
	175	17740	A_33_P3328863	GTCTAGACATGCTTTGTTCAACTAGGTAATCACACGGGGTAAATTGGATTTAAATGTAAT	PNMAL2	57469	PNMA family member 8B	PNMA8B	0.653783	3.48e-06	0.000223076			178	23732	A_23_P112859	AGTGGGTACAGCGTGCCCTTCACTTCGCCATCAGCGAGTATAACAAGGCCACCAAAGATG	CST1	1469	cystatin SN	CST1	-1.37965	0.000530853	0.00869356
		25861	A_33_P3377851	AATGTGTGTGCTTCCTCGTCCCAATTTCCATTCCCTGGCAGTGAGGAGCCCATCGTGCCA	PNMAL2	57469	PNMA family member 8B	PNMA8B	0.502424	1.62e-05	0.000709792			179	43847	A_23_P119698	ATGAAGGAGTCCCTGCTGCTGTCAGAACAGAAGACCTCGCTGCCCTGAGGACAAGCACTT	CD320	51293	CD320 molecule	CD320	-1.37084	1.36e-08	3.38e-06
	176	565	A_33_P3680462	CAAGGTGGAGGGAATGATATCTTTTCAACAAGTGGAATTCACGTTAATAAATCAAAGGGG	LOC339539	339539	uncharacterized LOC339539	LOC339539	0.651039	0.000598842	0.00935494			180	34943	A_24_P296587	GGTGGGTCTCAGACGTTTTTCCTATGGACTTATTTCTTCCATGTCCAGGACTTTGCACAA	DLX3	1747	distal-less homeobox 3	DLX3	-1.36799	6.13e-09	2.3e-06
	177	1667	A_23_P70095	AAGATCAGAAGCCAGTCATGGATGACCAGCGCGACCTTATCTCCAACAATGAGCAACTGC	CD74	972	CD74 molecule	CD74	0.647673	5.58e-07	5.69e-05			181	18511	A_23_P92730	TTCCTGTTCAGATGACATGGGGAAGATGATGGTTCAGCCACTGGTACTACGAGAATGTTT	HSPB3	8988	heat shock protein family B (small) member 3	HSPB3	-1.36489	4.43e-06	0.00026743
	178	33269	A_33_P3352562	AGCGTTCGTGTACGGCTCCATGAGCTTCTTGGATAAGGTGGCCAATGGGCTGGCAGTCAT	C19orf28	126321	major facilitator superfamily domain containing 12	MFSD12	0.646067	0.000307135	0.00602961			182	38258	A_23_P218111	TGATTGAACAAAATACCAAGTCTCCCCTCTTCATGGGAAAAGTGGTGAATCCCACCCAAA	SERPINA1	5265	serpin family A member 1	SERPINA1	-1.35873	4.32e-07	4.5e-05
	179	16838	A_32_P32254	ATAGTGATGTGTTCGACGTTTTATCAAAGGCCCCCTTTCTATGTTCATGTTAGTTTTGCT	COL6A1	1291	collagen type VI alpha 1 chain	COL6A1	0.645952	3.47e-05	0.00123193			183	22596	A_33_P3280666	ACCAAGCCCTCAGTGGCAGCCACACACCCCACCGTCCAGCACCCCCAGGGCCACAACTGA	PHF21B	112885	PHD finger protein 21B	PHF21B	-1.35718	1.22e-08	3.2e-06
	180	11850	A_23_P103361	CCCACCCACATGTGACACATATGCACCTTGTGTCTGTACACGTGTCCTGTAGTTGCGTGG	LCK	3932	LCK proto-oncogene, Src family tyrosine kinase	LCK	0.644178	0.000381557	0.00700931			184	47873	A_23_P40295	AGAAAACGACTAATGTAACTATGCAGAGTTGTTTGGACTTCTTCCTGTGCCAGGTCCAAG	C20orf103	24141	lysosomal associated membrane protein family member 5	LAMP5	-1.35588	1.31e-06	0.000105636
		36049	A_33_P3382746	AGAAGCCATTAACTACGGGACATTCACCATCAAGTCAGATGTGTGGTCTTTTGGGATCCT	LCK	3932	LCK proto-oncogene, Src family tyrosine kinase	LCK	0.597451	0.000392267	0.00710324			185	36713	A_33_P3323501	GAGAATTGCCCAGCTGACCTGGAATGAGGCCTAAACCACAATCTTCTCTTCCTAATAAAC	PHGR1	644844	proline, histidine and glycine rich 1	PHGR1	-1.35162	8.57e-07	7.78e-05
	181	3826	A_24_P289795	CAGCCATTGGCACAGTGGCTTGGGGCTGGGCTCAAAAATTTGCTCTCTTGAAGTTTGGAT	LINC00302	388699	long intergenic non-protein coding RNA 302	LINC00302	0.643997	0.00393245	0.0327497			186	5953	A_23_P42386	ATCACAAATCTTAAATGTTTTACCAAGTGCTGTCTTGATGACTGCTGATTTTCTGGAATG	CGA	1081	glycoprotein hormones, alpha polypeptide	CGA	-1.34394	0.0024016	0.0237228
	182	35491	A_23_P209678	TGAGAAAGACAGCACCCATTGAAACAGATATGTGTGTGAAAGTATATTTTTCAATTCCAG	PLEK	5341	pleckstrin	PLEK	0.643764	0.000639643	0.00977259				17539	A_23_P17420	ACCAAAGCGGATGTTGGATGCTCAAGTGCAAACAGACCCAGTATCCATCGGACCAGTTGG	BCAS1	8537	brain enriched myelin associated protein 1	BCAS1	-1.33387	1.84e-07	2.23e-05
	183	26251	A_23_P44724	TGTACTTGGATAGGCTGGCTAACTCGTAGGAAGAGAGCACTGTATGGTATCCTTTTGCTT	CSRP2	1466	cysteine and glycine rich protein 2	CSRP2	0.641967	2.05e-05	0.000837837			187	320	A_33_P3330911	AAATGATTTGGGAAAACAATTGCTTTTGAGGCTCAGTGACAACGGCAAAGATTACAACTT	BCAS1	8537	brain enriched myelin associated protein 1	BCAS1	-1.2429	2.34e-05	0.00092549
	184	46484	A_33_P3238533	AAGAGAGAATAATTACTGGCGGTGTTGACAGTGACTGTTCGCTTCCCCAGATTTCCCTAT	C18orf34	374864	coiled-coil domain containing 178	CCDC178	0.641401	0.00660639	0.0461305			188	4184	A_23_P117851	TTCCTGTAGAACGCTCTCTGGATTCCATAGCTGGAATCTCCTCTCTTAGCTCAGTGAAAA	CPLX3	594855	complexin 3	CPLX3	-1.33147	1.96e-05	0.000811484
	185	4480	A_33_P3223056	CACACACTCCTGCCAGGAAGCCCTACATCAATAAAGTTCTGTCTTGTGTAGATTTCTACG	ADAMTS10	81794	ADAM metallopeptidase with thrombospondin type 1 motif 10	ADAMTS10	0.641094	0.000190099	0.00433821			189	25781	A_24_P20630	GCCCAAAACTGTCATCCTAACGTTTGTCATTCCAGTTTGAGTTAATGTGCTGAGCATTTT	LEF1	51176	lymphoid enhancer binding factor 1	LEF1	-1.326	1.23e-07	1.62e-05
	186	21687	A_23_P95640	TGAGAACTATGGAGTCCATCAGCAGAGATAGTAGTGAAGTCTCTCCCCAGGGAAAATTTT	C1orf186	440712	regulator of hemoglobinization and erythroid cell expansion	RHEX	0.640708	0.000597945	0.00935494			190	485	A_23_P50646	ACTCACTCCCCCTGAAAAGCTATCTGAACAGAGGAAGATAATGTAGTGTGAAGTCCCCAT	LOC390940	390940	phospholipase A2 inhibitor and LY6/PLAUR domain containing	PINLYP	-1.28586	1.19e-08	3.18e-06
	187	46055	A_23_P67339	CGACACGGACAAGGATGGGCGGCTGAGCAAAGCGGAAATCCTGGGTAATTGGAACATGTT	RCN3	57333	reticulocalbin 3	RCN3	0.639664	1.05e-05	0.000508673			191	25523	A_32_P34444	TCCAGATGTAAACCCCAAACTTGTACACAAAAGAAAGCACAGATTGTTTACCTGTTGTGG	FHOD3	80206	formin homology 2 domain containing 3	FHOD3	-1.28095	5.14e-08	8.19e-06
	188	40720	A_24_P50245	CTTACTTAAACTTCACACCAGAACCTTCTGACATTTTCTCCTGCATTGTGACTCACGAAA	HLA-DMA	3108	major histocompatibility complex, class II, DM alpha	HLA-DMA	0.63802	6.19e-05	0.00192301			192	4995	A_19_P00800667	GGCCTCCTCATTGCTGCTGGAGTTTTCCATCCTCATTCCACAACAAGCCAAGTCAGCAAG	FLAP	100874158	long intergenic non-protein coding RNA 398	LINC00398	-1.25709	6.44e-07	6.33e-05
		29517	A_23_P42306	GTTTGATGCCAGCAGCTTCGGCCATCCAAACAGAGGATGCTCAGATTTCTCACATCCTGC	HLA-DMA	3108	major histocompatibility complex, class II, DM alpha	HLA-DMA	0.613549	2.33e-05	0.000924986				7351	A_23_P372946	GGTTACCCATTCAAAGACCTGCATAGTAGGAATTATCTGTATGACCGTTCGCTCTGGAAC	TM4SF19	116211	transmembrane 4 L six family member 19	TM4SF19	-1.25393	3.86e-05	0.00133795
	189	45233	A_33_P3328559	GGAAGGGGTTGGCTGAGTCAAGGGACCCCAGAGGGCACCAGGAATAAAATCTTCTTGAAC	TBC1D10C	374403	TBC1 domain family member 10C	TBC1D10C	0.637862	0.000295252	0.00585817			193	4229	A_21_P0000160	GGTGGAATGATAGAATGCATTTTAAATCACATTGTAAACTTCCAGGTGATCCATGGATAG	TM4SF19	116211	transmembrane 4 L six family member 19	TM4SF19	-0.946156	0.00061738	0.00957507
	190	16207	A_23_P155057	ACCTTGTGGGACATCTGAGGACATCCGCAGATTCTTGTCAGCCTGTGAACTAGGCCCTGC	CYTH4	27128	cytohesin 4	CYTH4	0.637519	1.62e-05	0.000709792			194	45888	A_33_P3290709	GCCTAAGTGGCTTAGCTGGGTCTTTCATAGCCAAACTTGTATATTTAAATTCTTTGTAAT	EGFL6	25975	EGF like domain multiple 6	EGFL6	-1.25247	9.77e-06	0.000480964
	191	32858	A_23_P53198	TGGGGAAGAAGGATTGCCATTAGTGACTTGGACCAGTTAGATGATTCACTTTTTGCCCCT	DGAT2	84649	diacylglycerol O-acyltransferase 2	DGAT2	0.636277	0.00105547	0.0137084			195	2489	A_23_P119778	TAGATTATTGCCAGTGTCTTTTCTGTATGCTATAAGCAAGGGAGCTTAGGTGTTATTTCT	SLC39A10	57181	solute carrier family 39 member 10	SLC39A10	-1.24489	2.11e-09	1.41e-06
	192	32296	A_23_P34744	ACCCTAGAGGACTAGGGTAATCTGACTTCTCACTTCCTAAGTTCCCTTCTATATCCTCAA	CTSK	1513	cathepsin K	CTSK	0.635585	1.91e-05	0.000797823			196	38257	A_23_P302568	TGTCTCTGTGCCTATGTGGCTGTGCTATGGTTTCTATGAGTCTGCTCCATCCATGTGTCT	SLC30A3	7781	solute carrier family 30 member 3	SLC30A3	-1.23778	3.04e-06	0.000201414
	193	37209	A_23_P54488	AGAGTTGGGTCCCACGATGAAACTGAAACGGCTCACAGTTTTGGAGAAGTACAAAGGTAT	ACSBG1	23205	acyl-CoA synthetase bubblegum family member 1	ACSBG1	0.63432	0.00265427	0.0253926			197	31107	A_24_P179467	TGGCATGAAACACAAGGGCAGAGTCCTCAGGGACTTCTTCGACAGCCTCAATGAGGCTAT	SLC1A6	6511	solute carrier family 1 member 6	SLC1A6	-1.22541	3.46e-07	3.79e-05
	194	24800	A_23_P21057	ATTTCCTGAACCTGCGACGGATGCTGGTGCAGACACACCTGCAGGACCTGAAAGAGGTGA	SEPT1	1731	septin 1	SEPTIN1	0.633216	0.000202645	0.00454795				9967	A_33_P3348220	TTCCTGCGACGGCTTCTTCACTAACTATAACTGGCGGGAGGAGCACTTGGAGCGGATGCT	ENGASE	64772	endo-beta-N-acetylglucosaminidase	ENGASE	-1.22155	3.1e-08	5.65e-06
	195	33294	A_23_P5002	CTGTGCGGTGCATTGGAGACGTCCGTTGTCCTGCTTCAGTGGTACCAGCCCATGAACAAA	MAP4K1	11184	mitogen-activated protein kinase kinase kinase kinase 1	MAP4K1	0.632644	0.000219226	0.00480218			198	39829	A_23_P152583	CATGAAGTCTGTTTTTTAAGTGCTGGTTCCCCCGAATATTTTATGCAGAGGAGGGAAAAT	ENGASE	64772	endo-beta-N-acetylglucosaminidase	ENGASE	-0.375774	0.000822601	0.0116574
	196	46392	A_32_P124245	TTTTGGGAGGGGTGCCGTTTTTATTTTCCTGAACATTTGCTTGAAATATTTTGTTAGGGC	OLIG3	167826	oligodendrocyte transcription factor 3	OLIG3	0.629424	0.000931282	0.0126225			199	44865	A_32_P154473	TGGTGGTTTATATCAATAACGATGCTGTACTATAGTCCATGTAACAAAAGATCTGGAAGT	KIF5C	3800	kinesin family member 5C	KIF5C	-1.21509	2.52e-08	4.98e-06
	197	26721	A_32_P217750	GAGATGCCTGTGTAATTTCGTCCGAAGCTGCCAGGAAGAAGAACAGAACTTTGTGTGTTT	IL3RA	3563	interleukin 3 receptor subunit alpha	IL3RA	0.628742	1.18e-05	0.000559048			200	36292	A_21_P0000492	AGGCGAGGGTGTGAGGGTACAGAGTTCGAGGCCAACTTGGTCCACATTGGTAGGAAAAAA	SNAR-F	100126781	small NF90 (ILF3) associated RNA F	SNAR-F	-1.20304	0.00695488	0.0478507
	198	36858	A_23_P18017	GCCAAGTATATCCTCAAGCATACTTCCTAAAGAACTGCCCTCTGTTTGGAATAAGCCAAT	CPA3	1359	carboxypeptidase A3	CPA3	0.627261	0.000952491	0.0127991			201	36821	A_33_P3340565	CCTCCTTTACCCTTTCAGATACAATCACGCCAGCCACGTTGTTTTGAAAATTTCTTTTTT	PRSS53	339105	serine protease 53	PRSS53	-1.19802	0.000179816	0.00416989
	199	19082	A_23_P204847	ACGCCCTCTATCATGGTGAAAAGCTCCATCAATGAGGTATCTTCTTTAGTGGTGGTATGT	LCP1	3936	lymphocyte cytosolic protein 1	LCP1	0.625739	2.79e-05	0.00105089			202	37993	A_23_P98974	ACACCCAAGCTTGATGTCAATTAACTCTGATGATGTCGAAAAACAGTCCTGTGACTCAAC	LGR5	8549	leucine rich repeat containing G protein-coupled receptor 5	LGR5	-1.19733	4.52e-08	7.37e-06
	200	42083	A_23_P153745	ATGAAGCCCAGATACACAAAATTCCACCCCTAGATCAAGAATCCTGCTCCACTAAGAATG	IFI30	10437	IFI30 lysosomal thiol reductase	IFI30	0.625467	0.000102962	0.00274895			203	50225	A_23_P41789	AAGCAAACGTCTATGGTGTGGCTATATCAGGTTATGAAGGAAGAGCAGGAATGGCTTCTA	SLC27A6	28965	solute carrier family 27 member 6	SLC27A6	-1.19717	6.85e-07	6.58e-05
	201	38194	A_33_P3250083	TGTCCTGGAGGAATTCATAGCCTCATGGGGCAAAAGTAAATAAACAGCTTATTACAATTC	NFATC4	4776	nuclear factor of activated T cells 4	NFATC4	0.623111	9.31e-05	0.00257306			204	21734	A_24_P380679	GAACCTGCATTAGTTCCAGCAATGAAAGTAAGACACACAGCATATGACATAAGACACAGT	C7orf53	286006	leucine rich single-pass membrane protein 1	LSMEM1	-1.19499	2.45e-08	4.92e-06
	202	33094	A_23_P129486	TTGGCCTCTCGTCCACGAGGGGAGAAACCTAAACCCTGTTTCACAATCTGTGCGGAAGTA	SEPX1	51734	methionine sulfoxide reductase B1	MSRB1	0.623049	0.00344479	0.0299572			205	27553	A_23_P44867	TTCTGTATGCACAAGCTTCCCAGCTTTGTCCCCACAGTGTACCTTTTTGCTAAAACACTT	AMBN	258	ameloblastin	AMBN	-1.19385	2.24e-05	0.000897953
	203	22936	A_24_P577694	AGAGTGATGTGGGCAAGGGTGTCAATTTTCTCGCACAATACAAACTCACTGAGGATGCTT	ADCY1	107	adenylate cyclase 1	ADCY1	0.622766	0.000426395	0.00753006				40060	A_23_P205489	TTTTTTGTAAAGTTGATGCCTTACTTTTTGGATAAATATTTTTGAAGCTGGTATTTCTAT	SLC7A8	23428	solute carrier family 7 member 8	SLC7A8	-1.19115	2.21e-08	4.57e-06
	204	47957	A_33_P3550894	CTTTATGTAGAGAAAAGGAGGGGACGGGACAGACGAAGGCAACCATTTTTAGAAGGAAAA	GATA2	2624	GATA binding protein 2	GATA2	0.622671	3.01e-05	0.00111449			206	11625	A_33_P3310301	CCTGTCTATTTCCTGGGTGTTTACTGGCAACACAAGCCCAAGTGTTTCAGTGACTTCATT	SLC7A8	23428	solute carrier family 7 member 8	SLC7A8	-0.738846	8.16e-07	7.48e-05
	205	39928	A_23_P1912	GCCCAGAAGCTCTGGGAAAGCAACAGACAGTGAATGGGCCCAATAAACAATCATTTCAAA	ZP1	22917	zona pellucida glycoprotein 1	ZP1	0.621573	0.00630092	0.0447467			207	7742	A_33_P3273524	ATGTCCTCTTGGAGGATTTTTCTGCCATGTAGATGCTCCATTAGCAGTTCCAGCTAAGCT	KRT84	3890	keratin 84	KRT84	-1.19064	0.00355028	0.0305803
	206	43118	A_33_P3326483	GCTCCATAGTTTGGCATTTGCACGGTTTCGAAGTCATTAAACTGGTTAGACGTGTCTCAA	CRABP1	1381	cellular retinoic acid binding protein 1	CRABP1	0.618936	0.00284504	0.0265418				17237	A_24_P299474	CACACACAATGTTCCAAGTTCCCCTAAAATATGACCCACTTGTTCTGGGTCTACGCAGAA	ODZ2	57451	teneurin transmembrane protein 2	TENM2	-1.18857	7.76e-08	1.13e-05
		36815	A_33_P3216869	TCCCCTGAGGAATATGTCATAGTTCTGAGCTGCCAGTGGACCGCCCTTTTCCCCTACCAA	CRABP1	1381	cellular retinoic acid binding protein 1	CRABP1	0.480976	0.00281841	0.0263842			208	35940	A_33_P3245218	AGCTTGCAGACAGTAGCAGCAACATCCAGTTTTTAAGACAGAATGAGATGGGAAAGAGGT	ODZ2	57451	teneurin transmembrane protein 2	TENM2	-1.18301	1.41e-07	1.8e-05
	207	28175	A_32_P351968	GGACTATGCTGTAACCAAATTATTGTCCAAGGCTATATTTCTGGGATGAATATAATCTGA	HLA-DMB	3109	major histocompatibility complex, class II, DM beta	HLA-DMB	0.61709	4.42e-05	0.00147804			209	1511	A_21_P0000061	TTTTCCCCTCCTGCTGCCATACTCACCCTGGGAGAGGCTGAAGATGACGGAGGCATTGAA	CGREF1	10669	cell growth regulator with EF-hand domain 1	CGREF1	-1.18811	5.95e-07	5.99e-05
	208	13965	A_21_P0007724	TGACTGACACCTGGCTTTCCACCAAGACTCAATTTTCATAGCAAGCCTCATCATCATAAG	LOC283392	283392	TRHDE antisense RNA 1	TRHDE-AS1	0.6164	0.00157511	0.0179249			210	2105	A_23_P2745	AGAAGACCGTGTTTACCATTTTTATGATTTCTGCGTCTGTGATTTGCATGCTGCTTAACG	GJB6	10804	gap junction protein beta 6	GJB6	-1.18632	4.81e-09	2.07e-06
		47003	A_33_P3311498	GTGTGAGCAATTTCTGTACCTTCTACTCAATCTTCTGTGAGACTAAAATTGCTGTAAAAA	LOC283392	283392	TRHDE antisense RNA 1	TRHDE-AS1	0.563794	0.00648322	0.0455554				43421	A_23_P94782	TCGATGGATTCAACATCAACACTTGCAGGGAAATGATCAGTCTGTTGGATAGCAATGGAA	CAPN8	388743	calpain 8	CAPN8	-1.18606	0.000271743	0.00554152
	209	24538	A_23_P200741	TCTTCTGCAGAGATGGCGCTATCTTTCCTCCTCCTGTGATGTCCTGCTCCCAACCATTTG	DPT	1805	dermatopontin	DPT	0.615142	7.26e-08	1.08e-05			211	17997	A_33_P3342752	TATGGGATCCACAGATATCCGGCTTTAAAATCCATAAACTTGAGCCCTAAAACAAACAAA	ENST00000366873	388743	calpain 8	CAPN8	-1.11039	1.71e-06	0.000131538
	210	7193	A_23_P10182	GGAGATCCAAGCTATGAAATAACCAACAGTATTCAAGAAGCAACCAGCACCATCATGTGA	ACOX2	8309	acyl-CoA oxidase 2	ACOX2	0.615102	0.000413811	0.00737302			212	28863	A_23_P36397	CTGAGGAAAGATTCAACTGCCTCTCTTTTTGGGCTTTCATAGTGTTCATTGATGCTGCTG	CYP27B1	1594	cytochrome P450 family 27 subfamily B member 1	CYP27B1	-1.18082	1.29e-07	1.67e-05
	211	48061	A_33_P3380383	AACAATTACATTTGTGGTAGCTTGGGGTTACCTTCAGCTTTCAAATACCCACAGGCACGC	TIFAB	497189	TIFA inhibitor	TIFAB	0.612154	0.000903038	0.0123767			213	38500	A_32_P55241	AGTCCTGAGTGCAAGTAATTACTATACTTGTAAATGAAGATCAGTATTTCTGCCTAGATC	SHISA2	387914	shisa family member 2	SHISA2	-1.16357	1.32e-06	0.000106203
	212	5846	A_24_P343233	TTCGTGCTGGGCCTGCTCTTCCTTGGGGCCGGGCTGTTCATCTACTTCAGGAATCAGAAA	HLA-DRB1	3123	major histocompatibility complex, class II, DR beta 1	HLA-DRB1	0.611398	2.08e-05	0.000846331				1658	A_19_P00807643	TACTTCACCGATGTCAGCATTTTACCCAGAGCCATTCCAAGGTGACCATAACTCACTTAA	CYP1B1-AS1	285154	CYP1B1 antisense RNA 1	CYP1B1-AS1	-1.16253	1.56e-07	1.97e-05
	213	37095	A_23_P216966	TCATTTGGTCTGCCAGAATACTGGGTTCTTAGTTGACAACCTAGAATGTCAGATTTCTGG	PTGS1	5742	prostaglandin-endoperoxide synthase 1	PTGS1	0.610781	2.4e-05	0.000938669				48564	A_19_P00316135	GACCATAACTCACTTAAAAGCCTGAAAGCTGTTTTATGCCAACTAATAAAGTGCAGTTTA	CYP1B1-AS1	285154	CYP1B1 antisense RNA 1	CYP1B1-AS1	-1.0664	2.14e-07	2.54e-05
		518	A_24_P64167	ACAGGCTAAATGCACCAAGAAAGCTTCTTCAGAGTGAAGAATCTTAATGCTTGTAATTTA	PTGS1	5742	prostaglandin-endoperoxide synthase 1	PTGS1	0.50525	0.000154153	0.00370973			214	24971	A_33_P3294764	ACCATTTGCTCTATTTGGCATCCTTTCCTTAGGCTAGATTCCCAGAAGAAAGATTACTGA	CYP1B1-AS1	285154	CYP1B1 antisense RNA 1	CYP1B1-AS1	-0.361787	0.00203533	0.0211799
	214	47953	A_23_P60599	TGATCCTTAACCAATAATGGTCAGTCCTCATCTCTGTCCTGACTTCATAGGTGCCACCTT	UGT1A6	54578	UDP glucuronosyltransferase family 1 member A6	UGT1A6	0.610595	0.00055514	0.00893854			215	10838	A_23_P58706	CATCCCTATGCTGTACTTAAATGTCGAACAAAATGAGAGACAAAAATGAAGGAATCAAAC	SPINK13	153218	serine peptidase inhibitor Kazal type 13	SPINK13	-1.16145	0.000214159	0.00473996
		7788	A_24_P222872	ACCATCGAATCTTGCGAACAACACGATACTTGTTAAGTGGCTACCCCAAAACGATCTGCT	UGT1A6	54578	UDP glucuronosyltransferase family 1 member A6	UGT1A6	0.534577	0.000419664	0.00745131				15294	A_24_P227141	TCTCAGGTCCAGATGTTAAACGTTTATAAAACCGGAAATGTCCTAACAACTCTGTAATGG	ELF5	2001	E74 like ETS transcription factor 5	ELF5	-1.15636	3.79e-08	6.3e-06
	215	6528	A_24_P59667	TGAGGCCTCAGTACAGAGGGGGCTCTGGAAATGTTTGTTGACTGAATAAAGGAATTCAGT	JAK3	3718	Janus kinase 3	JAK3	0.608671	0.0010814	0.0139213			216	8236	A_21_P0000188	GCTGTACAGGCTGAAGACCTCCTTATTAGAGTTGAACTTCAAAGTAACTTGTTTTAAAAA	ELF5	2001	E74 like ETS transcription factor 5	ELF5	-0.975394	9.24e-06	0.000466434
	216	9492	A_24_P71700	GTGGCAGAATGGCCATGCCCAGGTGTGTGTTGAGACCATTGACAACTGCTCGTGTACAGG	ZBTB47	92999	zinc finger and BTB domain containing 47	ZBTB47	0.608143	6.49e-05	0.0019901			217	28614	A_23_P147786	GATGAACTAGAGCTATCCAATATGGTGATTGGATGGTTCAAACTTTTCCCACCTTCCTCC	RIMS2	9699	regulating synaptic membrane exocytosis 2	RIMS2	-1.15588	3.67e-08	6.2e-06
	217	19160	A_24_P386746	GAGGACGCTCAGCACCTTCCGAAACTACACTGTGCAGTTTGATGTGGGAGTGGAGTTTGA	RBP5	83758	retinol binding protein 5	RBP5	0.606488	0.00226916	0.0228548			218	31407	A_24_P132008	CTATATCTCACCTTCCCAAAAGACACTGTGTAAGTCCATTTGTTGTATTTTCTTAAAGAG	MSX2	4488	msh homeobox 2	MSX2	-1.15527	2e-07	2.38e-05
	218	9527	A_23_P64161	TGGTCTAGCAAATCTAAATGGCATTCATCACTTCTCTGGAAAATTGCTTGCAACTGGAAT	ANGPTL5	253935	angiopoietin like 5	ANGPTL5	0.604157	0.000337735	0.00644414				37929	A_33_P3210463	CCCATTCTTTGTCTCTTCCACATGGGAGCCAGGAGGCCTCAGTTAATCCTGCCTCAACCT	TGM6	343641	transglutaminase 6	TGM6	-1.15224	8.45e-08	1.2e-05
	219	18016	A_23_P502047	TTGGGATTTTTAATTTATCTTCACTCAGCACCAAGGGCCCCCGACACTCCACTCCTGCTG	CHRD	8646	chordin	CHRD	0.60382	0.00013984	0.00343721			219	48358	A_33_P3249259	TGACAGTAGTCAACCCCCTCATAGAGAGAGTGAAGGACTGTGCGCTGATGGTGGAGGGCA	TGM6	343641	transglutaminase 6	TGM6	-0.905831	1.01e-06	8.71e-05
	220	4463	A_23_P87879	TGTGCAATATGTGATGTGGCAAATCTCTATTAGGAAATATTCTGTAATCTTCAGACCTAG	CD69	969	CD69 molecule	CD69	0.603635	0.00523994	0.0394722			220	44400	A_24_P602871	TTCGGGTTGCTAAAGCCATTATTCATAGAAAATTTCTGCCCCTACAGAAGTGTGTGCATG	SAMD5	389432	sterile alpha motif domain containing 5	SAMD5	-1.15153	1.28e-07	1.67e-05
	221	31032	A_23_P107247	GCTCTGGGTACCTGCAAGCAGAACTTCCAAAGAGAGTTAAAAGCAGCAGCCCCGGCAACT	CACNA1G	8913	calcium voltage-gated channel subunit alpha1 G	CACNA1G	0.603143	0.000128152	0.00321828			221	30299	A_21_P0012161	AGGGAAAGGGAAGGAAGACCAGAACCAGTGTTTATTAAATACCTACTAAATGTCAAATTT	XLOC_l2_008759	101929413	uncharacterized LOC101929413	LOC101929413	-1.14935	1.79e-06	0.000135884
	222	85	A_23_P103765	AGCTCCGCGTGAGAAGTACTGGCTACAATTTTTTATCCCATTGTTGGTGGTGATTCTGTT	FCER1A	2205	Fc epsilon receptor Ia	FCER1A	0.599892	0.000462152	0.0079477				49447	A_23_P379054	CTATGAGGCCTCAAGCCCAGGTGACTCTGTGAGGTCTGCAGAGGGAGAAAAGAACCCACA	CLDN19	149461	claudin 19	CLDN19	-1.13522	2.33e-05	0.000924682
	223	6121	A_21_P0012313	AAGACACAAGATGGAAGCCAGGGCGATGTGGCAGAGATGGGTGCCTGCTTTAGACTGGGT	LOC440792	440792	proline dehydrogenase 1 pseudogene	LOC440792	0.599713	0.00220124	0.0223785			222	4230	A_33_P3299739	TCCAGTCCCCAGCCAGGCTCTGTCCCCTGCCATACCTAGACTGTGTGTTTCATATTTTTT	CLDN19	149461	claudin 19	CLDN19	-0.483351	0.000938158	0.0126691
	224	42772	A_32_P99347	GAGGACAGGTGGTGTACATGCATCTTTTCTGCAGCAGGCCCAGATCAGCTTTGCACATGG	LINC00256B	100128385	family with sequence similarity 225 member B	FAM225B	0.59827	0.00320404	0.0286202			223	8777	A_24_P388703	CGCTAGCTGCTGCATCTGGCCCCTCAAGGGTAAAGTCAAGGGGAAAAGGAGATTGAGAGG	MGC42157	439933	uncharacterized LOC439933	LOC439933	-1.12903	1.29e-06	0.000104857
	225	46959	A_19_P00804093	CCCCACTGCTGAAGTTTGTCGAGCAGCCCACTGAGAACAAAGCAGATCCCAAGGATGGTA	CCDC149	91050	coiled-coil domain containing 149	CCDC149	0.597719	9.03e-07	8.1e-05			224	4336	A_23_P18604	TTCGTTTCAGTCAAGACAATGCTTAGTTCAGATACTCAAAAATGTCTTCACTCTGTCTTA	LAP3	51056	leucine aminopeptidase 3	LAP3	-1.12691	1.14e-07	1.53e-05
		27292	A_19_P00322904	GAGCACCGTGAAAACCTGAAGGGGAGAGGGATCTGACACAATGACACATTGAAAGCCCCA	CCDC149	91050	coiled-coil domain containing 149	CCDC149	0.575197	9.96e-07	8.65e-05				7523	A_23_P201687	TGACAATAACAAGATAAATGCCTTCCATTCTCTTCGTACTTACAGGATGTAATCCACATA	HES2	54626	hes family bHLH transcription factor 2	HES2	-1.1241	7.17e-07	6.79e-05
		23547	A_19_P00316511	AAGAAGAAGATGAAAGTTGTGCCGCTGCTGAGGCGTTGACAGCGCCTGAGGATGCTGGGA	CCDC149	91050	coiled-coil domain containing 149	CCDC149	0.496021	1.87e-05	0.000785925			225	40037	A_33_P3376365	CTCCATGCTCAGAACTGCTTCCTACTCTACATCCAGGCTCCTGAGCAGCCCCCAGCTTAA	HES2	54626	hes family bHLH transcription factor 2	HES2	-1.0559	2.38e-06	0.000168657
		30878	A_33_P3225843	TGCAAACTGTGAATATTCTGATGATGCCAGTACAGTTTGATTTATTAAATGTAGGTCCTC	CCDC149	91050	coiled-coil domain containing 149	CCDC149	0.450494	0.00010052	0.00270682			226	41890	A_33_P3284253	AGTCACTGAGGAGACACAGGCTGACGAGGAAGCTGGTGGTGTTGATCACTCCTCAGGTGT	GYG2	8908	glycogenin 2	GYG2	-1.12121	8.57e-06	0.000443674
	226	10044	A_24_P206343	CTGCCACTGACAATCCCACAGCATCAAGCCTGTTTGCTCAGCGACTAAAGACACTTCGGG	MYO1G	64005	myosin IG	MYO1G	0.597557	2.04e-05	0.000837471			227	38221	A_23_P88303	TTTTTTGTTTGTTTCTTTGAAATGTCCTTGTGCCAAGTACGAGATCTATTGTTGGAAGTC	HSPA2	3306	heat shock protein family A (Hsp70) member 2	HSPA2	-1.11606	1.15e-06	9.69e-05
	227	24348	A_32_P131640	TACTGTGGAGTCCTGTGGGGATACTGCAAACTCTATTGCCAAAGGGATGCTTTATACACA	SLITRK4	139065	SLIT and NTRK like family member 4	SLITRK4	0.597463	0.00123748	0.0152628				32137	A_23_P21618	TTTTAATGGAACCCTATTTTATAATGGTACGTTACTGAATGTGTTTCATATGCGTGACCG	PDZRN3	23024	PDZ domain containing ring finger 3	PDZRN3	-1.11452	2.03e-06	0.00014948
	228	28704	A_33_P3337485	ATCACTGACTGCTATCGCTGGGTCATCCATGCTGGGAGCAAGAGCCCAACAGAACCCATG	CD248	57124	CD248 molecule	CD248	0.597239	0.000381577	0.00700931			228	26412	A_33_P3318490	AGCTGTGAAAAAGGAGGAGGTCATCTGGCTTGTGGAGGGGCTTATTTGAACTGTATTTGA	PDZRN3	23024	PDZ domain containing ring finger 3	PDZRN3	-0.427245	0.00175817	0.0192998
	229	2908	A_23_P301855	GTCACTGTGAACTATCCTCCCACTATCACAGAATCCAAGAGCAATGAAGCCACCACAGGA	LSAMP	4045	limbic system associated membrane protein	LSAMP	0.59715	6.72e-06	0.000362401			229	48344	A_23_P145584	AGCACCTGCTTTTCAGAAAGACTATTATTTCCTAACCATGAGAAGCAGACTATAATATTC	UBE2H	7328	ubiquitin conjugating enzyme E2 H	UBE2H	-1.10833	1.25e-11	1.58e-07
	230	7539	A_23_P202773	AGACCCAAGCCTGACCCCATCCGAGTGGAATTTGAGTCCTAAAGAAATAAAAGAGTCGAT	C11orf20	25858	catsper channel auxiliary subunit zeta	CATSPERZ	0.596357	0.00259183	0.0250669			230	32019	A_23_P85922	TAGAGGTGCTGCTGTATTTACCTGAGAGCTATGCTTTTCATCGAAAACCTAAACGTGATC	BMP8A	353500	bone morphogenetic protein 8a	BMP8A	-1.1022	1.75e-08	3.96e-06
	231	38483	A_23_P372848	ACAACCCAGTGTACACACCACCTACGTGCACACAGCATCCTTCCACACTGTGTATGTGAA	P2RX1	5023	purinergic receptor P2X 1	P2RX1	0.59446	0.00236825	0.023522				39977	A_23_P40847	GTTCCAGTAACCCAAATCTTGTTTACAAAATATTCGTGGTATCTGTGAACATGTTAAGAG	CHST2	9435	carbohydrate sulfotransferase 2	CHST2	-1.09643	3.46e-07	3.79e-05
	232	17930	A_23_P34233	GCCCTTGATTTCTCCCTCAAGCTGTTTGCCAAAGAGGTGGCTCCAGTGCCCAAAATCCAC	QPRT	23475	quinolinate phosphoribosyltransferase	QPRT	0.593956	1.13e-05	0.00054326			231	37129	A_21_P0002772	GCGTGGACCACTGGTCTCCAGAATACCTATGATGTGGGAACAATAAACACTTACTTGTTT	CHST2	9435	carbohydrate sulfotransferase 2	CHST2	-0.562334	4.47e-05	0.0014879
	233	43043	A_24_P82749	CTCGGGTTCATGACGCTCTCGATATTCCTGTGCAGAAACCTGGACCACGTCTACAACCGG	CD37	951	CD37 molecule	CD37	0.592507	0.000955276	0.0128196				20652	A_24_P142118	AATAAGCTGCTCTGCCCCTTGTGCTCAGAGTGGATGTTATGGGATTCCTTTTTTCTCTGT	THBS1	7057	thrombospondin 1	THBS1	-1.09503	6.23e-07	6.19e-05
	234	8059	A_23_P110253	AAAGTGGTTGTTAGTTATAGATGTCTAGGTACTTCAGGGGCACTTCATTGAGAGTTTTGT	KIT	3815	KIT proto-oncogene, receptor tyrosine kinase	KIT	0.591905	0.000326919	0.00631394			232	39391	A_33_P3415820	AAGTTCCAAGACCTGGTGGATGCTGTGCGGGCAGAAAAGGGTTTCCTCCTTCTGGCATCC	THBS1	7057	thrombospondin 1	THBS1	-0.846869	2.88e-06	0.000193417
	235	16190	A_23_P5983	GATTCCTCACCATCGGGGCTGATCTCCACTTTGCCAAAGGGCTGCGAGAGGTGATTGAGA	PLTP	5360	phospholipid transfer protein	PLTP	0.591758	1.23e-05	0.000574785			233	17671	A_23_P121665	ATGTTAATATTTCTATTAAGAACATGTTGGGCATGTGGACCCAAGCACCTGGGAAGGAGG	SORCS2	57537	sortilin related VPS10 domain containing receptor 2	SORCS2	-1.0949	3.5e-07	3.8e-05
	236	27931	A_33_P3415032	ATCCCCTTTCCCGGAATTTTAAGTGTCTCTACAACTTTGAATAAAGGGAAATGCCCAAGA	KCNA3	3738	potassium voltage-gated channel subfamily A member 3	KCNA3	0.591564	0.00102913	0.0134637			234	24613	A_23_P213385	TCAATGCCAATCCTCCATTCTTCCTCTCCAGATATTTTTGGGAGTGACAAACATTCTCTC	BASP1	10409	brain abundant membrane attached signal protein 1	BASP1	-1.09481	1.27e-07	1.67e-05
	237	48942	A_33_P3318414	CCACCGTGTGGTTCTTTCACAGGCACGTTTATTTTGCTGAAATAAAAAGTTTTTAATCGG	HMHA1	23526	Rho GTPase activating protein 45	ARHGAP45	0.590584	2.49e-06	0.000174861			235	38062	A_33_P3350423	GGCTGTGAGCCCAAACTGGAAAAGTATCTTTTCTCTGTCAGCGAACGTGGCATTTTCTGC	PLA2G2E	30814	phospholipase A2 group IIE	PLA2G2E	-1.09124	3.77e-08	6.3e-06
	238	44536	A_23_P63660	GACATTCACCTGTGTTCATGGGATGTATTGTTTCCACTCGTGTCCCTAAGGAGTGAGAAA	C10orf58	84293	peroxiredoxin like 2A	PRXL2A	0.590557	0.000333044	0.00637304			236	1272	A_24_P555066	TCCCTCTGGTGAATTCGATACATCGGCTTTACAGGGTTACAGTGATTACCAAGTGTTTTT	SMTNL2	342527	smoothelin like 2	SMTNL2	-1.09021	1.18e-05	0.000558766
		46808	A_33_P3350374	TTTCCTCCAGGACCCAAGTTTCTTCACCATGGGGATGTGGTCCATTGGTGCAGGAGCCCT	C10orf58	84293	peroxiredoxin like 2A	PRXL2A	0.56975	0.001846	0.0199028			237	46294	A_33_P3356776	GGTTGGACTGAAAGCGAGGCCAAAAGTAATCAATTAATGATATCAATAAATCCTCATTTC	GOLGA7B	401647	golgin A7 family member B	GOLGA7B	-1.08981	9.94e-08	1.36e-05
	239	29248	A_33_P3871347	CAAAGAGGGCCTCCTTCCTTTCCTCTTTCATAAAAATGTTTTTTGAAGAGTTAGAGTATA	SNED1	25992	sushi, nidogen and EGF like domains 1	SNED1	0.59046	4.5e-05	0.00149658			238	27598	A_23_P212800	CTCAAGTTTCGCTTTGGATAATATTAATCTTGGCCTTGTGAGAAACCATTCTTTCCCCTC	FGF5	2250	fibroblast growth factor 5	FGF5	-1.08668	2.36e-07	2.76e-05
		8504	A_33_P3263497	AAGAGTTCCCAGACGCTCACGAGGCAGTTCCCCTTCGGGCAGCACCAATACATGTGTGTT	SNED1	25992	sushi, nidogen and EGF like domains 1	SNED1	0.328975	0.00079103	0.0113199			239	48139	A_23_P518	ACAGAGTTGACAAGGCCTATGGGAAATGCCTGATGGGATTATCTTCAGCTTGTTGAGCTT	VTCN1	79679	V-set domain containing T cell activation inhibitor 1	VTCN1	-1.08523	1.11e-06	9.42e-05
	240	45557	A_32_P107029	GGCCCCCGATGGATGTACTGGTGGAGCAGGGGCTATTGGATAAGCCTGTCTTCTCCTTTT	NAPSA	9476	napsin A aspartic peptidase	NAPSA	0.589901	9.46e-05	0.00259853			240	34151	A_23_P156970	AAGGACCAATAGCATCTGTGCCAGAGATGTACTGTTATTAGCTGGGAAGACCAATTCTAA	MEST	4232	mesoderm specific transcript	MEST	-1.07851	6.61e-08	1.02e-05
	241	40953	A_32_P125771	CATTCTTGTGAATGTTTACATCCTGCTGCTGATAGGTTCAAGGAATTCTTTAAACCAGAT	RGS22	26166	regulator of G protein signaling 22	RGS22	0.58884	0.00161985	0.0182743			241	38690	A_33_P3252414	CTTCCCTGACACTGTCTGCTGCCCCAATCACCGTCACAATAAAAGAAACTGTGGTCTCTA	TH	7054	tyrosine hydroxylase	TH	-1.07621	6.1e-06	0.000335961
	242	14514	A_24_P322474	TCCACTTTGACGATCAGTCATTCGGTCCGTTGATCAATAATCCTTCGATCTTGTCTCCAA	PDE4A	5141	phosphodiesterase 4A	PDE4A	0.587522	4.61e-06	0.000275522			242	44685	A_24_P327181	ATCCCAGCCCAGTGTGGATGAACTACTCCTACAGCAGCCTGTGTTTGAGCAGCGAGGAGT	WNK4	65266	WNK lysine deficient protein kinase 4	WNK4	-1.07418	2.98e-05	0.00110556
	243	9432	A_24_P365526	GAGGGCAGCAAGCAGCCATTGCCAAAACTCATTGACTTCTCAGCCCAGATTGCAGAAGGC	HCK	3055	HCK proto-oncogene, Src family tyrosine kinase	HCK	0.584036	6.34e-05	0.0019576			243	2286	A_23_P28375	TGGTGTATTGAAAGCTTTCCTTTAACATTTTCACCTGCTCATTGTGATTCCTCCTTTTAG	GMCL1	64395	germ cell-less 1, spermatogenesis associated	GMCL1	-1.06975	8.41e-10	9.24e-07
	244	46606	A_23_P142447	ATTTCTGTGTGTGTCAAAGGGGACTAACAGCAGAATCTACCTCCCAACTGCCATGTGATT	MYO1F	4542	myosin IF	MYO1F	0.583992	6.77e-06	0.000364292			244	49873	A_33_P3400263	GGTGGCTGTGTTTCAATAGAGCTTTATTTCTGCAAACTGAAACTTGAGTTTTGTGTAATT	CHRAC1	54108	chromatin accessibility complex subunit 1	CHRAC1	-1.06901	2.33e-06	0.000165752
	245	37999	A_23_P346093	CATCGAGGGGGCGACAAGCCTGGACCAGATGAAAGTGACTCATGTTGTTAATTAGCGGCT	TMC8	147138	transmembrane channel like 8	TMC8	0.583787	9.71e-05	0.00265186			245	11431	A_23_P151975	GGTGAACCTGAGCTCTCCCAGGAGACAACTTAGCTGCCAGTCACCACCTATGAGGCTCTT	RHCG	51458	Rh family C glycoprotein	RHCG	-1.06878	0.00069903	0.0104157
	246	12974	A_33_P3269803	GCGGGGGGTTGGGTGTGGTGAGGGAGGGGACATATCCTAGGGTTTTCAAATAAAACAATC	CLSTN3	9746	calsyntenin 3	CLSTN3	0.582874	0.000399957	0.00720055			246	47310	A_23_P1833	ACTTCTTTGGGCAGATGCTAGGTCAGTTGTTTTCACCTAATATCCTCTTTTAGCTGCATG	B3GAT1	27087	beta-1,3-glucuronyltransferase 1	B3GAT1	-1.06206	2.97e-07	3.34e-05
		26216	A_23_P53724	TGACTCAGCTCTCACCATCATTGTGAACCCCATGGAGTCCTACCAGAATCGGCAGTCCTG	CLSTN3	9746	calsyntenin 3	CLSTN3	0.560155	0.00293025	0.0270347				13126	A_21_P0003701	TATACGACTGGGGACACATGTCTTAGAAGCACACTCATTAGATAAAGTGTCGCATACTCT	LOC401164	401164	long intergenic non-protein coding RNA 1060	LINC01060	-1.05762	1.71e-07	2.11e-05
	247	19469	A_33_P3343120	GCTGAAGTGTTCATAAGATAACAATAGGCTTGAATCTCCAATTCAAATGAATGTCAAAGC	IRF8	3394	interferon regulatory factor 8	IRF8	0.582349	0.000360612	0.00673173				19147	A_21_P0003440	TGGGGACACATGTCTTAGAAGCACACTCATTAGATAAAGTGTCGCATACTCTTTGATAAG	LOC401164	401164	long intergenic non-protein coding RNA 1060	LINC01060	-0.997694	1.61e-07	2.01e-05
	248	13795	A_23_P93032	CATTCCATACCAAAGACTTATCACACCATGTGCCTATACACCCAGCAGCCCAAGGTGGAG	ZBED3	84327	zinc finger BED-type containing 3	ZBED3	0.582026	7.55e-06	0.000400302				48946	A_33_P3780572	CACTGATGGTGGGCTTCCAGCCTCCAGAATTGTAAGGCAATAAATTCATGTTGTTTTAAG	LOC401164	401164	long intergenic non-protein coding RNA 1060	LINC01060	-0.714674	1.13e-05	0.000543135
	249	24869	A_33_P3404601	TTGACAGATGTCAGGGAGGTGGTGACAGACCAGTTCCTATGCAGTGGGACCCAGGAGGAT	C2	717	complement C2	C2	0.581657	1.19e-05	0.000561351			247	9534	A_21_P0000610	TGAAGGAATTGCCTACCCCACCTCACCTCCAAAATTAAAGTCTTTCGTTTTGACAAAAGT	LOC401164	401164	long intergenic non-protein coding RNA 1060	LINC01060	-0.379297	0.000557641	0.00895468
		30445	A_32_P162187	TTCTACCTCTGAATGGCCACCCTTAGACCCTGTGATCCATCCTCTCTCCTAGCTGAGTAA	C2	717	complement C2	C2	0.564907	2e-05	0.000824581			248	17375	A_24_P62800	GAAACCCTCTCATTTACACTGTGGCATCAAAATCCACAAAAGATGGATTAATTGCACTCT	KLHDC8A	55220	kelch domain containing 8A	KLHDC8A	-1.0547	8.62e-07	7.81e-05
	250	42499	A_33_P3375467	AACTGGTAGCTTTCTTGTTTGGAATTACTTCTCACATGGCGGCAGATGTCAGCTGGCATA	GPLD1	2822	glycosylphosphatidylinositol specific phospholipase D1	GPLD1	0.581208	0.0007325	0.0107707			249	11017	A_33_P3356701	CCGCCCAGGCTGCTGCCAGTGCACACTTTTACAAATTTAATATAAAGCAAGTCCAGTCTT	ZDHHC12	84885	zinc finger DHHC-type palmitoyltransferase 12	ZDHHC12	-1.05378	2.98e-08	5.51e-06
		14096	A_33_P3375466	CATTCGGCTGGTGATTTTGGTACTGTTTATTTACATTTGCTAAATTTTCTCGTGGTATAG	GPLD1	2822	glycosylphosphatidylinositol specific phospholipase D1	GPLD1	0.553934	0.000854684	0.0119438			250	33668	A_33_P3358208	GTTCTGGGTGACCAGTCACCTACTTTCTGATCAATAAAAATGTCGACATGCATTTCTTAC	PADI1	29943	peptidyl arginine deiminase 1	PADI1	-1.03972	0.00309914	0.0280339
	251	49173	A_23_P38959	CTATGACTTCTGCGCCCGAGACCGATCAGAGCTGTCGCTCAAGGAGGGTGACATCATCAA	VAV1	7409	vav guanine nucleotide exchange factor 1	VAV1	0.581167	1.91e-05	0.000797823			251	35623	A_23_P99253	TTGAGGGAAAGCTACTTGATCAAACATCCGATAGTCACAAATTTGAAACCGTGCTTCAGA	LIN7A	8825	lin-7 homolog A, crumbs cell polarity complex component	LIN7A	-1.03258	1.04e-07	1.41e-05
	252	41115	A_24_P385732	ACGAATGTACTACCGAAGGAAAGACCACAAGGTTGGGTATGAAACTTTCTCTTCTCCAGA	OSTalpha	200931	solute carrier family 51 subunit alpha	SLC51A	0.580682	0.00100946	0.0133068			252	44623	A_33_P3345036	TGTTCAAAAACGCCATCATCAAGAACGCCTACAAGAAGGGCGAGTGAGGGCACAGCGGGG	POMC	5443	proopiomelanocortin	POMC	-1.02872	1.39e-06	0.000110195
	253	8525	A_23_P63379	ATGGCCCTTTCCCTAGATATACTGCGGGATCTCTCCTTAGGATAAAGAGTTGCTGTTGAA	CA14	23632	carbonic anhydrase 14	CA14	0.579669	0.00153163	0.0176249			253	14280	A_33_P3306964	TGGAGAGGAGGCTAGTGACCTCTCACCTGAAGAACGAGAAAAAAGGCGACAATTTCAAAT	PPP1R2	5504	protein phosphatase 1 regulatory inhibitor subunit 2	PPP1R2	-1.02799	1.12e-09	1.06e-06
	254	3593	A_23_P111888	CAAAGATGCGTTCAAATAGTGCTCTAAGAGTTTTGTTCAGTGGCTCACTTCGGCTAAAAT	CTHRC1	115908	collagen triple helix repeat containing 1	CTHRC1	0.579225	0.0050436	0.0385363				4075	A_32_P133916	AACTGCCTACAGTATGTCTTTTGCATAAAATGCATAAGGGTTTGGGGATGTAAATGGAAT	BNC2	54796	basonuclin 2	BNC2	-1.02662	9.36e-07	8.3e-05
	255	36780	A_33_P3307955	GTTCGAGACAAGCCTGGACAAAAAGCGAGACCCGCTTCTTTAAAAAATAATAATAAAACA	ABCD3	5825	ATP binding cassette subfamily D member 3	ABCD3	0.578622	0.000366612	0.00682023				10789	A_23_P43684	TCCCTTCACTTCAGTAGATTAGTCTCAGAATGGACACTACAAATGCCAGCTCTCACCAGA	BNC2	54796	basonuclin 2	BNC2	-1.0132	4.79e-08	7.76e-06
	256	46543	A_23_P50517	GACTCTACCTTCCAGATTCAGTCCCTAGTCTTGCGATGAATTCTGCATTGTTCGGTGTTT	ZNF541	84215	zinc finger protein 541	ZNF541	0.578491	0.00088572	0.0122322			254	29009	A_23_P43690	GACCCCAAAATCTGTTATGTGTGCAAGAAGAGTTTCAAAAGCTCCTACAGTGTGAAACTT	BNC2	54796	basonuclin 2	BNC2	-0.76429	6.65e-08	1.02e-05
	257	22130	A_23_P1904	TCAATGTCATCTTCTCCATGAAGACCACTGAATGAACACCTTTTCATCCAGCCTTAATTT	MS4A2	2206	membrane spanning 4-domains A2	MS4A2	0.577481	0.00175673	0.019291			255	31720	A_23_P23346	AATCTTCTGAACGGCATAAGTCCTATTTTAGCCTTACCTCCTGCATTTGCAATACGTAAT	MLLT11	10962	MLLT11 transcription factor 7 cofactor	MLLT11	-1.02549	1.42e-08	3.47e-06
		30958	A_33_P3295313	AATTGTAGTGATGATGCTGTTTCTCACCATTCTGGGACTTGGTAGTGCTGTGTCACTCAC	MS4A2	2206	membrane spanning 4-domains A2	MS4A2	0.434539	0.00230357	0.023085			256	39430	A_33_P3587376	GCCCTCACGGAGGCGGGGGTTCACAGGCACGAGTTCGAGGCCAGCCTGGTCCACATGGGT	SNAR-A3	100169951	small NF90 (ILF3) associated RNA A3	SNAR-A3	-1.00566	0.00475378	0.0371827
	258	14429	A_23_P201778	TCACTCAGGACTTCTCTCCTGAAGAACACGCAGTGCTAAAACTGAGGATGATTTCCCTAA	PTPN7	5778	protein tyrosine phosphatase non-receptor type 7	PTPN7	0.576633	0.000205672	0.00460227			257	2337	A_23_P169460	CTGAGGGCTTCATCCAACTCATGGAGAGCTTGCTGGAGCTACAAGACATTTTAGAAACTT	FRMPD1	22844	FERM and PDZ domain containing 1	FRMPD1	-0.993574	1.85e-08	4.1e-06
	259	3994	A_23_P310410	CTCATCCTGATCTGTTTGACTGTGATAGTTACCCTGGTCATATTGGTTGTAGTTGACTCA	CD1E	913	CD1e molecule	CD1E	0.575694	0.00288647	0.0268032				23982	A_33_P3216994	TACACATGTGGATGTAATGATCTAGGACAGCTAGGTCATGAAAAATCCAGAAAGAAACCA	HERC4	26091	HECT and RLD domain containing E3 ubiquitin protein ligase 4	HERC4	-0.992561	1.07e-10	5.06e-07
	260	36000	A_24_P237443	ACTCCAACTTTGCTTTCTGAAGGTTTTGGTGTACATTGAGCCCCAGAAGGAAAGGAGAGT	SASH3	54440	SAM and SH3 domain containing 3	SASH3	0.575416	0.00103364	0.0135035			258	33997	A_24_P346807	AGGTGACAGAGGTACTATTATAATTCTTACTTGCAGAATGTTCAATCTACGAGTGTTCAT	HERC4	26091	HECT and RLD domain containing E3 ubiquitin protein ligase 4	HERC4	-0.529266	3.47e-07	3.79e-05
	261	24818	A_23_P92082	CACCTGGCAGTTAACCGGGTACCAAGAAGTGGGAAGCCGGCTGAGCTGCTGAAGATGTTT	TKT	7086	transketolase	TKT	0.573907	1.97e-05	0.000814773			259	10621	A_32_P142818	AATAAGACAAAATCAGCTTTACAACAATCCCTAGAGGCTCGACCACAGAATAATGCCAGT	DLX1	1745	distal-less homeobox 1	DLX1	-0.991745	6.31e-05	0.00194925
	262	48795	A_23_P136573	TTTGACAGCCTTCTTGATGTATTTCTCCATCCTGCAGATACTTTGAAGTGCAGCTCATGT	ST3GAL5	8869	ST3 beta-galactoside alpha-2,3-sialyltransferase 5	ST3GAL5	0.573444	3.12e-05	0.00114001				3805	A_33_P3379922	TACACCAAAGTCAGCCGCTACCTCGACTGGATCCATGGGCACATCAGAGACAAGGAAGCC	PROC	5624	protein C, inactivator of coagulation factors Va and VIIIa	PROC	-0.990776	1.07e-06	9.21e-05
	263	18577	A_32_P452655	TGACCAGAGTGTTCTCTTCAGGGGACTGGCTCCTTTCCCAGTGTCCTTAAAATAAAGAAA	LGALS9C	654346	galectin 9C	LGALS9C	0.573	0.000163731	0.00388937			260	25001	A_23_P40096	CTTCTGGAGGGAAGTAACATTTACTGAGCACCTGTTGTATGTCACATGCCTTATGAATAG	PROC	5624	protein C, inactivator of coagulation factors Va and VIIIa	PROC	-0.960912	2.86e-06	0.000192869
	264	31603	A_21_P0000792	AGTCACGACAGAACAAAACCACAAGACCAGACCACATTTGTGGATAAATATATTAGCAAA	LOC100506779	100506779	TSPOAP1, SUPT4H1 and RNF43 antisense RNA 1	TSPOAP1-AS1	0.572812	0.000389597	0.00708123			261	26601	A_23_P252817	GGATGAAATGAGGCTTGAGCTGCAGAGATCTGCTAACTCAAACCCGGCTATGGCACCCCG	SST	6750	somatostatin	SST	-0.989086	0.000812629	0.0115653
	265	9343	A_23_P85716	ATGGAGACTGGAAAAATCCTGAGCAAACAAAACCACCTGGCCCTTAGAAATAGCTTTAAC	FCGR2A	2212	Fc gamma receptor IIa	FCGR2A	0.572319	0.00544488	0.0404935			262	4894	A_23_P102391	CTCATGTTATCATCATTAGTGATCTGTGTTGTAGAACATGAGGGTGTAAGCCTTCAGCCT	SLC40A1	30061	solute carrier family 40 member 1	SLC40A1	-0.988561	9.94e-09	2.88e-06
		18199	A_33_P3403576	AAGAGCCCAATTACCAGAACCACATTAAGTCTCCATTGTTTTGCCTTGGGATTTGAGAAG	FCGR2A	2212	Fc gamma receptor IIa	FCGR2A	0.524771	0.00260507	0.0251144				16011	A_21_P0004255	AGCCCTTTATTGAATTTTCAACACAGACTCCCTGCTTCTCATCTCCTTAATAAAATTTCA	PART1	25859	prostate androgen-regulated transcript 1	PART1	-0.988446	7.37e-07	6.9e-05
	266	19107	A_33_P3414591	AAGCTGAGCAAGATTCAGACCCTCAAGCTGGCGGCCAGGTACATCGACTTCCTCTACCAG	TWIST1	7291	twist family bHLH transcription factor 1	TWIST1	0.571827	3.04e-05	0.00111945			263	40917	A_33_P3215744	TTATCTGGAATCACTTTGCCTCTAAAGGCCAGAGAAAAATCACAGCTTCCTTGTCGGAGG	PART1	25859	prostate androgen-regulated transcript 1	PART1	-0.796085	2.39e-06	0.000169106
	267	40111	A_23_P414913	TTAACAGCAGGCATCTGGGCAGGCCAGTCCTCAAAGCAGCTCCTGAAGGTCTGTGTTGCA	GLIPR2	152007	GLI pathogenesis related 2	GLIPR2	0.571361	0.000111778	0.00292155			264	37510	A_21_P0001793	AACAGATCATGATGCCCATCCCCCCAGCACAATTAGAAATAAAAACAACCCGGGACAGTT	XLOC_002211	105373496	uncharacterized LOC105373496	LOC105373496	-0.987641	1.43e-07	1.82e-05
		47840	A_33_P3369760	ATGTAATGGGAAGGTGGCAGACTTAAGAACGTGGATATGAAGTGCCTAGAACCACCACAA	GLIPR2	152007	GLI pathogenesis related 2	GLIPR2	0.366725	0.000567555	0.00906154			265	32317	A_21_P0000747	CAGTAATTGGTTTGGAGATGTTTCTTAACCAGATGTCCATGAATAAACTCTTATGGCAGC	LOC100506895	100506895	lncRNA upregulator of antiviral response interferon signaling	LUARIS	-0.984695	4.03e-06	0.000248753
	268	38965	A_23_P501985	AAACTCAAAGAGAAGGAGGGAGATCCGGTGTCCTTATTACATACAAGACTCAGGAACCCA	CSF2RA	1438	colony stimulating factor 2 receptor subunit alpha	CSF2RA	0.570879	0.00031212	0.00609324			266	15666	A_32_P122226	TGATGAAGAGTGTCCTTCCGTTTCTAAGGTCTTCTCAATCTCAGCAATAGAGCTTCCCAG	AMDHD1	144193	amidohydrolase domain containing 1	AMDHD1	-0.969106	2.73e-05	0.00103645
		38580	A_33_P3232688	TTGCATCTCTTTCCAACCCAACTACTGAGGTACTGTGTAGCCTCCTCCTTGAATAACTAA	ENST00000381524	1438	colony stimulating factor 2 receptor subunit alpha	CSF2RA	0.525222	0.00183724	0.0198428			267	3913	A_33_P3418833	CCAGCACATTAGTCCTAAACGTCCCATGTATTTTTCTAGGCATAAAAATAAAAGTTGGCT	FLRT3	23767	fibronectin leucine rich transmembrane protein 3	FLRT3	-0.963006	7.68e-08	1.13e-05
	269	10949	A_33_P3387365	GGTTTAACCTCTACTTACTAAACACCTGCTACAATCCTGTTAATTCTTTTGACATGTAAG	PXMP4	11264	peroxisomal membrane protein 4	PXMP4	0.570596	0.000745317	0.0108874			268	21270	A_23_P69030	GTGTGGGTTGCTCTATTCAAGAACAACGAGCCCGTGATGTACACGTACGACGAGTACAAA	COL8A1	1295	collagen type VIII alpha 1 chain	COL8A1	-0.95816	3.53e-06	0.000224836
	270	8971	A_23_P103932	TTGCAGAGCACTTCCCACCTCTCTGAATAGTGTGTATGTGTTGGTTTATTGATTCTGTAA	FGR	2268	FGR proto-oncogene, Src family tyrosine kinase	FGR	0.570299	2.74e-07	3.15e-05			269	39319	A_24_P237175	CGTGCCCTTCACTTTGTCATCAGCGAGTATAACAAGGCCACTGAAGATGAGTACTACAGA	CST2	1470	cystatin SA	CST2	-0.954054	0.000609085	0.00947351
	271	2086	A_23_P31064	TGTAAGTTCTGAATGGTTCCTTGCTGACTTTGGGTGACACATGTACCACATACTGGCTCA	MOXD1	26002	monooxygenase DBH like 1	MOXD1	0.56985	1.64e-05	0.000714016			270	4977	A_32_P4199	GTACAAGTGCGTACAATGTGACCTTCTCTAAATGCGGTAGATTCAAACAAAGATGCTCTG	RNF152	220441	ring finger protein 152	RNF152	-0.953735	2.67e-08	5.2e-06
	272	45730	A_23_P90626	TTCATCGTGCTGTGGAAGAGGAAGAAAGTCGCTTTTGACGGATTGTGGTGTCCTTTCAAA	CYTIP	9595	cytohesin 1 interacting protein	CYTIP	0.569683	0.00101043	0.0133123			271	1716	A_23_P302060	TTGTGTTCAGTCTCACAGAAAAACTGAGCAAACAAGGAAGACCCTTGAACGACATGAAGC	IFNE	338376	interferon epsilon	IFNE	-0.952133	9.71e-07	8.51e-05
	273	26042	A_23_P90359	TGGACGCGCACAGCCGCTACCACACGGTGCACGAGCTGTCGGCGCGCGAGTGCGCCTGCG	NRTN	4902	neurturin	NRTN	0.568277	0.000800119	0.011407			272	29930	A_33_P3381186	GCTCCATGGAGTTAGATGACTACACTTAATGCTATTAAGTTGAACTTTTGAATGTCAACT	SLC5A8	160728	solute carrier family 5 member 8	SLC5A8	-0.949436	9.96e-05	0.00269305
	274	1532	A_33_P3260125	GTGGTAGCTACTGAGATCACCAGATCTTGTTATTTGATGTGTTAATAAAGAAGCACATAT	LDLRAD2	401944	low density lipoprotein receptor class A domain containing 2	LDLRAD2	0.567431	0.00455239	0.0360985			273	18551	A_33_P3316587	CTCTGCAGCAACATAGAGTACAAATATTGTTCCTTTTGTTTCTTTTTTCCCTTTGGATAC	SLC22A18AS	5003	SLC22A18 antisense RNA	SLC22A18AS	-0.944892	0.00499334	0.038291
	275	5106	A_21_P0003920	GCTGCAGCCAAAGAAAGCTTCAGTCAATGCATAGTCTCCCTTTAATAAACCTTGTGGTAG	LOC285629	285629	long intergenic non-protein coding RNA 2159	LINC02159	0.56734	9.23e-05	0.00255533			274	8242	A_23_P501713	CCAGCAGCCAGTACAGCTCACCAAGGAGAGTGAGCCCTCAGCCCGTACCAAGTTTTACTT	IL1F10	84639	interleukin 1 family member 10	IL1F10	-0.943496	0.000345939	0.00654948
	276	46246	A_32_P156851	AATGAAGGGGAAGGGGAAGATTTCCCACCAACTGAATCATTTGTGCACGTGTATAGCTCA	RCAN2	10231	regulator of calcineurin 2	RCAN2	0.56691	3.63e-06	0.000228763			275	43924	A_33_P3336720	ATTCCTGCTGCCCCAGAACATAGGTCTTGGAATAAAATGGCTGGTTCTTTTGTTTTCCAA	HAMP	57817	hepcidin antimicrobial peptide	HAMP	-0.942917	8.66e-05	0.00243898
		3890	A_33_P3230818	TTTCAAGCAATCACTGACTTCAATGACCTCCCCAACTCGTTGTTTGCGTGCAATGTTCAC	RCAN2	10231	regulator of calcineurin 2	RCAN2	0.320223	0.0040401	0.0332883			276	3654	A_23_P115726	GGGATTTTATAAACCAATAGCCAAGTGTTCTTTAAATAGGAGGCACCCTTCCCATTGTGC	SLC16A9	220963	solute carrier family 16 member 9	SLC16A9	-0.942843	1.37e-06	0.000108926
	277	39035	A_23_P302550	GAGTCTAAGGCCCTAGCGATTTGGGCATCTGCCACATTGGTTCATATTCAGAAAGTGTTA	RGS18	64407	regulator of G protein signaling 18	RGS18	0.566844	0.00137026	0.0163531				48265	A_23_P19291	ACTTCTCAGATCAATCGTGCATCCTTAGTGAACTTCTGTTGTCCTCAAGCATGGTCTTTC	TUBB2A	7280	tubulin beta 2A class IIa	TUBB2A	-0.942797	6.83e-07	6.58e-05
	278	6808	A_23_P92499	AAGTCCTAGGTTCCCATATTTAAGACCAGTCTTTGTCTAGTTGGGATCTTTATGTCACTA	TLR2	7097	toll like receptor 2	TLR2	0.565345	0.00704286	0.0482549			277	44045	A_33_P3365002	AGAGTACCCAGACCGCATCATGAACTCCTTCAGCGTCATGCCCTCACCCAAGGTGTCAGA	TUBB2A	7280	tubulin beta 2A class IIa	TUBB2A	-0.722359	1.55e-06	0.000121793
	279	2593	A_33_P3420380	TACCTCACCACAAAGGAGCTGCTGAGCTCCTGGCTGCAAAGTGACGATGAACCGGAGAAG	ITIH5	80760	inter-alpha-trypsin inhibitor heavy chain 5	ITIH5	0.564244	0.00023646	0.00507573			278	26404	A_19_P00321279	AGGGGGATGTTTGCTTCTCTGTGGAGGAGATATGATTAAGATACTTAATAAATGGTAGAT	XLOC_006756	101929450	long intergenic non-protein coding RNA 2099	LINC02099	-0.939403	3.84e-05	0.0013319
	280	18137	A_33_P3269539	TGACGCTGTTCTCCGACCTGGTCGCTGAGAAGTTCATCGATGACATGGAGGACGTCCTCT	COL6A2	1292	collagen type VI alpha 2 chain	COL6A2	0.564169	0.00072162	0.0106478				1114	A_32_P98298	CAACTACTGTGAAAAGCTGCTGCCCTGGCTGGACAAGTCCATCGAGTTCATCGATAAAGC	DUSP8	1850	dual specificity phosphatase 8	DUSP8	-0.936034	2.38e-05	0.000933243
		39268	A_23_P310956	CAAGTTCGCCACCGGGGTAGAGCGGCAGGACTGGATGGAGCTGTTCATTGACACCTTTAA	COL6A2	1292	collagen type VI alpha 2 chain	COL6A2	0.393334	0.00575132	0.0420636			279	15914	A_33_P3359012	CGGCCCCTCCCTTTGTATTTGGAGACAATGTGTTGTAATAAAGCTTAAAGTGGATGTTTT	DUSP8	1850	dual specificity phosphatase 8	DUSP8	-0.326588	0.00116918	0.0147022
	281	45772	A_33_P3371115	ATGTGAAGCTTGAGGATTCCTTCATCTCTTTGCCCAATGGCATTGTGATTATTAAACTCT	AQP7P3	441432	aquaporin 7 pseudogene 3	AQP7P3	0.563878	0.00631489	0.0448123			280	4849	A_23_P160940	TGCAGCAGAAAACAAACACACGAGGAGCATGCAGCGAATTCAGAAAGAGGTCTTTCAGAA	ABCA4	24	ATP binding cassette subfamily A member 4	ABCA4	-0.93274	1.5e-06	0.000118402
	282	12346	A_33_P3281403	CAACTAAAAAGGTCAGAGGCAGAGAAACTCACCCTGGTGACCAGAGTACAGCAGTTGCAG	TRAF3IP3	80342	TRAF3 interacting protein 3	TRAF3IP3	0.563327	0.000613658	0.00952903			281	39687	A_23_P157117	CTTGGGAAACGCTTTGGTGCTTTTCTCCAGTTTTCTGGTACCAGTTACTTGTTTATAAAC	CREB5	9586	cAMP responsive element binding protein 5	CREB5	-0.930365	1.3e-06	0.000105556
		34696	A_23_P323761	TTTGTGACAACTGCCTTGGGTGAAAATCAGAAGCAAGCAACTCAGCGAAAAACTCAGAAG	TRAF3IP3	80342	TRAF3 interacting protein 3	TRAF3IP3	0.543896	0.00456404	0.0361532				11148	A_33_P3392192	GAAACTATCTGAAGAATGCACATTGAAGGCCGTGAGGTACTGATAAACTAAAGAATTTAT	NRG1	3084	neuregulin 1	NRG1	-0.928385	2.32e-06	0.000165584
		22100	A_33_P3421351	CTGTGAAAAAGGGTTTCTATTCTCTCTGAAAGCACATGTCTGTGTTGAACATTTCAATAA	TRAF3IP3	80342	TRAF3 interacting protein 3	TRAF3IP3	0.530125	0.00509481	0.0388114				41236	A_33_P3284345	AGAAAACTTTCTGTGTGAATGGAGGGGAGTGCTTCATGGTGAAAGACCTTTCAAACCCCT	NRG1	3084	neuregulin 1	NRG1	-0.500125	0.000922878	0.012549
	283	33470	A_23_P63736	AAACAACAGCATGAGTGGCCTGAGCCTTAACAACATGTTTTTGCTGCAGATAATCGGCCA	LOC84856	84856	long intergenic non-protein coding RNA 839	LINC00839	0.562648	7.93e-05	0.00228991			282	44798	A_23_P315815	AAATACTTCTTCATCTACATCTACATCCACCACTGGGACAAGCCATCTTGTAAAATGTGC	NRG1	3084	neuregulin 1	NRG1	-0.362478	0.00730959	0.0494309
	284	12151	A_21_P0013344	TCAGAAGGCCAGGGAGGACATCTTTATGGAGACCCTGAACAACATCATGGAGTATTACAA	AZGP1	563	alpha-2-glycoprotein 1, zinc-binding	AZGP1	0.562337	1.42e-05	0.000639891			283	17290	A_33_P3733417	TGGGGCCTAGACTCTGTAACATCACTATCCATGCACCAAACTAATAAAACTTTGACGAGT	DRD2	1813	dopamine receptor D2	DRD2	-0.92821	1.41e-05	0.000637548
		49606	A_23_P71270	GAGTTACGGGGAGATGTTCTTCACAATGGAAATGGCACTTACCAGTCCTGGGTGGTGGTG	AZGP1	563	alpha-2-glycoprotein 1, zinc-binding	AZGP1	0.558303	6.39e-06	0.000348302			284	16191	A_23_P11980	TTCGAGGTCTCTTTGAGAAGTACGTGCAGCGAGCAGACATGGTGGAGATCGCAGGGCTGA	WDR65	149465	cilia and flagella associated protein 57	CFAP57	-0.927412	1.26e-05	0.000585905
	285	33202	A_33_P3355014	CTCTGTCTCTTCCTTTTCACATTTGTGCACATAAAATATACTGGTGTTTGTGTTCCAGGA	TMEM229B	161145	transmembrane protein 229B	TMEM229B	0.561651	0.00058281	0.00920825			285	10812	A_32_P205241	CAAATCTTGGGTTGACTCACTTTAAGGTTTCTGACTGCCCAAAATATTTTTTCCCCTTTA	GJA3	2700	gap junction protein alpha 3	GJA3	-0.926272	9.87e-07	8.59e-05
	286	34158	A_23_P58132	AAAGCTTGGTGTTTTCTCTGGGTACACCCCAAGCAGCGTCTCCTTTTGGATACAGTTATT	RHOH	399	ras homolog family member H	RHOH	0.561634	0.000184242	0.0042351			286	37448	A_32_P167076	ATAAAAGTGTGTCCATTGGCAGAGGACTAAAGGAGATTTGAGCACCTGTCAGATGGGTAC	CAPN14	440854	calpain 14	CAPN14	-0.920651	1.21e-06	0.0001
	287	30639	A_19_P00317023	TGTCTAGAAATCAGCCTGGCTGGGACGCACACCAATAGGAGGGCATCCTCACCTTTCCCA	Q6IHG2	5820	Pvt1 oncogene	PVT1	0.561497	5.88e-05	0.00184771			287	36667	A_33_P3349646	ATTGGATCAGATCACTGCTCTGAGTACAGCTGTCAAACCAATAACAAGTACAGCAAACAG	PCDH7	5099	protocadherin 7	PCDH7	-0.920046	7.28e-08	1.08e-05
		9209	A_19_P00317871	TATTTTCTGAGCCTGATGGATTTACAGTGATCTTCAGTGGTCTGGGGAATAACGCTGGTG	PVT1	5820	Pvt1 oncogene	PVT1	0.544341	0.00012325	0.00311831				36273	A_33_P3318449	CCTGTAGCTGCAACTCCTTTTATTGTCAGAGAATGCCAAAAGCTATTTTTAAAATAAAGG	RNF222	643904	ring finger protein 222	RNF222	-0.918511	4.01e-09	1.9e-06
		23617	A_19_P00317180	CTCCCAGATTCACAAGCCCCACCAAGAGGATCACCCCAGGAACGCTTGGAGGCTGAGGAG	PVT1	5820	Pvt1 oncogene	PVT1	0.454436	0.000168051	0.00395639			288	23169	A_33_P3318444	ATTCCTCAGCAAGAAGAGCTCCCGCTGGCCCTCCATGCTGGACAAGAGCTCCCAGACGCT	RNF222	643904	ring finger protein 222	RNF222	-0.508681	0.00373126	0.0316648
		29619	A_33_P3357748	AAATCCCTAACCTATGAGCTTTGAATAAGATGAGTACGAACTTCATCGCCCACGTGGCGT	PVT1	5820	Pvt1 oncogene	PVT1	0.433011	0.000905226	0.0123978			289	43649	A_24_P190472	AAGAGATGTTGTCCTGACACTTGTGGCATCAAATGCCTGGATCCTGTTGACACCCCAAAC	SLPI	6590	secretory leukocyte peptidase inhibitor	SLPI	-0.913006	0.00318279	0.0284748
		368	A_19_P00317872	GATTAAAAAGATGCCCCTCAAGATGGCTGTGCCTGTCAGCTGCATGGAGCTTCGTTCAAG	PVT1	5820	Pvt1 oncogene	PVT1	0.344196	0.0034083	0.0297571			290	25745	A_23_P167497	AGGGCATCATGTCACCATGTCAGGTCCGGAGGGGAGGTATTAAGAATAGATACGATATTA	EFNA5	1946	ephrin A5	EFNA5	-0.910336	3e-05	0.00111172
	288	6740	A_23_P358709	AGAAAGTGTGGATGTATCACTTCTCTCTAAAATGTCATTGTTAGCACTAATTACAGGTTC	AHRR	57491	aryl hydrocarbon receptor repressor	AHRR	0.561473	0.00280483	0.026283			291	15543	A_33_P3371460	TAAGACGGACTCTGCTGCCTGCTCTTCAGAGAAGGTTTTGGTGGAGGACTCCCCTCAGGT	POLR2F	5435	RNA polymerase II, I and III subunit F	POLR2F	-0.902529	3.36e-07	3.7e-05
	289	41347	A_23_P256158	TAGTCGGGGGGTGGCTGCCAGGGGGCAAGGAGAAAGCACCGACAATCTTTGATTACTGAA	ADRA2C	152	adrenoceptor alpha 2C	ADRA2C	0.560591	0.00336922	0.0296053			292	11454	A_33_P3220137	ACTGAGAATAGACTAGCATTTGTGGGGCACTCAATAAATTTAAATTCATGGTGACAGTGA	LHFPL1	340596	LHFPL tetraspan subfamily member 1	LHFPL1	-0.901285	4.88e-09	2.08e-06
	290	43634	A_23_P205177	GTCATCAAGCACAACCGGTTCACAAAGGAGACCTATGACTTCGACATCGCCGTGCTCCGG	F10	2159	coagulation factor X	F10	0.559537	0.000834603	0.0117529			293	585	A_23_P49338	TCACTCAGATGTCCTGAAATTCCACCACGGGGGTCACCCTGGGGGGTTAGGGACCTATTT	TNFRSF12A	51330	TNF receptor superfamily member 12A	TNFRSF12A	-0.89824	3.11e-06	0.000204866
	291	771	A_33_P3224819	TTTAGAACTAAGCCTATTTGAAACGGTCGGTGTAGGCTTACTGAGATCAGGAGACAGGGA	SLC45A4	57210	solute carrier family 45 member 4	SLC45A4	0.559205	0.00053899	0.00878659			294	13273	A_23_P360924	GTGTGCCACACACAGATAAGCGAAGAAATACGACAATGCTTAGTAAGACCTCCACCAGTT	CLDN17	26285	claudin 17	CLDN17	-0.897643	0.000275472	0.0055966
	292	34018	A_23_P21086	CTGTAGCTGTCGCTTTCTCAGGCTTGGACTGTCCCCTGGTTCACCCTGTCTTTGGGATGT	LGI3	203190	leucine rich repeat LGI family member 3	LGI3	0.558284	0.000743046	0.0108668			295	30899	A_23_P135722	AGAGAGTTGACTTGTTTTACCTAAGAGGAGACAGAGGACAGATTCTGGTGATTTGTTTGA	BTC	685	betacellulin	BTC	-0.88973	0.000171483	0.00401566
	293	17857	A_23_P128201	CATTTCTTATGGGTCCCATTGAGTGCTTGAAGGAGTTTGTCACTCCAGACACAGACATCA	NCKAP1L	3071	NCK associated protein 1 like	NCKAP1L	0.557691	8.42e-05	0.00239455			296	26882	A_23_P62642	TGAGCTGCGAAAAAGTCGGCTCGAACAGGTGGCTTTCAAGGAGCACGCTCTGGCTGTTCA	CCDC19	25790	cilia and flagella associated protein 45	CFAP45	-0.888946	1.24e-06	0.00010132
	294	21211	A_23_P502336	CTTTGCTTGATATAGACTGCTAAGGTGAGATGGGGAATATCAGAGTCAGCTGCTGCTTGA	EMR2	30817	adhesion G protein-coupled receptor E2	ADGRE2	0.557411	0.000358052	0.00669381			297	37162	A_33_P3376806	GGAGTTATTCGCTGTGGGGTCTTCTCTCAGCTAAGAGCTGAACAGATATCAGGATGACCT	C10orf67	256815	chromosome 10 open reading frame 67	C10orf67	-0.884637	5.11e-06	0.000295624
	295	5072	A_23_P156687	AAGGAGGTCTACATCAAGAATGGGGATAAGAAAGGCAGCTGTGAGAGAGATGCTCAATAT	CFB	629	complement factor B	CFB	0.557344	0.00252095	0.0245378			298	10896	A_23_P24716	ATGGTCGTGAGGAAGGGCTCATGCCCCTTATTTATGGGAACCATCTCATTCTAACAGAAT	TMEM132A	54972	transmembrane protein 132A	TMEM132A	-0.881272	1.22e-07	1.62e-05
	296	46013	A_24_P92451	AGGGCGCTTTATACGACATTGCTAATGGCACCGACAAGGCACGCTAACGTGGACGCTGTA	LOC729444	729461	family with sequence similarity 230 member J	FAM230J	0.557243	0.00536831	0.0400988			299	4671	A_21_P0000822	ATGCTTCTCCTAGATCTTTCCACATGCTCTGCCATTAATTAGAGTTCAATGTTCAATTTT	LOC286189	286189	C8orf34 antisense RNA 1	C8orf34-AS1	-0.878127	2.38e-05	0.000933243
	297	1893	A_23_P309739	TTTTTGCATCCAATTGTGCCTGAACTTTTAAAATATGTAAATGCTGCCATGTTCCAAACC	ESR1	2099	estrogen receptor 1	ESR1	0.557184	6.63e-06	0.000358752			300	35239	A_23_P48988	TGTGCTCTCAGTGCGGTGTTCTGTGACATCCTTTGCTCTCTGACCAACTTAATGACTTTT	SH3GL3	6457	SH3 domain containing GRB2 like 3, endophilin A3	SH3GL3	-0.875837	1.11e-06	9.42e-05
		2360	A_33_P3379356	ATACTCTATTCCGAGTATGATCCTACCAGACCCTTCAGTGAAGCTTCGATGATGGGCTTA	ESR1	2099	estrogen receptor 1	ESR1	0.387897	0.000256751	0.00533622			301	11646	A_32_P234184	AGTCACGTGGAAGCCACGGGACTGCTCCGAAGCCGCCATAATAAAATCTGATTGTTCAGC	HES5	388585	hes family bHLH transcription factor 5	HES5	-0.875435	0.000107789	0.00284669
	298	28186	A_23_P24586	AGGCCTTCGAGTGTAAAGAGCCTGGTTGGTTTCGCTTTGTCTTCTCAGACCAGGTCCACC	ACCS	84680	1-aminocyclopropane-1-carboxylate synthase homolog (inactive)	ACCS	0.5566	0.000165279	0.00390567			302	15072	A_23_P73571	ATGATATAAATGCCAACTGGCAAGTCATTCCAAACTGCTTGAAGGAGTAGATGAACCAGA	MUM1L1	139221	PWWP domain containing 3B	PWWP3B	-0.872743	1.01e-06	8.76e-05
	299	39547	A_23_P23380	CTGGTCTCACTGCACATCTCCCAGTACTACTTTATGTCCAGCTGTAACTACCAGTACCCA	ELOVL1	64834	ELOVL fatty acid elongase 1	ELOVL1	0.556455	0.00392296	0.0326994			303	37278	A_33_P3285470	TGAGTCCCCTCCAGGAAGAAGCAGGGGGGAATCTATTTTTTCTCTCCTTTTCTTTTCTTC	BAI1	575	adhesion G protein-coupled receptor B1	ADGRB1	-0.871499	1.97e-08	4.25e-06
	300	23392	A_23_P385690	CTCTGCCTCAAATTCTGCGTTTTTGGTTTTAATGTTATATCTGATGCTGCTATATCCACT	WNT3A	89780	Wnt family member 3A	WNT3A	0.555983	2.61e-05	0.00100367			304	32171	A_23_P208182	GGCGGATTATGCAGAAGTCAAGTTCCAATGAGGGTCTCTTAGGCTTTAGGACTGGGACTT	SIGLEC10	89790	sialic acid binding Ig like lectin 10	SIGLEC10	-0.870586	3.79e-07	4.05e-05
	301	6435	A_21_P0000120	GGAGAAACACCGGGTTTCAGCTTTCTCGACCTTAGCTTGGGTGAGACTGTTTACAAAAAA	KCNJ18	100134444	potassium inwardly rectifying channel subfamily J member 18	KCNJ18	0.555714	0.00203446	0.0211765				34481	A_23_P162918	GAGTATGGGAAATGCCATGTTTGTCAAAGAGCAACTCAGTCTGCTGGACAGGTTCACGGA	SERPINA3	12	serpin family A member 3	SERPINA3	-0.868503	0.000345393	0.00654746
	302	42361	A_33_P3260614	GACAAGGTCAGCATCATTTGCTCTCCTGAATTTATGAGGTTTATTTATTTTTCTCTTTCC	PLCB2	5330	phospholipase C beta 2	PLCB2	0.555269	0.000444131	0.00775172				18704	A_23_P2920	ATAGGTGAGCTCTACCTGCCAAAGTTTTCCATCTCGAGGGACTATAACCTGAACGACATA	SERPINA3	12	serpin family A member 3	SERPINA3	-0.860734	0.000320422	0.00622012
	303	22133	A_23_P132763	CAGGACTAATCAAGGATCAATGGGTGACATGATATCATGCTATGTGCCATTTTGTGTTAA	VGLL3	389136	vestigial like family member 3	VGLL3	0.555007	2.5e-05	0.000968261			305	19985	A_33_P3399788	CATGGACTCTTCAGTCTGGAGGGTCCTGGGCCTCCTGACAGCAATAAATAATTTCGTTGG	SERPINA3	12	serpin family A member 3	SERPINA3	-0.838916	0.000136003	0.00336471
	304	44389	A_33_P3409062	GAGTGCCATCCCTGAGAGACCAGACCGCTCCCCAATACTCTCCTAAAATAAACATGAAGC	TYROBP	7305	transmembrane immune signaling adaptor TYROBP	TYROBP	0.554662	0.000149175	0.00360896			306	11477	A_23_P151907	AAATGAATTCTGGGAATCCACAGCTCTGGCTTTGGAGCAGCTTCTGGGACCATAAGTTTA	PCSK6	5046	proprotein convertase subtilisin/kexin type 6	PCSK6	-0.866199	0.00164124	0.0184335
	305	4366	A_23_P123172	CAGCCTCAGTTGTCACGTGGACTCTTGATGCCCAATTATTGCCTCAATCCAGAAAAGTTT	OR2A9P	441295	olfactory receptor family 2 subfamily A member 9 pseudogene	OR2A9P	0.55464	0.00366429	0.0313383			307	30872	A_21_P0001900	ACAGCCGCCCCTTTTATGGAATCATCCAGCGTCCAATCTCAAAATACATATTGGTGTTAA	XLOC_001620	104326057	gastric cancer associated transcript 1	GACAT1	-0.864426	1.51e-05	0.000673691
	306	22666	A_33_P3352873	TTAATGAAGCTGCCAAGTATCGCTATCGCTCTGGGGATCTTTTTAACTGTGGAAGCCTCA	BCKDHB	594	branched chain keto acid dehydrogenase E1 subunit beta	BCKDHB	0.554528	0.000695181	0.0103706			308	43572	A_24_P179504	GGGACTTCAGATCTTACCAGTTGACGGCAATCCACATAAGACATCTGCTATTGTTTGCCA	WDR66	144406	cilia and flagella associated protein 251	CFAP251	-0.863856	8.55e-07	7.78e-05
		19584	A_23_P93464	AGCTTGGAGTGTCTTGTGAAGTCATTGATCTGAGGACTATAATACCTTGGGATGTGGACA	BCKDHB	594	branched chain keto acid dehydrogenase E1 subunit beta	BCKDHB	0.525644	0.0016843	0.0187286			309	8447	A_33_P3253598	GCGCCCTGCCAAGGAGTCTTTTTAAAAATAATTTCCTTTTACAATTCCCTTTGTCTTTAA	GYG2P1	352887	glycogenin 2 pseudogene 1	GYG2P1	-0.862079	1.17e-07	1.57e-05
	307	33749	A_24_P416131	GGATCGTTTTGTTTTGTTTTTAAAGAAAGGTGAGATTGGCTTGGTTCTTCATGAGCACAT	COTL1	23406	coactosin like F-actin binding protein 1	COTL1	0.554178	0.000303083	0.00597522			310	6792	A_23_P155487	CATGGAGGAAACCACTAGGGTGACCCTCATCCTGTTCTGTCTACTCACCCTAGCAGCCCT	SLC38A3	10991	solute carrier family 38 member 3	SLC38A3	-0.861031	1.05e-05	0.00050988
	308	1830	A_23_P122216	TACCTGGTTCCTGAATCTGACTATACCAACAATGTTGTGCGCTGTGACATTCGCTACACA	LOX	4015	lysyl oxidase	LOX	0.553769	4.93e-05	0.00161042			311	26403	A_23_P207537	GTTTAATAAACTGGTTCTGCTCTCTTCTGAATCTCATGCCTTTGGCACCTTGGTAGGTGC	DUSP14	11072	dual specificity phosphatase 14	DUSP14	-0.854607	2.85e-08	5.41e-06
	309	1247	A_23_P74547	ACCATAGGGCTATGATCTGCAGTAGTTCTGTGGTGAAGAGACTTGTTTCATCTCCGGAAA	CD53	963	CD53 molecule	CD53	0.553421	0.0004273	0.00754228			312	35656	A_33_P3362301	ATGATATCAATGCCGCTATAACTAAAGAAATGCCGCCCCTCAGAGGAGGTGATGACACAT	HSP90AA5P	730211	heat shock protein 90 alpha family class A member 5, pseudogene	HSP90AA5P	-0.85447	4.83e-06	0.000286267
	310	28987	A_33_P3503937	ATACAGAAAGTACTCCATTTCCTGGAGCTTGTTTTAACTGTGGGAAGCATGGTCATACTG	LOC284581	284581	uncharacterized LOC284581	LOC284581	0.552411	0.00103643	0.0135307			313	39916	A_33_P3253723	AAGTTGTGGAGGAGGTGAAAGAAAGGGACCCACCTGCTAGTCGCCCCTCAGAGCATGATG	AQP1	358	aquaporin 1 (Colton blood group)	AQP1	-0.854348	9.53e-06	0.000477087
	311	3501	A_23_P143559	CATGTCACTCCAGCAGCACAGGGGACGCAATGGGAGGCAGGGACACCTGGACAATATTTA	CLTCL1	8218	clathrin heavy chain like 1	CLTCL1	0.550977	5.28e-06	0.00030374			314	33925	A_33_P3239185	TTTTGTGGGAATGGGCCCTGCTTTTTGTGGCAAGGCCTGTTCTGATTAATAAAGGATCGT	SYT7	9066	synaptotagmin 7	SYT7	-0.852576	6.89e-08	1.05e-05
	312	39708	A_23_P39386	TGACCCTCCTGCAGCTTGGACCTTTGACTTCTGACCCTCTCATCCTGGATGGTGTGTGGT	HCST	10870	hematopoietic cell signal transducer	HCST	0.550927	0.000131849	0.00328478			315	32139	A_23_P137173	TGTAGTTCTTGCATCCTATACTGGATAAGCCTGTTTTAACCTGCTATGATGGGTGCTTCC	TMSB15A	11013	thymosin beta 15A	TMSB15A	-0.849386	1.25e-07	1.64e-05
	313	8250	A_23_P99442	CGTCTGCGTTTACTCTTGTTTTCAAAGGGACTTTTGTAAAATCAAATCATCCTGTCACAA	FLT3	2322	fms related receptor tyrosine kinase 3	FLT3	0.55042	0.000243507	0.00517721			316	30298	A_23_P73526	CAAGGCTCTGAAATGCCAACAACGTCGAGGCCTGCACTTGATGTCAAGGGTGGCACCTCA	CITED1	4435	Cbp/p300 interacting transactivator with Glu/Asp rich carboxy-terminal domain 1	CITED1	-0.848281	5.19e-06	0.000298906
	314	3567	A_23_P153320	GAAATACTGAAACTTGCTGCCTATTGGGTATGCTGAGGCCCACAGACTTACAGAAGAAGT	ICAM1	3383	intercellular adhesion molecule 1	ICAM1	0.549701	7.64e-06	0.000403358			317	8274	A_33_P3261828	CCTGGCCTTGTGAGCTCCCGGCTGTGTGGCACCGAGGATTGTGAGCCCGTCGAGCCTCCC	LOC390660	390660	ADAMTS7 pseudogene 1	ADAMTS7P1	-0.847697	2.59e-06	0.000179098
	315	19282	A_33_P3248354	AACCAAATGAAAGGACTGGAGTCCAAGTTCAAACAGGTGGAGGAGAGTCATAAGCAACAC	OLFM1	10439	olfactomedin 1	OLFM1	0.549082	0.000107337	0.00283734			318	13225	A_23_P118693	ATCTTCATCCCAACAGCCCAGCAAGAAGGAGGAGACAGAGAGCTCCTCCCTGGGTTGTCT	FOXN1	8456	forkhead box N1	FOXN1	-0.846943	2.84e-07	3.24e-05
		40165	A_24_P406601	TCAAAGGAATTACTCTCTTCTTGTTAAATTAGCTAAATCATGTAACCGCAGATAGGAAGG	OLFM1	10439	olfactomedin 1	OLFM1	0.450618	0.000323599	0.00626896			319	38977	A_23_P422212	TGTAACCATGGAGTCTTCTGTTTCCTGGGGGAAAGGGGCATTCATGACCTGAACTTTTTA	SLC35F3	148641	solute carrier family 35 member F3	SLC35F3	-0.84093	0.000147519	0.00357835
	316	15034	A_23_P17914	CTTGACTACTAAAAACGTCTCCATGGCGGGGGTAACAAGATGATAATCTACTTAATTTTA	PNPLA3	80339	patatin like phospholipase domain containing 3	PNPLA3	0.548955	0.000829002	0.0117175			320	45545	A_23_P80040	ACAATCAAAATACAACATTCAATACTTCCAGGTGTGTCAGACTTGGGATGGGACGCTGAT	PROCR	10544	protein C receptor	PROCR	-0.840327	4.08e-06	0.000251148
	317	28836	A_23_P46039	GACATACCAGTCTTTAGCTGGTGCTATGGTCTGTTCTTTAGTTCTAGTTTGTATCCCCTC	FCRLA	84824	Fc receptor like A	FCRLA	0.548843	0.00457024	0.0361808			321	8127	A_33_P3317580	GTGGGGGCTCCTGATCCGCATCCAAGCTTAACCAAGGCTCCAATAAACGTGCTAGGAAGC	GFRA2	2675	GDNF family receptor alpha 2	GFRA2	-0.839425	0.000180618	0.00417283
	318	3906	A_32_P110472	GTAAATAGCACCTCTGTTCCCTTATTGGGTAAATGATTTTCCAACTCTGGGAATGTGTAG	IYD	389434	iodotyrosine deiodinase	IYD	0.548731	0.0057959	0.0423			322	16028	A_23_P38537	CAGAGAAAAACCGCAGAGACGCTGAGACCTGGTTCCTGAGCAAGACCGAGGAGCTGAACA	KRT16	3868	keratin 16	KRT16	-0.837182	4.35e-05	0.00146154
	319	28258	A_23_P165788	ATGATGATGTTGCCATGCCACGGAAAGGATATACCTTACAGAAAACTCTTTCCAGAATGT	PHOSPHO2	493911	phosphatase, orphan 2	PHOSPHO2	0.547746	0.00121498	0.0150783			323	48982	A_24_P205994	CTTCATATGCTGTGGATTCTTATGAAAAATACATTGCAATTGGGATTGGTGTTGGATTAC	EPGN	255324	epithelial mitogen	EPGN	-0.835224	6.95e-07	6.66e-05
	320	46685	A_33_P3325978	GCCTCATATTTCTCCTTCTGTTACCTTCTGTATGCTGTATTGGCTCTAAGGTCTTTTCAA	TRIB2	28951	tribbles pseudokinase 2	TRIB2	0.547697	0.00554866	0.0410186			324	49740	A_23_P58266	CCAAAAGTGTTTGTTGGCAATTATTCCCCTAGGCTGAGCCTGCTCATGTACCTCTGATTA	S100P	6286	S100 calcium binding protein P	S100P	-0.834609	0.000536807	0.00875478
	321	48409	A_24_P14634	GAGGCAGGCCTTCAAGGAGGGATAGAGGTACAAGGCTTCGTCTCATCTGCTGTCTGAGCA	EMID1	129080	EMI domain containing 1	EMID1	0.547073	0.000209864	0.00466582			325	8	A_23_P110624	TCTAGGCTTCAGGTTGCATTGGGGTTCCTCTGTACAGCAAGATGTTTCTTGCCTTTTGTT	CTNND2	1501	catenin delta 2	CTNND2	-0.827464	0.000433899	0.007613
	322	40988	A_23_P18447	AATCACTGTAGTCTAAGACCTGATCTATAGATGACCTAGAATAGCCATGTACTATAATGT	PPARGC1A	10891	PPARG coactivator 1 alpha	PPARGC1A	0.546552	0.00202896	0.0211542			326	6076	A_23_P154217	TTGCCAAATTTGAAGCAGAACGATCAAAAGCCAAGTGGCAAACGGGAACCAATCCACTCT	ITGB6	3694	integrin subunit beta 6	ITGB6	-0.826467	6.9e-08	1.05e-05
	323	40671	A_23_P77731	GTCCAGTCCCCAGTGAACTCTCCTTTTGTGCTTATCATGTTTTACCTTAAATGCTGAGAT	CRYM	1428	crystallin mu	CRYM	0.546221	0.0001731	0.00404723			327	40746	A_23_P152262	GTGATGGTGAACTTCTACAACAATTACATTTCCTGCACCAACAAGGCCAACCTGTCCCAA	DPEP1	1800	dipeptidase 1	DPEP1	-0.825015	0.000404682	0.00726518
	324	16871	A_23_P118158	GATGATAGATATTATAAGCGATGATGGTTCTGTTGCTATGAACACAGCAGTCGGTCCCTG	HS3ST2	9956	heparan sulfate-glucosamine 3-sulfotransferase 2	HS3ST2	0.545617	0.00151973	0.0175145			328	15997	A_32_P24140	CCTTAGAGAATAGCTTATGAGTTATTTCACACATTCCTGAGCACATGGCTGTGTTTAGAA	GAS2	2620	growth arrest specific 2	GAS2	-0.824285	0.000134985	0.00334605
	325	16222	A_33_P3226109	TGTTGCTGACCTGGACCAGGAGCAGCACCAAAGGAATTAGTGGGCGAAGGACCCATTGCA	LCE4A	199834	late cornified envelope 4A	LCE4A	0.545516	0.00167901	0.0186972			329	18288	A_23_P141394	CAGGCAAAGTCTTTTTTGGCTGTGGCTGGAATAAATCATTTATTACTTGGGAGTCCCATT	WIPI1	55062	WD repeat domain, phosphoinositide interacting 1	WIPI1	-0.822345	1.69e-07	2.09e-05
	326	4898	A_23_P118722	TGAGGAGCTTGAAACCCGTGGCGCTTTCTGCAGTTTGCAGGTTATCATTGTGAACTTTTT	ASGR1	432	asialoglycoprotein receptor 1	ASGR1	0.54518	1.05e-05	0.000510666				47764	A_19_P00316629	TCGCTGGTCTACCTGCTCTTCCTGCTGCTGCTGCCCTGGTTCCCCGGCCCCACCCGATGC	PIEZO1	9780	piezo type mechanosensitive ion channel component 1	PIEZO1	-0.822138	3.44e-05	0.00122411
	327	23130	A_33_P3329344	TACACCAATTTGGTAAAAATGCTGCTCTCAGCCTCCCACAATTAAACCGCATGTGATCTC	FASN	2194	fatty acid synthase	FASN	0.544977	0.00167071	0.0186376			330	10494	A_19_P00802413	ACCTGCTCTTCCTGCTGCTGCTGCCCTGGTTCCCCGGCCCCACCCGATGCGGCCTCCAAG	PIEZO1	9780	piezo type mechanosensitive ion channel component 1	PIEZO1	-0.737826	4.28e-05	0.0014486
	328	17279	A_33_P3779229	TTAAGTGCCTAATTGACAGAGCTTAATTTGAAGAAGTGCCCTAATTTATTGACCACTTAA	GK5	256356	glycerol kinase 5	GK5	0.544348	0.00064327	0.0098122			331	36701	A_24_P930741	CTCTCTGGGAACCCTCTACAGATCTATTTTTATATGGAACTTGTTCACTGGACAGAGGTG	EPHA10	284656	EPH receptor A10	EPHA10	-0.819181	2.97e-07	3.34e-05
	329	22623	A_23_P15146	GGAGGAGCTGACACCCCAGAAGTGCTCTGAACCCCAATCCTCAAAATGAAGATACTGACA	IL32	9235	interleukin 32	IL32	0.5442	0.000936451	0.0126654			332	7970	A_23_P157926	ATGTGTCAGAGCCCTTCACACAGTGGGATACTAAGTGTTTGCGTTGCAAATATTGGCGTT	LINGO2	158038	leucine rich repeat and Ig domain containing 2	LINGO2	-0.818377	0.000374304	0.00693953
		33430	A_33_P3346826	AGAAAGAGATGGATTACGGTGCCGAGGCAACAGATCCCCTGTCCCGGATGTTGAGGATCC	IL32	9235	interleukin 32	IL32	0.457997	0.000711457	0.0105388			333	39575	A_23_P217114	GAATGGATTGTGGATGTGTTTAGAAGGTAGATTCGATGTGAAGGATGAATCTGGCTTGAC	ALAD	210	aminolevulinate dehydratase	ALAD	-0.813033	9.27e-09	2.79e-06
	330	15395	A_23_P98580	CTGATCGTAATGTTTATCATGTTACTTCCCCACCCCTACATTTTTTGAAATAAAATAAGG	FADS2	9415	fatty acid desaturase 2	FADS2	0.543629	0.00115724	0.0145955				11448	A_33_P3286859	AGTCAGGAAGAAGTCATCCGTGCTTATGACACCACCAAAAAGAAATCCAGGAAGAAATAA	ATP8A2	51761	ATPase phospholipid transporting 8A2	ATP8A2	-0.81042	1.68e-07	2.07e-05
	331	2822	A_33_P3263890	GATTTGTAGGGTACTTGGCAGGTTAAATTAAACCAGAAGAGGTGACTTAATAAAAAAGGG	PRRX1	5396	paired related homeobox 1	PRRX1	0.543491	1.55e-05	0.000685747			334	38339	A_23_P258612	ACTCGTCTGCAGTGCTTAGCCTAACTTTTGTTTATGTCGTTATGAAGCATTCAACTGTGC	ATP8A2	51761	ATPase phospholipid transporting 8A2	ATP8A2	-0.769282	2.31e-06	0.000165354
	332	40502	A_32_P356316	TGGAAAGGTGTTTCTCTCATCTCTGTCCTAAGGCTTGATAAAGTCATTAAAATTGTGTTC	HLA-DOA	3111	major histocompatibility complex, class II, DO alpha	HLA-DOA	0.543229	0.000646586	0.00983904			335	1939	A_33_P3249888	CGCTCGGTGAGCACTGCTGTGTACAAAAGATTTCCCACAATGGACCACGTGGTTGAAGCA	BEST3	144453	bestrophin 3	BEST3	-0.80846	5.34e-05	0.00171174
	333	26869	A_24_P331150	CTGAACCCCTGGAAGGCTTCCAAACTGAGGAAAGCTGGAGCCTGACGTCAGAGCTTTTAA	CYP4F22	126410	cytochrome P450 family 4 subfamily F member 22	CYP4F22	0.542664	0.0036566	0.0312919			336	20798	A_33_P3246985	CAAAAACTGGGAAGATGTACCAGGAGACCAGGTCAAGCCCGACCAATACACTGAGGCCCT	PDE4DIP	9659	phosphodiesterase 4D interacting protein	PDE4DIP	-0.807631	0.000444132	0.00775172
	334	29101	A_23_P128817	CTGGGCAAACCCTGGAAACCTGGTGACAAGGAGCCCTGTGCACATCCCAACTCTCGATTT	PCK2	5106	phosphoenolpyruvate carboxykinase 2, mitochondrial	PCK2	0.542309	0.00087383	0.0121043			337	28823	A_33_P3287303	AGAGCCCAGATTTGTATGAAAACTTGTTTTTCCTCTCAATTGTTTTGTCCACTGTTTTCT	ASCL4	121549	achaete-scute family bHLH transcription factor 4	ASCL4	-0.802642	2.79e-05	0.00105089
	335	42779	A_23_P137697	AAATACCTCTTTATTTTTTGATTGAAGGAAGGTTTTCTCCACTTTGTTGGAAAGCAGGTG	SELP	6403	selectin P	SELP	0.542121	0.000598862	0.00935494				49250	A_33_P3329013	CAAAGTCTGGAGAAGAGGGATCATGCCTGGATATGATCTTTAGAAACAACAAAAATAGAA	SSTR2	6752	somatostatin receptor 2	SSTR2	-0.799511	0.000145947	0.00355736
		24471	A_33_P3339100	ATAGGTCTGATAATGGGTGGGACGCTCCTGGCTTTGCTAAGAAAGCGTTTCAGACAAAAA	SELP	6403	selectin P	SELP	0.47012	0.000897913	0.0123466			338	13154	A_33_P3352467	AAGGGGACTTTAGAGGACTTCATACAAAGCTGGGCATTAAGAAAACCACAATGCATGGCC	SSTR2	6752	somatostatin receptor 2	SSTR2	-0.560455	0.00124878	0.0153423
	336	42505	A_32_P460973	CTTCCTCACACTGACCTGTGTTCCTTCCCTGTTCTCTTTTCTATTAAAAATAAGAACCTG	HLA-E	3133	major histocompatibility complex, class I, E	HLA-E	0.541952	4.9e-06	0.00028901			339	29785	A_24_P381199	GGTAGAGAGGTGCAATATGTTTTTTGAACCAGCTATAAAAGAAATTAAGAGGTACATGTG	TRIM6	117854	tripartite motif containing 6	TRIM6	-0.798253	2.1e-09	1.41e-06
	337	43230	A_23_P421032	AACAGGTGCTCTGCTGCTAGAAACAGCAAACCATCTAGATTAAACTCCTAAAGCCAGTGC	SEC14L4	284904	SEC14 like lipid binding 4	SEC14L4	0.541639	0.0028493	0.026565			340	11341	A_21_P0012522	GAAAGCTTCCCTTAGTCACCTCAACCACAGGGCTTTGCTTACATCGTTCTTTAGTACTTC	LOC100507391	100507391	long intergenic non-protein coding RNA 1968	LINC01968	-0.796226	2.5e-06	0.000174915
	338	3594	A_23_P17821	TACATGTATGTCCGTGTTGCAAAAATAATACATGCCTCAAAAACCTGCCTAGGGGAGCCC	PLA2G3	50487	phospholipase A2 group III	PLA2G3	0.541617	0.00424041	0.0344378				31230	A_23_P333951	GAAAAGTCCTAAATCCCTTTACAATCCATATGATCTTCAGGTAGTATCGGCTCATACTGC	DNAH14	127602	dynein axonemal heavy chain 14	DNAH14	-0.796156	6.27e-07	6.22e-05
	339	30567	A_23_P3014	CAATTGCATCCACGTTTTCTTTTCTTTTGTTGATTTTCTTGTTCCCGTAGAAGAAAGAAG	RNASE6	6039	ribonuclease A family member k6	RNASE6	0.541507	0.000394776	0.00713681				5308	A_32_P87531	AGTGTAAAGGAAGTAGAACTCATACCTACTTTGGAATGGCTATCAGAAAGAAGACATTAC	DNAH14	127602	dynein axonemal heavy chain 14	DNAH14	-0.563377	1.17e-05	0.000552635
	340	34491	A_23_P326319	TGTCCCGTCATTGGGTGGCATATGTTAACTAGCTGCCAAACAACTTCAACCCGTGTAATT	C16orf45	89927	bMERB domain containing 1	BMERB1	0.540655	4.08e-05	0.00139509			341	16608	A_24_P127691	TGGAACTGCCAGATGTTTTCCCAATGGGTGTTATCTCATCCAGGACAAGTGGTACTTACT	DNAH14	127602	dynein axonemal heavy chain 14	DNAH14	-0.402634	0.000778662	0.0111875
	341	33312	A_23_P501722	ACATTGTCTCCACTCCGAAGCAGTTGCTATTGGTCCAAGAGGATGCTCGGGTAGTCTTCG	TSPAN32	10077	tetraspanin 32	TSPAN32	0.539455	2.89e-05	0.00107948				46020	A_24_P13041	CTTTACAGAGAGAGGCCTACTAATCAATGTGCTTAGAGAAACAAACTACCTTTACATTCA	RTKN2	219790	rhotekin 2	RTKN2	-0.796077	2.54e-07	2.94e-05
		7912	A_33_P3394404	TGGAGGACGCCATGCTGGACACCTACGACCTGGTATATGAGCAGGCGATGAAAGGTACGT	TSPAN32	10077	tetraspanin 32	TSPAN32	0.511858	0.000632226	0.00972129			342	45083	A_32_P471485	AAATGCATTGTTCTGAGTTATAAGTAGTAATTCAGGCCTTCTTACAAGCTGTATTGAACC	RTKN2	219790	rhotekin 2	RTKN2	-0.586604	3.98e-06	0.000246578
	342	45242	A_23_P42882	GATCATTAAGACCACGGAGCAGCTCATCGAGGCCGTCAACAACGGTGACTTTGAGGCCTA	CAMK2B	816	calcium/calmodulin dependent protein kinase II beta	CAMK2B	0.539316	0.000828774	0.0117175			343	20088	A_33_P3294459	GCCCCAAATGTAACTGAATGATGACCAGGGATAACTATTTACTAGTGCTTTTATGATTTA	COPG2IT1	53844	COPG2 imprinted transcript 1	COPG2IT1	-0.795698	3.55e-05	0.00125623
	343	36080	A_24_P153840	CCTAGCTGGACTCATGGTTCCTAAATAACCACGCTCAGAAGCTCTGCTAGGACTTACCCC	FGD3	89846	FYVE, RhoGEF and PH domain containing 3	FGD3	0.537575	4.99e-06	0.000292868			344	12623	A_24_P68183	GCCTGCTATTAAGACTGCTTATCATTAATTTTTGTACACCCCACTTTTCAATATACAAGG	EGFEM1P	93556	EGF like and EMI domain containing 1, pseudogene	EGFEM1P	-0.794995	5.85e-07	5.92e-05
	344	4873	A_32_P56249	TGGGGCTGCTTGGTTTTCAGATTTGCTTAGGCTCCATTCATAAATACAGATGGCACACTT	LOC100131733	100131733	USP30 antisense RNA 1	USP30-AS1	0.537412	0.00182988	0.019802			345	37406	A_23_P86021	AAGCTGAGACTGTGGCAATGTGTTGAGTCATATACATTTACTGACCACTGTTGCTTGTTG	SELENBP1	8991	selenium binding protein 1	SELENBP1	-0.790859	8.29e-05	0.00236503
	345	2479	A_23_P101707	TCTCTATAATGCAGCTGTGCTCTGGAGTCCTCAACCCGGGGCTCATTTCAAACTTATTTT	PLIN3	10226	perilipin 3	PLIN3	0.537088	0.000744702	0.0108826			346	23172	A_23_P28815	AACAGCTAAATTTTCTGGGGCTGGGAGTAATACTGACAATCCATTTACTGTAGCTCTGCT	CYP24A1	1591	cytochrome P450 family 24 subfamily A member 1	CYP24A1	-0.790766	2.33e-06	0.000165584
	346	43941	A_23_P208493	ACTTGATTCTGCAGTCGAAATAACTAATATCCCTACATTTTTTAATTAAAGCAACAGACT	LILRB2	10288	leukocyte immunoglobulin like receptor B2	LILRB2	0.536862	0.00118375	0.0148314			347	45700	A_24_P813147	TACCTAACGGTGGCTGCCATTTTCAGGGGTCGCATGCCCATGAGGGAGGTGGATGAACAA	TUBB8	347688	tubulin beta 8 class VIII	TUBB8	-0.78915	7.73e-08	1.13e-05
	347	34707	A_21_P0011281	CGGAATTCCTGCTCTTCGTTTTCAAACACTTTGCTGTCAAGCTATTTGAATAATAAATAC	XLOC_l2_004306	100507257	maternally expressed 9	MEG9	0.536762	0.000432416	0.00760183			348	42607	A_24_P244706	GCTTCAACAACTTTGTGCTTTCCTGAAAGCAGTAACCAAGAGTTAAGATATCCCTAATGT	SSTR1	6751	somatostatin receptor 1	SSTR1	-0.788753	6.87e-05	0.00207227
	348	29990	A_33_P3237927	ACCCTTGCTCAGATGCCTGGCAGGGCTGGGTGGCGATTCATAAAGACCTCGTGTTGATTC	ARHGAP4	393	Rho GTPase activating protein 4	ARHGAP4	0.536568	0.000277604	0.00562486			349	49925	A_23_P258748	ACACAAAAATGGTCTTTCTATCAGAAATGGACTCACTCGCCTGGCAAAAGGACACAGATT	C2orf83	56918	chromosome 2 open reading frame 83	C2orf83	-0.787917	0.000339202	0.00646239
	349	1331	A_23_P120243	TTTTTTCTTTAAAAAAGCGGTTTCTACCTCTCTATGTGCCTGAGTGATGATACAATCGCT	HOXD1	3231	homeobox D1	HOXD1	0.536114	0.000263538	0.00541502				34416	A_21_P0012152	AGAAAGAGAATCACTCGGATGGGAAAAGTTAACTGGATTGTTCCCACCTGCATGGATCAC	LOC149773	149773	APCDD1L divergent transcript	APCDD1L-DT	-0.786023	2.5e-05	0.000970172
	350	40970	A_23_P116557	AGTGTGGATCTTGTGTGAAGCTCACTGCCTCAAGGTGGCCGTGGATGGTCAGCACCTGTT	LGALS9	3965	galectin 9	LGALS9	0.535649	0.000260385	0.00537844				26314	A_21_P0012150	CACGCTAGCTTAAAAAAGGAATTTATGGACCTTACTGCAGAACGTCCCAATTCTTCAGGC	LOC149773	149773	APCDD1L divergent transcript	APCDD1L-DT	-0.689387	6.7e-07	6.49e-05
		36278	A_33_P3420416	GCCTTTCCAGAAGGGGATGCCCTTTGACCTCTGCTTCCTGGTGCAGAGCTCAGATTTCAA	LGALS9	3965	galectin 9	LGALS9	0.325377	0.000710034	0.0105219			350	16366	A_19_P00318759	ATTAATCATTTCCCGGGAATGCTGTGCAGGCAAAAGGAAAACAAAGGCATTCAGGAGCCA	LOC149773	149773	APCDD1L divergent transcript	APCDD1L-DT	-0.647031	2.05e-05	0.000837837
		21579	A_21_P0011535	TTCCAGACCCAGACAGTCATCCACACAGTGCAGAGCGCCCCTGGACAGATGTTCTCTACT	LGALS9	3965	galectin 9	LGALS9	0.317027	0.000863722	0.0120114			351	6595	A_33_P3725227	GAAATGTGTTTTGCCTCTGAATATCTTAAGTTGCTAATAAACGATTCTTGTTGGCAGGTT	COBL	23242	cordon-bleu WH2 repeat protein	COBL	-0.784355	8.44e-08	1.2e-05
	351	37432	A_23_P47426	AGGAATCATGGATTAGACCCAAAGGCTGAGCTCCTCTAGGGCAGGACCTGCACCCTGTGT	ACAD8	27034	acyl-CoA dehydrogenase family member 8	ACAD8	0.534874	0.00210921	0.0217046			352	8230	A_23_P79302	AAGGAATGATCTGCAATGTAGAATTACCCACCAATCACACTAATGCAGTGTTTGCCGTAA	LYPD6B	130576	LY6/PLAUR domain containing 6B	LYPD6B	-0.784033	1.2e-06	9.98e-05
	352	9696	A_32_P37867	TCCCAGGGATACTGTTTACATAGACTGCACTGAGAACGGTGACCCTTAGGTTTGTACAAT	KIAA1644	85352	shisa like 1	SHISAL1	0.534746	0.00213952	0.0219096			353	37381	A_23_P45955	CTTCACACGTACCACAAATAGCACCCTGAGTCCACTCAAAAGCTGCCAGCTGGAGCTGGC	TEKT2	27285	tektin 2	TEKT2	-0.778754	1.7e-05	0.000730239
	353	31616	A_23_P158725	GTCTTGGGGACAGCTCTTTCCACCCCTGGAAGATGGAAATAAACCTGCGTGTGGGTGGAG	SLC16A3	9123	solute carrier family 16 member 3	SLC16A3	0.534567	0.000221924	0.00483204			354	9337	A_23_P204947	ATTCTGTTGATTAAAGATGAGCTTTGTCTACTTCAAAAGTTTGTTTGCTTACCCCTTCAG	GJB2	2706	gap junction protein beta 2	GJB2	-0.777979	1.79e-05	0.000761121
	354	19569	A_33_P3210488	TGTGGTGGAAACGAAAACAAATTTGGATCACAGAAAGAATGTGAAAAGGTTTGCGCTCCT	COL6A3	1293	collagen type VI alpha 3 chain	COL6A3	0.533965	0.0001822	0.00420601			355	49971	A_32_P25253	TAAAACAACTTCTTAAAGATAAGCCTGAGCATGTAGGTGTAAAAGTTGGTGTCCGAACCA	ISCA1	81689	iron-sulfur cluster assembly 1	ISCA1	-0.775546	3.01e-10	6.35e-07
	355	2906	A_24_P103469	CTCAGGGGCAGAGACAAGAGAGGCACCAAGGAGGATCCAAGAGCTGACTATGCCTGCATT	LST1	7940	leukocyte specific transcript 1	LST1	0.533234	0.001276	0.0155111			356	8389	A_33_P3367251	GGTGGCTGTATGTAGTTATTTTAAAAAACAAAGTCTTTTATAATTCCATCTCCCAGAGGC	CNTLN	54875	centlein	CNTLN	-0.775418	0.000542738	0.00882873
	356	45945	A_23_P152047	GGAGAGAACCAGTATGAGAAGTGGGGGCAGGGCACACATTCATCTTTGTAGGAAGGTCTG	SCAMP5	192683	secretory carrier membrane protein 5	SCAMP5	0.533072	8.86e-06	0.000453407			357	12595	A_23_P41987	CTTTCTGAGCCCTTCCTCTTGACTACCAGGATCACCAGAATCTAATAAGTTAGCCATTCT	GFRA3	2676	GDNF family receptor alpha 3	GFRA3	-0.773518	1.21e-06	0.0001
	357	2714	A_23_P64860	CCCATCCCACACGCACTGCACTGCCATTGTCTTTTGGTTGCCATGGTCACCAAACAGGAA	SELPLG	6404	selectin P ligand	SELPLG	0.533011	9.7e-05	0.00265159			358	26807	A_33_P3383836	TTAGGAAAAGACGACAAAGCTTGGGCAATGTATGTGGACAATAACCGGAGCTGGTTCATG	TRIM9	114088	tripartite motif containing 9	TRIM9	-0.770816	6.57e-08	1.02e-05
		26408	A_33_P3256303	TGAAGCAGTGCCTGCTGGCCATCCTAATCTTGGCGCTGGTGGCCACTATCTTCTTCGTGT	SELPLG	6404	selectin P ligand	SELPLG	0.459945	0.000637187	0.00975648			359	25088	A_21_P0011514	CATGCCACCACCTGCCCTAGCATTTATTAATAGTGTTAGAATTACAAGTTTATGAAATGA	CDRT15L2	256223	CMT1A duplicated region transcript 15 like 2	CDRT15L2	-0.770639	0.000167678	0.00395006
	358	36900	A_23_P32500	GTGGTTAGCCGTATCATTGTGTGGGACATCATGGCCTTCAATGGCATCATCCATGCTCTG	STAB1	23166	stabilin 1	STAB1	0.532385	0.0033074	0.0292109			360	22165	A_23_P90980	TCTGTACGAAGCCAATGATTACGAGGAGATTGTCTTTCTCATGTTCACCCTGAAGCAAGC	NEU2	4759	neuraminidase 2	NEU2	-0.766485	4.49e-06	0.000270233
	359	48906	A_23_P201808	TATGGATCAACCACATGCACATCCTTACTACAGAATCCGTCCTTTCATTTCAACTTATAG	PPAP2B	8613	phospholipid phosphatase 3	PLPP3	0.53108	0.000576686	0.00916875			361	40778	A_32_P480177	GGGGATAAAAGGGGCTAAGATGGACTCATGTTTAGCTAAGTTCTGACTTGTATCCAGCAT	TNN	63923	tenascin N	TNN	-0.765682	0.000850657	0.0119083
	360	12878	A_23_P112452	TGGGTGTTTTTTGGTTTTTGGTTTCTGGTTTACAATCTCGTCATTCAACAAAGATGGGAG	GGTA1P	2681	glycoprotein alpha-galactosyltransferase 1 (inactive)	GGTA1	0.530948	0.000793647	0.011336			362	19499	A_23_P314712	AGGTAACCGTGACTACTGCTCACAAACGTCGCAAAGCAGAAACTGAAAACTGATCCAGAA	CABYR	26256	calcium binding tyrosine phosphorylation regulated	CABYR	-0.762607	0.000781782	0.0112172
	361	12404	A_23_P252062	CCAAGGCTTCATGACAAGGGAGTTTCTAAAGAGCCTGCGAAAGCCTTTTGGTGACTTTAT	PPARG	5468	peroxisome proliferator activated receptor gamma	PPARG	0.530924	0.00349865	0.0302937				34785	A_33_P3348204	ATCAGGTCCCAGCCTCTTTTTGTGACAAGGACTAGAGGGTTTGGGTCTGCAGTGGGCTGG	C4orf39	152756	family with sequence similarity 218 member A	FAM218A	-0.762425	1.31e-05	0.0006049
	362	12293	A_33_P3213645	AGAATATTCACATCTGTTTAATGTGCATAAAGCCAAGGAAAGGACAGTTCCGAATTCAAT	ERN2	10595	endoplasmic reticulum to nucleus signaling 2	ERN2	0.530497	0.00191744	0.0204063			363	34096	A_32_P193583	TCTGGACAATGAAGGGGATGAGGTTTAATCTTATGACTTGAATGCCAGGTCTGAAATCTT	C4orf39	152756	family with sequence similarity 218 member A	FAM218A	-0.605522	6.36e-05	0.0019614
	363	43331	A_23_P79069	ACAGTGGGGAGTGGAGCTGCTGGTCCCAACCACTCTGGCAGTATGAAGTTGCCCAGTAAA	RASAL3	64926	RAS protein activator like 3	RASAL3	0.529438	0.00116809	0.0146935			364	30016	A_23_P48676	TTCTCCAGTGACCGAACAATTAAAGAATATGCCCAAAACATCTGGAACGTGGAACCTTCA	PYGL	5836	glycogen phosphorylase L	PYGL	-0.762375	4.45e-06	0.000268475
	364	28634	A_33_P3302075	GGTGGGAAATAAGGTAAAATTTTGAACCATTCCCTAGTCATTTCCAAACTTGAAAACAGA	UGT1A8	54576	UDP glucuronosyltransferase family 1 member A8	UGT1A8	0.529067	0.000289034	0.00577976				9252	A_23_P7582	CCCAGAAAACCTCCAGTAGTGGACAACAGGTTTTCACCATAGCCTACGTTAACCCATTTT	TCF7	6932	transcription factor 7	TCF7	-0.760672	1.57e-07	1.98e-05
	365	22190	A_33_P3356492	GGGCATCGACAAGGAGGATGCCGCCCAGGGCATCGCCAACGAGGACGCCGCCCAGGGCAT	ENST00000451257	642633	family with sequence similarity 230 member B	FAM230B	0.528917	0.00509394	0.0388114			365	41962	A_33_P3250671	AGCCAAGGTCATTGCAGAGTGCACACTTAAGGAGAGCGCTGCCATCAACCAGATCCTGGG	TCF7	6932	transcription factor 7	TCF7	-0.578917	3.95e-05	0.00136164
	366	47267	A_33_P3379962	CATGGTGCACTGAGCTGTAACTTCTTCCTTCCCTATTAAAATTAGAACCTTAGTATAAAT	HLA-A	3105	major histocompatibility complex, class I, A	HLA-A	0.527724	2.39e-05	0.000936538			366	44355	A_23_P369328	GGAGCAGGACTTGGGCTTAGGGCAGGTGGAAAAAATTCCAGACTTTTTTAGCACTGTTTT	C10orf35	219738	family with sequence similarity 241 member B	FAM241B	-0.759106	1.34e-06	0.000107381
		2631	A_23_P408353	AGGAAGAGCTCAGATAGAAAAGGAGGGAGTTACACTCAGGCTGCAAGCAGTGACAGTGCC	HLA-A	3105	major histocompatibility complex, class I, A	HLA-A	0.417432	0.0012037	0.0149776			367	41508	A_33_P3247473	TGTGGAAACTTCTCCTCCCATTCCTGTGAGGGCTACCTGTGCTACTCAGGCTACTCCCGT	KRTAP23-1	337963	keratin associated protein 23-1	KRTAP23-1	-0.758587	0.00175855	0.0192998
		18950	A_33_P3237567	TTCCACAATCATGGGCCGACCCAGCCTGGGCCCTGTGTGCCAGCACTTACTCTTTTGTAA	HLA-A	3105	major histocompatibility complex, class I, A	HLA-A	0.385224	0.00126836	0.0154518			368	853	A_23_P372308	TAGTTGGTCCCTATGTTGGAAGTAAAAAGTGAAGCACTTTATTTTGGTTGTGTTTGCTCA	RGMA	56963	repulsive guidance molecule BMP co-receptor a	RGMA	-0.753804	6.59e-09	2.4e-06
	367	7940	A_24_P217234	TCATCGCCAAACAGCTTTCAGAGATAGATGCTTTGTTTCCAATCGAGCATGCTATTCCAG	SLC3A1	6519	solute carrier family 3 member 1	SLC3A1	0.527638	0.00185111	0.0199408				48608	A_33_P3287348	CTCCTCCCAACTGTACAGATTTGTTTGTTGTAGTTTATGTACTTCTTGATACTGTCAAAA	CHN2	1124	chimerin 2	CHN2	-0.752628	2.09e-06	0.000152118
	368	7260	A_23_P9883	TGTTGTTGTCATCACAGCGCCTCAGTTAGAGGATGTTCCTCTGGTGACCTCATGTAATTA	NLRP3	114548	NLR family pyrin domain containing 3	NLRP3	0.526895	0.00168105	0.0187038			369	30499	A_33_P3237899	GAGTACATTTCAAAAATGACAACTAACCCCATCTATGAACACATTGGATATGCCACCCTA	CHN2	1124	chimerin 2	CHN2	-0.499686	4.39e-05	0.00147087
		25219	A_33_P3281695	TTAGAAACACTTCAAGAAGAAAAGCCTGAGCTGACCGTCGTCTTTGAGCCTTCTTGGTAG	NLRP3	114548	NLR family pyrin domain containing 3	NLRP3	0.362076	0.00580525	0.0423276			370	14960	A_23_P324340	GGGACAGTCCCTCTTTGGAAGCAGGCTCCTGTGCTTTCCTGTGTTAATAAACAGTAATAA	DISP2	85455	dispatched RND transporter family member 2	DISP2	-0.749614	0.00720354	0.0489723
	369	34927	A_23_P54770	GCAGGCAAAACCAGACGTCTGGGAATACCGTGAACTTAAGGAGTCTGATTCTCCGACACA	APOBR	55911	apolipoprotein B receptor	APOBR	0.526265	3.36e-05	0.00120339			371	13315	A_23_P55518	ATCCTGTGTGTTAAGCTCTGCTATTAGGCCAGCAAGCGGGGATGTCCCTGGGAGGGACAT	SMAD7	4092	SMAD family member 7	SMAD7	-0.748835	1.82e-06	0.000137681
	370	3555	A_23_P121182	GACGCCAGTTGGTGGTCTTGAGTTTTCTCTTTCTTGCAAGATGAAATTTTATTTTCCACA	HACL1	26061	2-hydroxyacyl-CoA lyase 1	HACL1	0.525641	0.000414846	0.007388				19466	A_24_P943095	TGGCTGAACGAACACATTATCTGCAGAAATTCAGACAAAGAACATCTCCAAATCAGTCTT	SPECC1	92521	sperm antigen with calponin homology and coiled-coil domains 1	SPECC1	-0.748611	3.28e-06	0.000212853
	371	8846	A_33_P3821494	GCCTCCAACTTCCGCCAATCTAGCCCAAGGATGGCGCTCTAAATAAAACGCGTTCTACAG	LOC284939	23542	mitogen-activated protein kinase 8 interacting protein 2	MAPK8IP2	0.525128	2.36e-05	0.00092811			372	37955	A_23_P38567	TGTTTCTCAGAGTCATTGCCGTCGAGTCTCTGCTTTTTGTCCACATTTTGGGATCAGCTT	SPECC1	92521	sperm antigen with calponin homology and coiled-coil domains 1	SPECC1	-0.45348	0.000387405	0.00707186
		38492	A_23_P502078	CCTCTCTGTGCCTGCAAACCTTATCCTCTATTCTTCACTTTGGGGTCAGAACTTCGGGGG	MAPK8IP2	23542	mitogen-activated protein kinase 8 interacting protein 2	MAPK8IP2	0.471067	0.000483275	0.00820248				30686	A_33_P3330236	AGCCCAGGACTGCAAGTCAGGAACACTACATGTCACTTCTCCAGGCACAGATACCCTCAC	ABCD1	215	ATP binding cassette subfamily D member 1	ABCD1	-0.742684	6.75e-05	0.0020483
	372	10467	A_23_P3312	CCTTTCTCCCCAACTATGCATCTGTTGTCTGCTCCTCTGCAAAGGCCAGCCAGCTTGGGA	ISLR	3671	immunoglobulin superfamily containing leucine rich repeat	ISLR	0.524962	0.000424158	0.00749754			373	24372	A_23_P148556	CCTCTTTCTACAGCCTAATTTATTGGATTCCCTATTCGTAGCCATCTCCGTGGCCAATGT	ABCD1	215	ATP binding cassette subfamily D member 1	ABCD1	-0.390599	0.00107814	0.013903
	373	40334	A_23_P216108	CTCTTGGCATGAATGACTGACTGTAGACGCATGACCTCCAGGCTTCAATCCTGCCTCTTG	ANK1	286	ankyrin 1	ANK1	0.524462	0.00106725	0.0138188			374	21249	A_19_P00321872	ATTTCTACAAATATTTCGACATCTCCATATACTCACTCCTTTCCCCCCTGAGTGGAGAGA	LOC100506305	100506305	long intergenic non-protein coding RNA 958	LINC00958	-0.739855	0.00436908	0.0351295
	374	33543	A_23_P63209	TGGGACTGTTCTGTCTCATGTTTATCTGAGCTCTTATCTATGAAGACATCTTCCCAGAGT	HSD11B1	3290	hydroxysteroid 11-beta dehydrogenase 1	HSD11B1	0.52393	0.00663325	0.0462569			375	41383	A_24_P37409	AGTATCCCTGTGGAGGACAACCAGATGGTGGAGATCAGTGCCTGGTTCCAGGAGGCCATA	DUSP2	1844	dual specificity phosphatase 2	DUSP2	-0.738586	0.000292365	0.00583055
	375	16315	A_23_P106761	TATCTCTCCATGTTCAGTTCCAAGGAGTCCCAGCGGGGCATGGGCTACATGCCCAAACGT	CORO1A	11151	coronin 1A	CORO1A	0.523914	0.000488111	0.00825331			376	42347	A_23_P405129	TAACACTATTTGTCTAAAGAATGGGGAAAGAGAAGCGGTTGTCTGTTCACCTCATCCTTG	LTBP2	4053	latent transforming growth factor beta binding protein 2	LTBP2	-0.737582	8.4e-06	0.000436695
	376	4115	A_33_P3209960	TCTGCTAGACCAAGAAGGGAACCGACGGCACAGCAGCCTAATCGACATAGACAGCGTGTG	RASGRP2	10235	RAS guanyl releasing protein 2	RASGRP2	0.522748	0.000655624	0.0099407			377	17745	A_33_P3368313	TGTCGGGACAGCCCTGCTGTCAGATGAAAACAGAATGACACGTAAAATCCAGGATTTTTT	MT1H	4496	metallothionein 1H	MT1H	-0.731776	0.000460164	0.00794165
		29124	A_33_P3209962	ACCAACAATCCCGGAAGGACAACTCCAATTCCCTGCAGGTGAAAACGTGCCACCTGGTCA	RASGRP2	10235	RAS guanyl releasing protein 2	RASGRP2	0.448091	0.00241607	0.02381			378	14531	A_23_P127663	TGGGCACACAAAAGGATTTAGGGTATTTAAAAAATCTATGTCTCTCCCATCTCACTGACT	PRRG4	79056	proline rich and Gla domain 4	PRRG4	-0.731096	5.46e-06	0.000310408
		34456	A_23_P64058	GGCCAGGGCTGGTGTCCCTAAGGTTGTACAGACTCTTGTGAATATTTGTATTTTCCAGAT	RASGRP2	10235	RAS guanyl releasing protein 2	RASGRP2	0.400103	0.00208987	0.0215465			379	23150	A_24_P914495	CACCTTCTGTGGCAGTCCCCCTTATGCTGCCCCAGAACTCTTCCAGGGCAAAAAATATGA	MARK2	2011	microtubule affinity regulating kinase 2	MARK2	-0.731059	3.63e-07	3.9e-05
	377	37718	A_24_P390668	CAGAAGGAGCCACTCATTTATGAGAGCGACCGTGATGGGGCCATTGAAGACATCATCACA	FMNL1	752	formin like 1	FMNL1	0.522462	2.57e-06	0.000178122			380	32885	A_23_P53193	GCACCTAAGGAATACTACACAGCATGTAAAAGTCAATCTGCATGTGCTTCTTTGATTACA	SYTL2	54843	synaptotagmin like 2	SYTL2	-0.730526	4.57e-10	7.33e-07
	378	13700	A_23_P43369	GCCAAGTCACAGGATGTGATCTACCCCGGACTTCCTATCTGAGCTTCAAGGGAGACATCT	SIT1	27240	signaling threshold regulating transmembrane adaptor 1	SIT1	0.521816	0.000367094	0.00682253			381	4842	A_23_P113462	GGTTGTAAACTGAATGCTGTGATAATACTCTGTATTCTTTATGGAAATGTTGTCCTGTAC	KIF21A	55605	kinesin family member 21A	KIF21A	-0.730159	3.19e-06	0.000208334
	379	29294	A_23_P85800	TGCCAGACATCACCAGGTTGTAGAAGTTGACAGGCAGTGCCATGGGGGCAACAGCCAAAA	CD52	1043	CD52 molecule	CD52	0.520865	0.00456125	0.0361532			382	28978	A_23_P353524	CTTCCTGTAGAGCACCAGCAGCAGAAGCAGGAGGTGCAGTGGCCACCCAAACATAAATAA	IVL	3713	involucrin	IVL	-0.729907	2.31e-05	0.000921597
	380	35028	A_23_P381261	CTACAGCCGGGGTGTCATCAAGGTGAAAGGCAAAGGGCAGCTCTGCACCTACTTCCTGAA	ADCY4	196883	adenylate cyclase 4	ADCY4	0.520657	0.000765213	0.0110658			383	9237	A_33_P3436732	TTCAAGCTGTCCCCGTGTGTATGCCTGTGTGAGAATATGTGTGTGTGGGTTTGCCATCGA	DSCR10	259234	Down syndrome critical region 10	DSCR10	-0.727013	1.84e-05	0.000777061
		18709	A_33_P3337161	ACTGAGAATAGCCTTGGGCACCGCCACCATCCTCCTTGTCTTTGCCATGGCCATTACCAG	ADCY4	196883	adenylate cyclase 4	ADCY4	0.358354	0.000463866	0.00796568			384	47878	A_23_P501193	TACCGCTGATGTTTGCCTTGTCAATATCAGAATAGGGGCATCAGTGTCCCGTGAAATACA	KCNJ16	3773	potassium inwardly rectifying channel subfamily J member 16	KCNJ16	-0.723336	1.06e-05	0.0005115
	381	24385	A_23_P25964	ATGGTTTCTTTCCATCAGCATAATGATTTGAGATTGGTCCATGTTGTGTGATTCAGTGGT	GALC	2581	galactosylceramidase	GALC	0.520557	0.000545836	0.00885051			385	27508	A_23_P328545	GTGCTGGCCCTGAGTACTGAACTTTCTGAGTAACAATGAGACACGTTACAGAACCTATGT	GABRP	2568	gamma-aminobutyric acid type A receptor subunit pi	GABRP	-0.720994	0.00066244	0.010016
	382	4566	A_23_P117662	CCGAGGGTAGACAGGCAGCTTCTGTGGTTCAGCTTGTGACATGATATATAACACAGAAAT	HDC	3067	histidine decarboxylase	HDC	0.520338	0.000311567	0.00608558				39966	A_33_P3390057	GACCACGAGGAAATACCCTCAAAACTAACTTGTTTACAACAAAATAAAGTATTCACTACC	TM4SF1	4071	transmembrane 4 L six family member 1	TM4SF1	-0.719799	9.42e-07	8.31e-05
	383	6855	A_33_P3217983	CTGCTCTACCTTACCCACAGATAACACATGTTGTTTCTACTTGTAAATGTAAAGTCTTTA	ACSL5	51703	acyl-CoA synthetase long chain family member 5	ACSL5	0.52025	0.000867195	0.0120509			386	31478	A_32_P231617	CATGAAAACTGTGGCAAACGATGTGCGATGCTTTCTTCTGTATTGGCTGCTCTCATTGGA	TM4SF1	4071	transmembrane 4 L six family member 1	TM4SF1	-0.686395	1.26e-05	0.000585566
	384	25844	A_33_P3295056	AATGACCTTGAGCGACAGGAGGATGAGCAGGACACAGACTATGACCACGTCGCGGATGGT	PTPRCAP	5790	protein tyrosine phosphatase receptor type C associated protein	PTPRCAP	0.519963	0.00395361	0.0328323			387	9409	A_23_P101380	GGCCTGGGCAGGAAAGATGGGGTGGTGGACTGTTTTTGCCTACTTTTTGTTTTTGAAAAA	B3GNT8	374907	UDP-GlcNAc:betaGal beta-1,3-N-acetylglucosaminyltransferase 8	B3GNT8	-0.718991	1.74e-06	0.000132449
	385	39424	A_33_P3383611	CAAAAAATTTAAAATCAGCTGGTCGTGGTGCCTCTTGTAGTTCCATCTACTCCGGAGGCT	KCP	375616	kielin cysteine rich BMP regulator	KCP	0.519811	0.000251073	0.00526727			388	40959	A_23_P63870	TTGCTTTTTATATAACAACAAGACTCTTTTTGTACTACCATACTCTGGCCAATACCAGAG	SAMD8	142891	sterile alpha motif domain containing 8	SAMD8	-0.718633	1.62e-07	2.01e-05
	386	38761	A_23_P208788	AAGAAGAAGGAGGCTCCCCACTGAAGGGCCCTGGACAGGGCTCATTAAACCTTCCTCTCT	C19orf33	64073	chromosome 19 open reading frame 33	C19orf33	0.519473	0.00400737	0.0331213				8783	A_21_P0000527	CAAAATGTGGCAGTGCAGACATTTCAGCATATCAAGAGCACTTCCAAATTACAGGAAAAA	LIMS3-LOC440895	100271835	LIMS3-LOC440895 readthrough	LIMS3-LOC440895	-0.718421	0.00179561	0.0195651
	387	24839	A_33_P3273474	CAACAACCTGGCATTCTTGCAACTACTGATATACTTTATGTCACTTAAGCTTAAACTTGT	CD1C	911	CD1c molecule	CD1C	0.519337	0.00156145	0.017806			389	14810	A_21_P0000681	GGAGCCATGAAGAAAAAAGACTCAATAGATTTGCTTTTGATGAAACAACAACACTTCCAT	LIMS3-LOC440895	100271835	LIMS3-LOC440895 readthrough	LIMS3-LOC440895	-0.556144	0.000943089	0.0127071
	388	13050	A_23_P218646	AGGAGCTGAGGAGTGTGAGCGTGCCGTCATCGACTTTGTGGCTTTCCAGGACATCTCCAT	TNFRSF6B	8771	TNF receptor superfamily member 6b	TNFRSF6B	0.519026	0.00119848	0.0149397			390	22178	A_33_P3320443	ATGAGGGTGTCGGCTGTGAGGCGGGTGGCTGGTATAAATAATATTTATCTTTTCAACCAG	CRHR1	1394	corticotropin releasing hormone receptor 1	CRHR1	-0.718165	0.000118801	0.00304019
	389	14035	A_23_P156327	AGCTATGAGTTGAAATGTTCTGTCAAATGTGTCTCACATCTACACGTGGCTTGGAGGCTT	TGFBI	7045	transforming growth factor beta induced	TGFBI	0.518451	0.00234632	0.0234083				26377	A_21_P0012305	CCACTTTATTTTCAAAGACACTAATTGCTACACTGAATAAAACCTTAATGGAGTTTCATT	psiTPTE22	387590	TPTE pseudogene 1	TPTEP1	-0.718124	0.000556935	0.00895468
	390	42054	A_32_P21246	GGCTTTACAAAATAAAATCATGCTTGGAAAACTTCTCCTCTGAGGGATGTCAAAGGCTGC	HCG27	253018	HLA complex group 27	HCG27	0.518219	1.56e-05	0.000688061				13118	A_21_P0012306	CACTTTATTTTCAAAGACACTAATTGCTACACTGAATAAAACCTTAATGGAGTTTCATTA	psiTPTE22	387590	TPTE pseudogene 1	TPTEP1	-0.592104	0.00519006	0.0392439
	391	5155	A_23_P123596	CTTCCACATGTGCCAGTTGCCTGGATTGGGAGCCATTTTGTGTTTTGCGTAGAAAGTTTT	GLDC	2731	glycine decarboxylase	GLDC	0.518195	0.00407606	0.0335118				12728	A_33_P3213155	TGCTGAGATTACAGGCTTGAGCAACCTTGCCCAGCCAAAAGTAAACTTTTTAATTCCATC	psiTPTE22	387590	TPTE pseudogene 1	TPTEP1	-0.482765	0.00238761	0.0236462
	392	26327	A_33_P3250612	TCTGAAACAGGATGTGCACACATGGGCCATAGCCCTAAGGACTCCTGCCAGACCACACAG	MOCS1	4337	molybdenum cofactor synthesis 1	MOCS1	0.517965	1.7e-06	0.000131003				40625	A_21_P0012240	AGCTATTGCCTTATTTTTTCTCATGGATGTTCTTCTTCGAGTATTTGTAGAAGGGTAAGT	psiTPTE22	387590	TPTE pseudogene 1	TPTEP1	-0.370634	0.00179106	0.0195379
		29879	A_23_P58993	GGAGCGGGACTGCAACAAGCAATGCCAGATAACTGAGAAATCATGTTCTTTGTGGACTAT	MOCS1	4337	molybdenum cofactor synthesis 1	MOCS1	0.502516	2.7e-05	0.00102957			391	19133	A_33_P3213149	ATTTCATCATTGTGCTATCATAGAGCATACACACCCGACCCTAGATGGCATAGCCTACTC	psiTPTE22	387590	TPTE pseudogene 1	TPTEP1	-0.344663	0.00205457	0.0213216
	393	34672	A_23_P214011	GCCACCACATGTATCACGGGTCACTTGAAATTCTTTCAGCTATCAGTAGGCTAATGTCAA	CDH6	1004	cadherin 6	CDH6	0.517456	0.00161224	0.0182047			392	8755	A_24_P191781	CACAGCCATGGTTTCCATTTCTAGATGAAAGGATGGCCTAGGACATAGGTCTCAAAGACT	PARM1	25849	prostate androgen-regulated mucin-like protein 1	PARM1	-0.713586	0.00347488	0.0301222
	394	32026	A_32_P214665	TGTACTACATGAAGGATGCTTGGGGCTTTGCTAACCTGCTCACCGCTAACCCTCCAAGTC	PCP4L1	654790	Purkinje cell protein 4 like 1	PCP4L1	0.517364	0.00274855	0.0259414			393	25531	A_23_P406341	AAGCTGAAGCACTAATCCCACTAAGTTAAAGACTTCTTTCCAGTCCAAGGCAGGCCTGAA	AFAP1L2	84632	actin filament associated protein 1 like 2	AFAP1L2	-0.713261	3.34e-05	0.00119982
	395	41147	A_23_P85777	TCAGCTTCTCGATCAAGGTACCTCTCAATGTTATGATGTATTATCTTCTGATGTGCAGAA	GNPAT	8443	glyceronephosphate O-acyltransferase	GNPAT	0.516576	0.000890199	0.0122672			394	45626	A_23_P166306	GCTGATCGACTTTGTGTCTCTGTTGTCTAAAATAGGTTTTCCCTGTTCTGGACATTTCAT	CBS	875	cystathionine beta-synthase	CBS	-0.712868	9.17e-05	0.00254331
	396	3288	A_21_P0000005	TTAGGCAAGGGTGTGTGGCGTTGGTTTTAACTGCATTAAAAGTACTTTTGTAAAATCCTG	SMTNL1	219537	smoothelin like 1	SMTNL1	0.516469	0.00361533	0.0310279				47883	A_24_P317907	TCCTGGTCTTTAGATGCAAACCATTAATAACACTATCTTATCTCATAGTTTTTTCAGGGG	SORBS1	10580	sorbin and SH3 domain containing 1	SORBS1	-0.711133	5.45e-05	0.00173423
	397	23358	A_32_P123255	CGGGTAGAGTCAGCCTCTGACAACCTCCTCCTGAGACGACCCAGCCTTACTGGTACTTTT	ANKRD58	347454	sosondowah ankyrin repeat domain family member D	SOWAHD	0.51642	0.000164534	0.00390252			395	16647	A_33_P3288329	AGAAGGACAAAGCAGTTTGGTACTTTTCCAGGCAACTATGTAAAACCTTTGTATCTATAA	SORBS1	10580	sorbin and SH3 domain containing 1	SORBS1	-0.551259	0.000379284	0.00699088
	398	31548	A_23_P128974	TATTAAGAAAGATGCTCAAGTCCCATGGCACAGAGCAAGGCGGGCAGGGAACGGTTATTT	BATF	10538	basic leucine zipper ATF-like transcription factor	BATF	0.515961	0.000248995	0.00525271				40249	A_23_P383227	CTCACAGTGGCCTGTAACAATTTCTTCTGGGAGAACAGTTGAGCAGACAGCCACATTGGG	S100A1	6271	S100 calcium binding protein A1	S100A1	-0.710306	0.00155466	0.0177628
	399	8015	A_33_P3262515	GTTGGGGCTGCACTGAGCTGCAATTTTTAACATGGATTTATAACTTAATGTTTCTGTTTA	RASA3	22821	RAS p21 protein activator 3	RASA3	0.515367	8.19e-05	0.00234721			396	22561	A_33_P3409086	TACAAGCTGAGCAAGAAGGAGCTGAAAGAGCTGCTGCAGACGGAGCTCTCTGGCTTCCTG	S100A1	6271	S100 calcium binding protein A1	S100A1	-0.511861	0.0028822	0.0267766
	400	4666	A_23_P143817	TCCAGATAGACTACGATGAGGACGGGAACTGCTCTTTAATTATTAGTGATGTTTGCGGGG	MYLK	4638	myosin light chain kinase	MYLK	0.514909	0.000473905	0.00807959			397	36824	A_33_P3226357	GCTCTCCATTAGAAATATGGTGCAAGCCACATATGTAATTTTAAATATTCTAGTAGCCAC	FOXE1	2304	forkhead box E1	FOXE1	-0.709258	8.69e-05	0.00244541
		36507	A_24_P319923	GGTAAATGAGAACACTACAACTGTAGTCAGCTCACAATTTTTAAATAAAGGATACCACAG	MYLK	4638	myosin light chain kinase	MYLK	0.408855	0.00641538	0.0452126				24232	A_33_P3364463	AATGACATTCAATATCTCTGTACATCGGTCATGGTGGAGAGAACATGGGCCTGGTTGTGT	NKAIN3	286183	sodium/potassium transporting ATPase interacting 3	NKAIN3	-0.707692	9.95e-06	0.000488305
	401	47546	A_33_P3339376	TTCATTCGCCAGGCTTTGAGGCCATTTCCCTATTCATTAAAGACTAATGTTTAAAAAGTC	WIPF1	7456	WAS/WASL interacting protein family member 1	WIPF1	0.51433	0.000598515	0.00935494			398	30219	A_33_P3378614	TACGTAAATGTTGATTAGCTTTCTGGTTCCTTCATCAAAACTTGCGTTGTGTTGTGCAGC	UG0898H09	286183	sodium/potassium transporting ATPase interacting 3	NKAIN3	-0.325756	0.00172033	0.0190068
	402	27258	A_24_P203000	TTGAGGTTGTCTGAGTCTTGGGTCTATGCCTTGAAAAAAGCTGAATTATTGGACAGTCTC	IL2RB	3560	interleukin 2 receptor subunit beta	IL2RB	0.514267	0.0034109	0.0297648				41710	A_24_P44462	CCTTGAAAGCATTAATGGCTGCAGAGGATAAGTACTCGCAGAAGGAAGACAGATATGAGG	TPM1	7168	tropomyosin 1	TPM1	-0.70685	2.67e-06	0.000182889
	403	9927	A_23_P387471	TATGCATTACTCTGTGTCTACTATTATGTGTGCATAATTTATACCGTAAATGTTTACTCT	MICB	4277	MHC class I polypeptide-related sequence B	MICB	0.513852	0.000389109	0.00708123				43525	A_23_P206018	ACAACATGTGAAAACCTCCTTAGCTGCGACCACATTCTTTCATTTTGTTTTGTTTTGTTT	TPM1	7168	tropomyosin 1	TPM1	-0.4008	0.00294379	0.0271164
	404	40941	A_23_P62647	TCTGTGCCTCAGTTTCTCTCTCAGGATAAAGAGTGAATAGAGGCCGAAGGGTGAATTTCT	SLAMF1	6504	signaling lymphocytic activation molecule family member 1	SLAMF1	0.513793	0.000970033	0.0129126			399	49669	A_33_P3335966	CTCGCAGAAGGAAGACAGATATGAGGAAGAGATCAAGGTCCTTTCCGACAAGCTGAAGGA	TPM1	7168	tropomyosin 1	TPM1	-0.400085	0.000795489	0.0113495
	405	4996	A_23_P13740	CAGTTTTCAGAGTGTCACAAAGTCAATAGGTCCTTACACGGTGCTATTGCCCTAAGGGAA	NAV3	89795	neuron navigator 3	NAV3	0.513347	1.63e-05	0.000712119			400	22787	A_23_P334870	CTGTCTTCTGTTGATGCTGCTTGGTTTGTCAGGGCTTTTGAGTTTTACGCACTGAGGAAT	TMEM217	221468	transmembrane protein 217	TMEM217	-0.706121	1.11e-05	0.00053581
	406	19575	A_23_P16722	CCATAAGTTTGCTGTCAGTTATTGTATGGTCAGTACCCCAGTCCTAGTACACATATTTTA	DOCK10	55619	dedicator of cytokinesis 10	DOCK10	0.513046	3.96e-06	0.000245917			401	46514	A_24_P335202	CTTTGCCCTGGAACACGAGGCCTCGGACTTGGTGGAGATCTACCTCTGGAAGCTGGTAAA	CHRDL2	25884	chordin like 2	CHRDL2	-0.705828	0.00275068	0.0259486
	407	32806	A_23_P161190	TGATTAAGACGGTTGAAACTAGAGATGGACAGGTTATCAACGAAACTTCTCAGCATCACG	VIM	7431	vimentin	VIM	0.512814	1.36e-05	0.000618635			402	5277	A_33_P3405474	GGGAGGTGGCTTTTTTCATTCTCAACAGAAAACAAAGAAATAAATTAAGTCTTCCCCTGA	ENST00000450445	111216284	BNC2 antisense RNA 1	BNC2-AS1	-0.705449	9.29e-08	1.28e-05
	408	19679	A_24_P197537	GCTTGACTGTTTTCCTCAAGAACATCGATCTGAAGGATTCATAAGGAGCTTATCTGAACA	PDE8B	8622	phosphodiesterase 8B	PDE8B	0.512578	0.000260693	0.00537985			403	16392	A_33_P3358213	AAGTGTTCAGCCAAGTGACGTTTACTAAATAGCCAATAAAGGGCTGGTGGGTGTGAATGC	PADI6	353238	peptidyl arginine deiminase 6	PADI6	-0.702774	0.000150555	0.00363699
	409	35072	A_32_P52785	GTCATCAACCTAACAAACACAACCTTCTCAGCAGCATTTCTCCCCTGTGATGGAAATAAA	DAAM2	23500	dishevelled associated activator of morphogenesis 2	DAAM2	0.512375	0.000292793	0.00583296			404	21380	A_23_P165840	AGCACTCTGGTAGCTGTTAACTGCAAGTTTAGCTTGAATTAAGGGATTTGGGGGGACCAT	ODC1	4953	ornithine decarboxylase 1	ODC1	-0.702337	3.56e-07	3.85e-05
	410	13322	A_23_P50674	AACGAGCTGCGAAACATCTTCCGGGAGCAGGTGCACCTCATCCAGAACGCCATCATCGAA	IZUMO4	113177	IZUMO family member 4	IZUMO4	0.511257	0.0023411	0.0233869			405	44433	A_23_P500010	CCCTTCTAAGACCCACGAGCGGGGTGAGAGAAGTGTGCAATAGTCTGGAATAAATATAAA	KLK12	43849	kallikrein related peptidase 12	KLK12	-0.701724	0.00158784	0.0180215
	411	41126	A_33_P3379939	ACTTGTAGCTGTGGTCACTGGAGCTGTGGTCGCTGCTGTAATGTGGAGGAAGAAGAGCTC	HLA-F	3134	major histocompatibility complex, class I, F	HLA-F	0.511208	0.00387316	0.0324052			406	46196	A_33_P3401711	CCGAATCCCTCCTGCAGGCTCATTGCCACTTTTGTAGAGAATGTTCTCTATCAGTATCGT	USH1G	124590	USH1 protein network component sans	USH1G	-0.700761	0.000318069	0.00618219
	412	6531	A_21_P0009342	TTCCAAGATGTGACTGTCTGGAGTTCCTTGACTAGGAAGATGGATGAAAACAGCAAGCCT	LOC645638	645638	WAP four-disulfide core domain 21, pseudogene	WFDC21P	0.510977	4.63e-05	0.00152783			407	18993	A_24_P39195	ACACTGTTTTGATTTTTGTGGGAAAATATTCCAGGAAACGCTAATTCTCTTTAGACTCCT	OXGR1	27199	oxoglutarate receptor 1	OXGR1	-0.70076	0.000427484	0.00754228
		19384	A_21_P0009341	AGGGGATATGGGAGGCAGGGAAGAGGGGTTGTTTCTTTTAATAAATCATCATTGTTAAAA	LOC645638	645638	WAP four-disulfide core domain 21, pseudogene	WFDC21P	0.431233	0.000516648	0.00852491				48864	A_33_P3242508	TTATTGAGAATCTGTTACAGCGGGTAGAACTGGCGGAGAAGCAGCTTGAGTACTATCAGA	ZNF365	22891	zinc finger protein 365	ZNF365	-0.698843	1.74e-06	0.000132449
	413	4251	A_23_P114423	TAAGGCTTTCTGTAAAAGGTACTATAGAAGGGCGAAGAATCGTTCAACTGTCAATCAGCC	RGN	9104	regucalcin	RGN	0.510753	0.000220586	0.00481949			408	16485	A_24_P226970	GCTTTTTTGAAGAAATCACCAAAGTTTCTGGGAAACTATGTTCAAGGTTGAAATGGAGAG	ZNF365	22891	zinc finger protein 365	ZNF365	-0.575637	0.000122108	0.00309594
	414	23259	A_23_P114808	TAACCTATGGGGGGATGGCCAAGCAGCCCGTCGTAGCCTCTGTGAGCCTGCTCATTTTTA	MECR	51102	mitochondrial trans-2-enoyl-CoA reductase	MECR	0.510477	0.0035173	0.0303858			409	43904	A_33_P3215557	CCTCAGCCCTGAGGTGCCCCTGAGCTCTAGGCTGCTGTCCATGCCAGCTTGGGACAGCCC	ADAMTS7	11173	ADAM metallopeptidase with thrombospondin type 1 motif 7	ADAMTS7	-0.697385	1.15e-05	0.000548227
	415	1055	A_23_P203173	CTGACTTGTCTAATTCATAGGGATGTGAGGTTCTGCTGAGGAAATGGGTATGAATGTGCC	IL10RA	3587	interleukin 10 receptor subunit alpha	IL10RA	0.509667	0.000572678	0.00912031			410	39580	A_23_P140928	ACCTCATTGTAAGCTTACCCAAAATTGATAGATGTCAACCTTTTAACAGAAGAACAGAAG	TMC7	79905	transmembrane channel like 7	TMC7	-0.695983	6.53e-07	6.39e-05
	416	24086	A_23_P64044	TATGTCATGGTCAGGTTCAAGGGCAGCAGGAAAGACGAGATCCTGGGCATCGCCAACAAC	FERMT3	83706	FERM domain containing kindlin 3	FERMT3	0.509616	0.000250689	0.00526727			411	10444	A_32_P149251	TTCATGGCAGCGATGAGTAATCTGTGATGATACTAAATAGAAGCAATAATAACTAACTCC	DNAJC18	202052	DnaJ heat shock protein family (Hsp40) member C18	DNAJC18	-0.690978	0.00167438	0.018663
	417	36146	A_21_P0002702	CGAAAATGGGTAGGGTACCATTGCTGTTTCCAATGAAACAATGAATTTTGTGTGCTCTTG	XLOC_002643	100506637	PRKAR2A antisense RNA 1	PRKAR2A-AS1	0.509435	0.000177018	0.00412149			412	14617	A_23_P37983	TCATCAGAGAAGTGCCGCTGCTGTGCCTGATGTTGGGAGAGCCCTGCTCCCAGACATAAA	MT1B	4490	metallothionein 1B	MT1B	-0.690912	0.00125544	0.0153744
	418	32388	A_23_P325690	GACCTGAGAACCTGGACCCTGGAATCAGCATGGATGAGACCAGAGGAGGTATGGATGGAA	ANKRD35	148741	ankyrin repeat domain 35	ANKRD35	0.509204	0.000231071	0.00499111			413	7306	A_33_P3353520	GCTGGCCCCGGCTGGGCCCCGTGGCCACGGGGCGCGAGGAGGCTGTGGGGCTCACAATAA	LOC646862	646862	ring finger protein 225	RNF225	-0.68928	7.31e-08	1.08e-05
	419	14052	A_23_P340848	ATTGTGGGTGATGACGTAGGACATGTGCTTGGTACAAAAAGGGCCTGAGACATTCCACCT	PTGIR	5739	prostaglandin I2 receptor	PTGIR	0.508511	0.000188	0.00430585			414	46508	A_33_P3384562	GGTACTGCTGTCTGCCAGGTCTGTGCTGCCTTGGGCATGGAATAAACATTCTCAGCCCTG	PDLIM7	9260	PDZ and LIM domain 7	PDLIM7	-0.688296	7.09e-06	0.000378684
	420	19730	A_24_P165864	TTTTTCTGGAAAACAGACGGATTTTACTTCTGGAGACATGGCATACGGTTACTGACTTAT	P2RY14	9934	purinergic receptor P2Y14	P2RY14	0.508118	0.00485246	0.0376289				5301	A_24_P56388	GTTGTCACAGTAAATATCTTGTTTTTTCTATGTACATTGTACAAATTTTTCATTCCTTTT	HIF1A	3091	hypoxia inducible factor 1 subunit alpha	HIF1A	-0.685881	3.59e-07	3.87e-05
	421	15012	A_23_P147431	TGGGAAAGTATTCTGTACTCTTAGATGGATTCTCCACTCAGTTGCAACTTGGACTTGTCC	LYN	4067	LYN proto-oncogene, Src family tyrosine kinase	LYN	0.507969	4.22e-05	0.00143097			415	38531	A_33_P3231277	AATGCTCAGAGAAAGCGAAAAATGGAACATGATGGTTCACTTTTTCAAGCAGTAGGAATT	HIF1A	3091	hypoxia inducible factor 1 subunit alpha	HIF1A	-0.444293	8.69e-06	0.000447297
	422	29601	A_23_P30547	TCTGTTGCCAACACGAGATCAATCAGCCTTGGTCAATGGACAAACACTTAGGACTGAACT	LCP2	3937	lymphocyte cytosolic protein 2	LCP2	0.507829	0.000519264	0.00855533				33137	A_33_P3333603	AACAAAGACAAGGTCATTTCACTGCCTGAGCTGAAGGGCTGCCTGGGTGTTAGCAAAGAA	SMOC1	64093	SPARC related modular calcium binding 1	SMOC1	-0.685845	4.51e-06	0.000271124
	423	38263	A_23_P21207	ATTCCACCGGTCAACCGTGCCCAGAGCAAGCGAATTGTGGGCCAGATTATCCCAGCCATT	UBA7	7318	ubiquitin like modifier activating enzyme 7	UBA7	0.507828	9.71e-06	0.00048003			416	20540	A_24_P150466	CTGCCCCAACGTGGAAAGGTGGGAAGGAAGCCTTCTCCCATTAGCCCCAATGAGAGAACT	SMOC1	64093	SPARC related modular calcium binding 1	SMOC1	-0.54552	0.00289497	0.0268492
	424	2647	A_23_P107173	TTGGGCTGTGCTCCAGAGAAAAGGAGCAGCTACTCCTTTTAAATCCACGATTTCTGGATT	MEOX1	4222	mesenchyme homeobox 1	MEOX1	0.507026	0.000258061	0.00535051			417	29992	A_23_P154605	AACCTAATAAGAAATCCCAATTTTCAGGAGTGGTGGTGTCAATAAACGCTCTGTGGCCAG	SULF2	55959	sulfatase 2	SULF2	-0.684353	4.09e-05	0.00139949
	425	8267	A_23_P78742	ACTGTCGCTGGGTCCAAGATGCAAGGCTTGCTGGAGCGCGTGAACACGGAGATACACTTT	FLT3LG	2323	fms related receptor tyrosine kinase 3 ligand	FLT3LG	0.506269	0.000113002	0.00294139			418	12591	A_23_P338603	TGTTTGTCGATCCTGTTCTACCTTTTAAATGATGCCTCTCTTATATCTGTAAGGAATCTG	CHCHD7	79145	coiled-coil-helix-coiled-coil-helix domain containing 7	CHCHD7	-0.684073	5.06e-07	5.22e-05
	426	1794	A_24_P418044	ACTTCTCTTTCTGCAAAGGCATCTGAATGTGTCTGTGTCCCTATAGGCATAATGTGAGGT	HLA-J	3137	major histocompatibility complex, class I, J (pseudogene)	HLA-J	0.506227	0.00209633	0.0215955			419	20769	A_23_P32165	TGGCTAGAGCTTCTGTATTTTCAAAGACTGCCACGTGCCTTAGGAATACTGTTTTATCTC	LHX2	9355	LIM homeobox 2	LHX2	-0.683891	0.000307207	0.00602961
	427	7743	A_24_P379104	GGTGAGGGGACCCTACTTTGTTATCCCAAGTGCTCTTATTCTGGTGAGAAGAACCTTAAT	PIM2	11040	Pim-2 proto-oncogene, serine/threonine kinase	PIM2	0.50605	0.000257105	0.00534067			420	44199	A_23_P57118	AACGAGGCTCGTGTGCGGAAGCCTGTGAACGTGCAGATGCTCTTCTCCAATCCACTGGAT	TGM3	7053	transglutaminase 3	TGM3	-0.679389	0.00686714	0.0474276
	428	6861	A_23_P207911	CAGAGGACAGAGCAGAGGATCTTTCCAACCACATCTGCTGGCTCTGGGGTCCCAGTGAAT	TRPV2	51393	transient receptor potential cation channel subfamily V member 2	TRPV2	0.505792	1.04e-05	0.000505084			421	37452	A_21_P0010830	CGCGGCGGTCCCACCAAGCAACTCTCTCCAATTTTACCTTTTTAAAATAAAAGATGTCTG	XLOC_l2_001597	104355295	SGMS1 antisense RNA 1	SGMS1-AS1	-0.679108	0.00165673	0.0185438
	429	50366	A_23_P163087	GACAGTTGGAGAAGCCAATGCAGAACTGATGGGAAAGGACCAATTATTTATAGTTTCCCA	NID2	22795	nidogen 2	NID2	0.50496	9.13e-05	0.00253979			422	19005	A_23_P130158	GAAGGGGGCTTTCTTTTTAGTTCTCTAGGGTCTGATAGGAACAGACCTGAGGCTTATCTT	WNT3	7473	Wnt family member 3	WNT3	-0.677986	0.00111611	0.0142282
	430	1312	A_23_P420326	AAATGGTGCTTGATGAGGGAAGGTAGACTCTTCCCTAGGACTGACGAGTTACGGCTGCCA	FNDC5	252995	fibronectin type III domain containing 5	FNDC5	0.504888	0.00012343	0.00312079			423	3782	A_33_P3269924	AGAGGGGAGAGTGTCATTGTGTGCCTTTTGACACATACATTAAGACCAAAAAGGAAAAAA	HIP1R	9026	huntingtin interacting protein 1 related	HIP1R	-0.676344	1.07e-06	9.17e-05
	431	39809	A_23_P91095	ATTTTTGATTGTGAGCTCACCTATTTGGGTTAAGCATGCCAATTTAAAGAGACCAAGTGT	CD28	940	CD28 molecule	CD28	0.504826	0.000551092	0.00888844			424	40807	A_23_P361448	AAGGAGAAGAAAGAAAGTCTTTTTGTGGTCTCTGGAGATACTTTTCATTCATTTCCTCAT	SESN3	143686	sestrin 3	SESN3	-0.674056	1.3e-07	1.69e-05
	432	25316	A_23_P324538	CCCAGCTCTGAGGGCGGCTGCTGCCTGAGCCACCACAGGTGCTGCAGGTCCCACCGATGC	LCE3B	353143	late cornified envelope 3B	LCE3B	0.503558	0.000898724	0.0123477			425	11360	A_21_P0000515	TTAGCTCAGCGGTTACTTCGCGTGTCATCAAACCACCTCTCTGGGTTGTTCGAGACCCGC	VTRNA1-3	56662	vault RNA 1-3	VTRNA1-3	-0.673676	0.00123419	0.0152321
	433	34522	A_24_P211565	GCTCCATGGCCAGATGACGGAAACAGGGTCTGACCAAGTGCCAGGAAGACCTGTGCTATA	C1QTNF6	114904	C1q and TNF related 6	C1QTNF6	0.502992	0.000703967	0.0104565			426	35951	A_33_P3228612	CAGCCTGCACTTACTCTTCTATTAAGACCAGAAAATAAAATAATTTTCCGTTGAGTCACA	CACNA1E	777	calcium voltage-gated channel subunit alpha1 E	CACNA1E	-0.673326	1.23e-05	0.000576391
	434	37293	A_21_P0000430	TTAGTATTCTGAGCTGTAGGAATCAAAGATTTTGATTAGATTCTGTAACTCAGAGGTTTA	SNORD113-2	767562	small nucleolar RNA, C/D box 113-2	SNORD113-2	0.502885	0.00408924	0.0335693				6031	A_23_P81770	AATGGTGATGTGTATTAATGTTAGTTCAACCATATATTTATACTGTCTGGGGATGTGTGG	PTP4A1	7803	protein tyrosine phosphatase 4A1	PTP4A1	-0.672293	9.66e-07	8.49e-05
	435	47392	A_23_P8582	ATTTTTCTCCCATAACCTAGTGAACCTGGAAATACAACTTTGCTTCTTTATGAAAGTACC	FAM126A	84668	family with sequence similarity 126 member A	FAM126A	0.501959	0.00584256	0.0424539			427	36833	A_24_P252043	GTTGATGACTGGTTAAGTCTTGTGAAAATTAAGTTTCGTGAAGAACCTGGTTGTTGTATT	PTP4A1	7803	protein tyrosine phosphatase 4A1	PTP4A1	-0.389103	5.63e-06	0.000316334
	436	14516	A_23_P421401	ACTCACGTTAACTCACATTTATACAGCAGAAATGCTATTTTGTATGCTGTTAAGTTTTTC	PDGFRB	5159	platelet derived growth factor receptor beta	PDGFRB	0.501886	0.00180033	0.0196029			428	17037	A_33_P3238330	TACTACAGGCTACCCCAGGGCTACCACAAGGACTTGCTGGCTCATGTTGGTAGAAACTGA	FAM151A	338094	family with sequence similarity 151 member A	FAM151A	-0.671033	4.58e-06	0.000274139
	437	25466	A_24_P261470	ACGCCATGTATAAGTACCGCAATCGTGATGAGGGCTCCTACCAGGTGGACCAGAGCCGAA	NRXN2	9379	neurexin 2	NRXN2	0.501456	0.000233609	0.00503734			429	20351	A_23_P83200	ACCCATACACAGTCTTCGAATACATCGAGAGTGGGATCATTAATCCCCTGCCCAAGAAAA	AK8	158067	adenylate kinase 8	AK8	-0.67069	0.000357631	0.00668922
	438	27330	A_23_P29005	CTCTGGTTGCTATATCTCATCAGGAAATTCAGATAATGGCAAAGAGGATCTGGAGTCTGA	SAMSN1	64092	SAM domain, SH3 domain and nuclear localization signals 1	SAMSN1	0.501001	0.000704746	0.0104639			430	9687	A_23_P427703	CTGCTGTGCCTGATGTGGGGACAGACCTGCTCCCAGATGTAAACAGAGCAACCTGCACAA	MT1L	4500	metallothionein 1L, pseudogene	MT1L	-0.670017	0.00184653	0.0199028
	439	11653	A_23_P55544	ATTTTTTCTCCTTGGGTATTACAAGTTTTTGTCTGGAGCCAACCAAGCTTGCCACCAACA	CCBE1	147372	collagen and calcium binding EGF domains 1	CCBE1	0.500357	0.000177968	0.00413852			431	30344	A_23_P25615	GCATTTCACAATCCCTTGAGTGAAACGATGGCTAATAGGTAAATATTTCTTTCTGGACCT	SOHLH2	54937	spermatogenesis and oogenesis specific basic helix-loop-helix 2	SOHLH2	-0.669689	0.000961376	0.0128738
	440	29221	A_33_P3403117	AGCTACAAAGCATGGGAAAAAGAGACTCTTTTAGGATCAGATCTGTGAGCACGTTGGCGA	NR2F1	7025	nuclear receptor subfamily 2 group F member 1	NR2F1	0.49999	0.000257509	0.00534613			432	23976	A_24_P13032	CTCTACTTTGTGATCCTAATCCAGATGACCCCTTAGTACCAGATATTGCACAAATCTATA	UBE2D1	7321	ubiquitin conjugating enzyme E2 D1	UBE2D1	-0.668217	8.86e-08	1.23e-05
	441	23863	A_33_P3335124	ATCAAGTCCCTGGAGGAGATCTATCTCTTCTCCCTGCCCATAAAGGAATCAGAGATCATT	RPS2	6187	ribosomal protein S2	RPS2	0.499516	9.1e-07	8.12e-05			433	24151	A_33_P3746549	TCTTATTTAAAAAACAAACCTTCCACTTCCACCCAAGACAACAGCATAGGAAACAGACCT	PLEKHG4B	153478	pleckstrin homology and RhoGEF domain containing G4B	PLEKHG4B	-0.66701	0.000159175	0.00381127
		21699	A_24_P135902	CAGGTTCAAGGCGTTTGTTGCTATCGGGGACTACAGTGGCCACGTCGGTCTGGGTGTTAA	RPS2	6187	ribosomal protein S2	RPS2	0.323135	0.000338922	0.00646028			434	4040	A_33_P3277965	TGGCGCTTGCGAGCCCTGGCCAGGGGAGGAAGTGAGGCCCAGGCACCTGCTGCCCCTCGA	NFIC	4782	nuclear factor I C	NFIC	-0.666855	3.48e-07	3.79e-05
	442	2730	A_32_P181297	ATTTTGACTGTGAAACGGCCACCTCTAACAGAAAGTCCATTTTAAACATTGTTTTGTTGT	ST7-AS1	93653	ST7 antisense RNA 1	ST7-AS1	0.499351	0.00108768	0.0139691				39814	A_23_P216712	TGCCCAATTGCCAAACTAAAGACATCAGTTCATTGGTCAAATATTTGTTACCTGGAATGG	TRPM6	140803	transient receptor potential cation channel subfamily M member 6	TRPM6	-0.666668	0.000752116	0.010953
	443	24001	A_23_P103756	TCTGAGGTGGGCACTCACCCCAGGATGGGTAACTTGGGTCTTCAGATGGAAGCTGAAAAC	OVGP1	5016	oviductal glycoprotein 1	OVGP1	0.498985	0.000129355	0.0032361			435	11453	A_24_P26792	AGGAGAGCACTGTGCTTCATCTTTGCCTCAGGGAAATTCAACAACAAAGAGCTGCTCAAA	TRPM6	140803	transient receptor potential cation channel subfamily M member 6	TRPM6	-0.47979	0.00257076	0.0249139
	444	32905	A_23_P33723	ATTCACCTCTCTCACTGACTATTACAGTTGCATTTTTATGGAGTTCTTCTTCTCCTAGGA	CD163	9332	CD163 molecule	CD163	0.498891	0.00183912	0.0198567			436	48731	A_23_P80739	CAGCCTCTTGCTCAGAGCTAGGCCCCCAAATTGCCTTCAGCCCTAACATAGTGTCTGCTG	PLCD1	5333	phospholipase C delta 1	PLCD1	-0.665453	2.96e-06	0.00019692
	445	10248	A_23_P30315	CGTAACATACCAGTTAGGGCCTGCGGAAGCATCTTGTAATGGAACACATTACTATTTCTG	TRIM7	81786	tripartite motif containing 7	TRIM7	0.498711	0.000379541	0.00699222			437	41939	A_23_P150457	CTCTGTAAAGCTAAAATAAAGAAATAGAACAAGGCTGAGGATACGACAGTACACTGTCAG	LYVE1	10894	lymphatic vessel endothelial hyaluronan receptor 1	LYVE1	-0.665105	0.00023849	0.00509912
	446	27871	A_19_P00322941	CTATGAAAGCTATATGCATTTGGTACCCTCCTCAACTTATGACGCAGTTGTGATGGGGTT	XLOC_004598	728264	cardiac mesoderm enhancer-associated non-coding RNA	CARMN	0.498383	0.00326608	0.0289605			438	12915	A_23_P216812	GCAGCGTGGGAAAGAAGGGAAGAGTGTCGTTAAGTTTACGGCCAACGGTGGATTATCCGG	CDKN2B	1030	cyclin dependent kinase inhibitor 2B	CDKN2B	-0.664052	4.57e-06	0.000274139
		6643	A_19_P00322942	AGGGTGAGGGGATTAGGAAGTACAGACATATCCTGAGTTACAATTTTCTATTTTAAAATG	XLOC_004598	728264	cardiac mesoderm enhancer-associated non-coding RNA	CARMN	0.427421	0.00634366	0.0449325			439	48986	A_24_P941930	GTGCTTTGGTTGTAGGAAAACTTGAAAATTCCAAAATCCTTATTTTCCTATTTGAGAGGC	EAF1	85403	ELL associated factor 1	EAF1	-0.661414	1.18e-06	9.89e-05
	447	20938	A_23_P78608	TCGGCATTTGTCACTTCCATCTCAGCTAATGCACCCACCAGCTCAAACACACCAATAAAG	DENND1C	79958	DENN domain containing 1C	DENND1C	0.49732	0.000465634	0.00797572			440	40869	A_33_P3333360	TCTGGGCTGCTGCCTGATCCCCTGCCTCATCAATGACTTCAAGGATGTGACGCACACATG	C16orf5	29965	cell death inducing p53 target 1	CDIP1	-0.659564	0.000148931	0.00360695
	448	1472	A_23_P84154	AATGCATTGAAGCTGTTGAGAAAAGAGGTCTAGATGTTGATGGAATATATCGAGTTAGTG	ARHGAP15	55843	Rho GTPase activating protein 15	ARHGAP15	0.497307	9.58e-06	0.00047842			441	13260	A_23_P212119	GAAGTACCAGCACAATTTGAGCATTCCCATTAACAAAGGTGTTCACAGTTGAGAAACTCT	GALNTL2	117248	polypeptide N-acetylgalactosaminyltransferase 15	GALNT15	-0.658942	0.00312046	0.0281658
	449	26490	A_24_P300777	TATGTGGGAGAGTCAGCTATCTTGTCTGGTTTTCTTGAGACCTCAGATGTGTGTTCAGCA	ADAM8	101	ADAM metallopeptidase domain 8	ADAM8	0.496895	0.000192449	0.00437343			442	50387	A_23_P154411	GTCCCTTCTCAAAAATAAAACAAAGCAGTCAGGACGATGAATTAAAGTCCTCCATGTTGA	PPIG	9360	peptidylprolyl isomerase G	PPIG	-0.658216	0.00156636	0.0178513
	450	29161	A_23_P29124	GGGAGGCGAACCCGCACTTCCAGGCTTGGGAGGACCATGGGGCACAATGCGGTCCAGACC	GP1BB	2812	glycoprotein Ib platelet subunit beta	GP1BB	0.496589	6.13e-05	0.0019129			443	48480	A_33_P3279019	GGGTTGTCTGTCTTGTCTTCTCATTTTATTGAGTTAAATGAGTTCTTAATAATCTCTGGC	SERPINB13	5275	serpin family B member 13	SERPINB13	-0.657985	0.000389269	0.00708123
		44352	A_33_P3265030	AGACCCTGCTGCGTCTCCCTTCCAAACTCTGGTGCTGAATAAACCCTTCTGATCTGGTCT	GP1BB	2812	glycoprotein Ib platelet subunit beta	GP1BB	0.375496	0.00177448	0.0194297			444	20651	A_21_P0000367	AATTTCCCAGTAGGTTTTCTATCTGCTACTTTGCTAGCAATCAGCTTATTGGGAACAGTT	SNORA32	692063	small nucleolar RNA, H/ACA box 32	SNORA32	-0.656774	1.17e-06	9.84e-05
	451	48676	A_23_P204395	CCAGCTTCCCTCCAAGGAATGAGTGGATTTCATACAGGATCTCTTTATTGCACAGACTGA	AACS	65985	acetoacetyl-CoA synthetase	AACS	0.496496	0.000332202	0.00636417				3378	A_23_P347632	AATAAAATGTTGCCAAATTCAATGTAGAAAGAATGTGACAACACACCTTGGGTAGTTCTG	MTSS1	9788	MTSS I-BAR domain containing 1	MTSS1	-0.656219	3.21e-07	3.56e-05
	452	27614	A_23_P214627	CTGATTTGAAGGGAAAAGGGATGATGGGATTGAAGGGGCTTCTAATGACCCAGATATGGA	AIF1	199	allograft inflammatory factor 1	AIF1	0.496266	0.00147236	0.017209			445	47771	A_33_P3354256	CTCGGAATATAGCTCTTTTGAAAGTACTCGACACCTTTAGATAAGAATTAAAACCAACCT	MTSS1	9788	MTSS I-BAR domain containing 1	MTSS1	-0.641083	6.57e-07	6.41e-05
	453	30296	A_23_P148473	CTTTCCTGTTTGCATTGGAAGCCGTGGTTATCTCTGTTGGCTCCATGGGATTGATTATCA	IL2RG	3561	interleukin 2 receptor subunit gamma	IL2RG	0.496044	0.00496286	0.0381885			446	20641	A_23_P310	TTCTCCTCTTAAGGCCAGTTGAAGATGGTCCCTTACAGCTTCCCAAGTTAGGTTAGTGAT	MARCKSL1	65108	MARCKS like 1	MARCKSL1	-0.656125	3.38e-06	0.000218067
	454	5734	A_33_P3281273	AGGCTGCAAGGGGTGGACTGTGGGATGCATGCCCTGGCAACATTGAAGTTCGATCATGGT	S1PR4	8698	sphingosine-1-phosphate receptor 4	S1PR4	0.495975	0.00571128	0.0418758			447	10938	A_23_P137381	AGCCAGGTGGAAATCCTACAGCGCGTCATCGACTACATTCTCGACCTGCAGGTAGTCCTG	ID3	3399	inhibitor of DNA binding 3, HLH protein	ID3	-0.655894	7.11e-06	0.00037909
	455	11623	A_23_P94736	GAGAAGAGCCACCCCTCAGTGCCTTACCACTACTTTGAGAAGGGCCGGCTAGATGAGTGT	ST6GALNAC4	27090	ST6 N-acetylgalactosaminide alpha-2,6-sialyltransferase 4	ST6GALNAC4	0.495673	0.0068704	0.0474415				16826	A_24_P673063	GAAGAAAACACAGCTGATGGCAGAAGAACTCAGACTGTTTGCAACTTTACAGATGGTGCA	FABP5	2171	fatty acid binding protein 5	FABP5	-0.655424	0.000574798	0.00914565
	456	29249	A_23_P137935	CAAGCTGAAACTGGTGTGTGGAAGTCACAGCTTCATCAAGGTCATCAAGGCCAAGAAAAA	MNDA	4332	myeloid cell nuclear differentiation antigen	MNDA	0.495394	0.00431099	0.0348099				9780	A_23_P59877	ATAACAAGAAAATTGAAAGATGGGAAATTAGTGGTGGAGTGTGTCATGAACAATGTCACC	FABP5	2171	fatty acid binding protein 5	FABP5	-0.646187	8.49e-05	0.00241091
	457	9169	A_23_P50081	TAGCTGTTTCTCTCTTTAATCTCACGTAGCCTTTTTCAGGTTAGTACGTGTTCTTCTGTC	IMPA2	3613	inositol monophosphatase 2	IMPA2	0.4947	2.38e-06	0.00016858			448	41248	A_32_P204676	TGCGAAAAATGGGCGCAATGGCCAAGCCAGATTGTATCATCACTTGTGATGGTAAAAACC	FABP5	2171	fatty acid binding protein 5	FABP5	-0.591827	0.00135977	0.0162636
		10628	A_33_P3290403	CAGATCACCTTGTGGAAGATTTAATTATTTCTGAGTTGCGAGAGAGGTTTCCTTCACACA	IMPA2	3613	inositol monophosphatase 2	IMPA2	0.431067	0.000256182	0.00533316				46776	A_32_P176550	AGAACCATCTTTCAATGCACTGAAAAGTCATCTGAAAAAATAGCTTCTTCCATATCAGCT	JMY	133746	junction mediating and regulatory protein, p53 cofactor	JMY	-0.654709	1.33e-05	0.000608412
	458	50176	A_32_P35969	TCCTGTTCCATTGTGTCATCCAACAACTGCTCAGAGCTCAAAATTATAGAAGGCTTCTGA	CHRNA7	1139	cholinergic receptor nicotinic alpha 7 subunit	CHRNA7	0.494328	0.000770073	0.011108			449	31241	A_33_P3217689	CTCTTGTTGTACATGCAATGTAACAACCTACAGTTTTGGTGCTTTTAACAATATTCCTCT	JMY	133746	junction mediating and regulatory protein, p53 cofactor	JMY	-0.483349	5.06e-06	0.000294988
	459	33403	A_24_P55496	TCGGGCCTCAGTAAATTGACTCCGGACAGAAAGCCCTCTCGAGGAAGGTTGCCCTCCAAA	OSR2	116039	odd-skipped related transciption factor 2	OSR2	0.494156	5.03e-05	0.00163982				39408	A_33_P3421695	ATGATGGAACATGAGATGGGTGGCCACCACCCTGGTGCTGACTATCCAGTTGATGGGCTG	CTNNB1	1499	catenin beta 1	CTNNB1	-0.654247	4.26e-07	4.44e-05
	460	47050	A_23_P134851	GTCGCTGCGTCTCTGGAGAGGGCAACTTTGAGTTCGAAACCCGGCAAGGCAATGAGATCT	DOK2	9046	docking protein 2	DOK2	0.493169	9.35e-05	0.00257997			450	8151	A_23_P29495	TGATCAAAAACTATTTGGGATATGTATGGGTAGGGTAAATCAGTAAGAGGTGTTATTTGG	CTNNB1	1499	catenin beta 1	CTNNB1	-0.612858	9.17e-08	1.27e-05
	461	24068	A_23_P107336	GTTCACTTCTCCAAAGTCCGGTCTCTGACCCTTGACTCATGGGAGCCAGAACTAGTGAAG	ACAP1	9744	ArfGAP with coiled-coil, ankyrin repeat and PH domains 1	ACAP1	0.493041	0.000111264	0.00291414			451	28332	A_23_P21976	TGGGTTTATTTAAGGGAGATTGCAAGGAAGCTATTTAACATGGTGCTGAGCTAGCCAGGA	CSPG4	1464	chondroitin sulfate proteoglycan 4	CSPG4	-0.654095	1.68e-05	0.000724425
	462	39539	A_24_P90881	GTCACAGAGAAAAGAAGAGACCCACCCACTCGGGCTGCAAAAGGTGAAAAGCACCAAGAG	CES3	23491	carboxylesterase 3	CES3	0.49297	0.000928012	0.0125875			452	8561	A_33_P3254606	GCCCTGCTGCTTCTGAGGACTTAGGTATTTTAAGCGAATAAACTGACAGCTTTGAGGAAT	WDR62	284403	WD repeat domain 62	WDR62	-0.651653	1.31e-05	0.000605006
	463	33059	A_23_P214360	TTTTGTATTGATTTTCACAGCTTTGAGGAACATGCATAAGAAATGTAGCTGAAGTAGAGG	IRF4	3662	interferon regulatory factor 4	IRF4	0.492383	0.00038396	0.00703605				41875	A_23_P167509	ACATTACCTTCAGGAGACTTGATCCCAGTAGACTGAGGTCTTCCCTTTCAGCAGAAAGAT	CYFIP2	26999	cytoplasmic FMR1 interacting protein 2	CYFIP2	-0.649544	3.33e-06	0.000215221
	464	22745	A_33_P3255304	TCCCACCCTCTCGATCTGTATATCCTCCAGTCCAAGATTAAAGAGGCGGACTGTGGCCTG	GGT5	2687	gamma-glutamyltransferase 5	GGT5	0.491493	0.000123778	0.00312749			453	7526	A_33_P3226177	GCCTACAGCCACATCTACAGCTCCTACAGGAATTTCGTGGGGCCACCTCATTTCAAGACT	CYFIP2	26999	cytoplasmic FMR1 interacting protein 2	CYFIP2	-0.557454	0.000194678	0.00440826
	465	20349	A_23_P143713	CAGCACTGTTGGAGCAAGTTCGTGTACAGCCAAAGAGAGCTATTTGAGCCTTGGAATAAT	APOBEC3G	60489	apolipoprotein B mRNA editing enzyme catalytic subunit 3G	APOBEC3G	0.491422	2.73e-05	0.00103645				42173	A_33_P3226050	GGCCTCCAAGGAAAGTATTTTGACATCTCTCTCTCTTCTGTTTTTATTGACTTGTTAATA	GATSL3	652968	cytosolic arginine sensor for mTORC1 subunit 1	CASTOR1	-0.649098	6.19e-06	0.000339877
	466	5683	A_24_P169234	GTGTCCACCCGAACTGTACGCACTCATGAGTGACTGCTGGATCTACAAGTGGGAGGATCG	ZAP70	7535	zeta chain of T cell receptor associated protein kinase 70	ZAP70	0.490991	0.00347678	0.0301319			454	24850	A_33_P3227716	TCTCCCTCCTGGGGCCTCCAAGGAAAGTATTTTGACATCTCTCTCTCTTCTGTTTTTATT	GATSL3	652968	cytosolic arginine sensor for mTORC1 subunit 1	CASTOR1	-0.603266	1.78e-05	0.000756935
	467	45743	A_24_P54174	ATCTCCTTTCAGGGAATTTCAGGAACTAGAGATGACTGAGTCCTCGTAGCCATCTCTCTA	TNFRSF1B	7133	TNF receptor superfamily member 1B	TNFRSF1B	0.490988	5.24e-05	0.00168514			455	35960	A_21_P0000607	GTGGCCAAGAAATGTATTCTCTCACTTTGGACTTAGGAGTCCAAAGAGAAGCCCAGAAAC	FLJ39051	399972	G-quadruplex forming sequence containing lncRNA	GSEC	-0.648978	1.05e-07	1.42e-05
		19682	A_33_P3322274	TATGGCCCCAGGGGCAGTACACTTACCCCAGCCAGTGTCCACACGATCCCAACACACGCA	TNFRSF1B	7133	TNF receptor superfamily member 1B	TNFRSF1B	0.310325	0.00244576	0.0239897			456	25559	A_23_P436048	CTGCGGATCTACGTGTACGTCAAGAGGAAAACCAACGTCTTGTCTCCGCATACAAGTGGG	LPAR3	23566	lysophosphatidic acid receptor 3	LPAR3	-0.647859	1.47e-05	0.000658691
	468	46694	A_23_P79968	TGTCTCGCTAGTGATGTTTTTATGATATCCCTGATCCTAACTGAAGAGACAGTTATTTAT	PCSK2	5126	proprotein convertase subtilisin/kexin type 2	PCSK2	0.490611	0.00126558	0.0154352			457	42648	A_32_P163089	TATGGTGTCCAGTCAAACAAAGACGGTTCGGAAAAATTAGAAGAAAATAACATCATGACT	C12orf75	387882	chromosome 12 open reading frame 75	C12orf75	-0.647509	6.53e-06	0.000354539
	469	1388	A_23_P120845	CCTTTTTGGCATCCTGGCTTGCCTCCAGTTTTAGGTCCTTTAGTTTGCTTCTGTAAGCAA	XBP1	7494	X-box binding protein 1	XBP1	0.490519	2.8e-05	0.00105175			458	33928	A_23_P303286	CCTATATGTCGAGTTCACCTTTAATTCGATTTAAGAGATTGAGAATGTATTTCTTCCCTC	RPTN	126638	repetin	RPTN	-0.647497	0.00148719	0.0173236
	470	12519	A_24_P362193	ATTATGAACGGATACATGCCTTAGGTCCGAACTACAATCTGGTCATTAGCGATCTGAGGA	CD84	8832	CD84 molecule	CD84	0.490327	0.00362855	0.0311272			459	47973	A_23_P8913	GGCTGGTTGGTGCTTTGTTTATGGTAGTAGTTTTTCTGTAACACAGAATATAGGATAAGA	CA2	760	carbonic anhydrase 2	CA2	-0.645781	0.000969607	0.0129126
		358	A_23_P361940	TGTGCATAATGTCTGCTCTTGTGTAGCTCAGGAGACAATTCCAGCACAGACACTACAGTT	CD84	8832	CD84 molecule	CD84	0.411258	0.00140559	0.0166128				27995	A_32_P133670	AATTAAAGACCTCAGCACAACAGAGCCACTGAAAAACTTAGAAAACCTCAAGAGCTTAGA	ANP32A	8125	acidic nuclear phosphoprotein 32 family member A	ANP32A	-0.645506	1.27e-06	0.000103684
	471	30805	A_33_P3211432	AGACGACGTCACAGGCTACTTCCCGTCCATGTACCTGCAAAAGTCAGGGCAAGACGTGTC	NCF1	653361	neutrophil cytosolic factor 1	NCF1	0.48992	0.0017527	0.0192635			460	9571	A_32_P186027	GAACGCTTTGTTTTACAAAAAATGATGAGAGAATTCTTCCACATGTACTTCTGTGCTTAG	ANP32A	8125	acidic nuclear phosphoprotein 32 family member A	ANP32A	-0.484303	5.35e-06	0.000306474
	472	35452	A_23_P137139	CGGAAGTCCTGATGTATAGCAAGTTCAGCAGCAAATCTGACATTTGGGCTTTTGGGGTTT	BTK	695	Bruton tyrosine kinase	BTK	0.489544	0.00194683	0.020552			461	36609	A_23_P65629	TTTTGATACCAACCATTCAGTGCATCATACCTAGTCTTTCTATGCTCCAAATGAATGTCT	KCNK10	54207	potassium two pore domain channel subfamily K member 10	KCNK10	-0.645264	0.000964085	0.0128831
	473	2626	A_23_P124108	GTCTCCCTTTCCAGATATTCAAGTCACCTCCTTAAAGGTAGTCAAGATTGTGTTTTGAGG	ITGAM	3684	integrin subunit alpha M	ITGAM	0.48862	0.000309105	0.00604994			462	30806	A_24_P114249	ATTTCAAATGCAGAATACTTGACTCATTTAAAGCTAAATTTTGTTACTGATTCAATTATA	GALNT3	2591	polypeptide N-acetylgalactosaminyltransferase 3	GALNT3	-0.644468	3.32e-07	3.67e-05
	474	45145	A_32_P50223	TGTTCAACCCAGACTTTGCTGGGATCTCTTCCTTTTTCATTAAAGACAATTTGAAATGCT	PLK5	126520	polo like kinase 5 (inactive)	PLK5	0.488539	0.00617095	0.0441708			463	32448	A_33_P3350673	CATGATAGTCTGCCGTGCTTGGCTTTCGATTACTTTTCTCTACTGCCGCCCCAGTGTAAA	HOPX	84525	HOP homeobox	HOPX	-0.643558	0.00377296	0.0319013
	475	22336	A_23_P15394	GGGTACCCTTATTTCCTCGACACGCAACTGGCTCAAAGACAATGTTATTTTCCTTCCCTT	CD68	968	CD68 molecule	CD68	0.488041	0.000308529	0.00604492			464	1459	A_23_P300600	ACTGAATTATGCCAGGGCGCACTTTCCACTGGAGTTCACTTTCAATTGCTTCTGTGCAAT	NEFH	4744	neurofilament heavy chain	NEFH	-0.639801	0.00380438	0.0320346
	476	29461	A_23_P402670	ATCTTGGCGGTGATAGTGCCTTTACTTCTTCTGATAGGTCTTGCGCTTTGGTTCAGGAAA	CD1A	909	CD1a molecule	CD1A	0.487545	9.09e-05	0.00253085			465	34214	A_23_P7361	TGACAACAAAGGGCCCCCATACACTTATCCCTCAAATTTTAAGTGATATGAAATACTTGT	ELOVL6	79071	ELOVL fatty acid elongase 6	ELOVL6	-0.638745	1.62e-06	0.000126631
	477	30267	A_32_P150876	GCTTTGAAAGAGTAAAGAATACAAGTGCTCGTATACCCCTGAAGTAGTTACCAGCAGTGA	LOC339290	339290	long intergenic non-protein coding RNA 667	LINC00667	0.487336	0.00371309	0.0315809			466	39172	A_24_P253003	TTTGCTTTTTCTTCCTTTGGGATGTGGAAGCTACAGAAATATTTATAAAACATAGCTTTT	WNT11	7481	Wnt family member 11	WNT11	-0.637937	0.00282186	0.0263898
	478	37776	A_23_P18123	GATAATGCAAAGAACTTTCTCTGACAAACTAACTGCAGTAACAGAAACCTTTCTTTTCAG	NLGN1	22871	neuroligin 1	NLGN1	0.487314	5.73e-06	0.000320591			467	2656	A_24_P46953	GTATGTCTTGAGAAAGAAATCACAGAAGCATTTCTCACCAATACTCTTTGGCTTAAAATG	SGK3	23678	serum/glucocorticoid regulated kinase family member 3	SGK3	-0.633786	2.43e-06	0.000170681
	479	19583	A_32_P90047	ACGCGCGGACGGAGACCCTACTGCTGCAGGCAGAGCGCCGTGCCCTGTGTGCCTGCTGGC	C4orf48	401115	chromosome 4 open reading frame 48	C4orf48	0.486844	2.87e-06	0.000192869				41785	A_23_P40527	AGATAGCGAGAAATATGCCGAGGAGAACTTCAAAACCTTTGTGTTCGAGGAGACACGATT	TBX1	6899	T-box transcription factor 1	TBX1	-0.632789	4.62e-05	0.00152457
	480	2884	A_23_P115492	AGTCAACAGATGTTATTTCAGTCTCAGTGCATCTCCTCTGGCTTTCTTTGACTGAAGGTG	VASH2	79805	vasohibin 2	VASH2	0.486436	0.000331116	0.00635941			468	26040	A_23_P211345	TGTAGATACTGTAGATACTGTAGATACCGCCCCGGCGCCGACTTGATAAACGGTTTCGCC	TBX1	6899	T-box transcription factor 1	TBX1	-0.590578	0.000608911	0.00947351
	481	8050	A_23_P132718	TTGGGTAGTGAGCAGTGAGCAGAAAGCTGTGAACAGGCTGGGCTGCTGGAGGTGGGGCGA	SEMA3B	7869	semaphorin 3B	SEMA3B	0.486187	0.000585776	0.00923862			469	10266	A_33_P3410589	TAGCACTGTTCTGGTTCTGTTTGCACGCCAGTGGGGAGAGAATAAAGAGGAAAATTTAAC	FAM43A	131583	family with sequence similarity 43 member A	FAM43A	-0.632632	2.61e-05	0.00100367
	482	26044	A_23_P82990	AACTAATGATCACAGCTATTATACTACTTTCTCGTTATTTTGTGTGCATGCCTCATTTCC	OGN	4969	osteoglycin	OGN	0.484735	0.00554956	0.0410186			470	41151	A_33_P3297907	TGTACACGTGGGCGTCGTGGTCATCAAAGCAGTGTCCTCAGGCTTCTACGTGGCCATGAA	FGF22	27006	fibroblast growth factor 22	FGF22	-0.63251	5.42e-05	0.00172814
	483	37847	A_23_P256312	TCGGCCCACTTGACTTAGTTCTTGGGCTGGACCTGCTTAGCTGCCTTGAGCTAACCCCAA	MST1R	4486	macrophage stimulating 1 receptor	MST1R	0.484396	2.74e-05	0.00103645				21014	A_32_P77102	AAATGTGAAGTCTGGCTTTGAAGAGGGTGTATAACACACATAATTTACTGTGCATCAGTC	LOC100128420	100128420	long intergenic non-protein coding RNA 892	LINC00892	-0.631529	0.00016494	0.00390252
	484	14965	A_24_P297551	TCTATTAGTTTGTGACAATATTCAAAGGCCAAAACACTACTCAGACACTTTCCTGGGAAG	FAM19A2	338811	TAFA chemokine like family member 2	TAFA2	0.484289	7.19e-05	0.00213438			471	41384	A_21_P0006573	GATCCACATGAAGAATCACACATATCCTTAATGTTAGATAGGACTTTGCATTGAACACTT	LOC100128420	100128420	long intergenic non-protein coding RNA 892	LINC00892	-0.5934	0.000295293	0.00585817
	485	1061	A_23_P122937	CATCTCTAATAGACTAAACCTAAATGCCTCTAGGACGGACTGTTGCTATCCAAGCGTTTG	ELMO1	9844	engulfment and cell motility 1	ELMO1	0.483752	7.51e-05	0.00220754			472	41730	A_33_P3267814	GTTTTTATTTAATTGTGTAACTTTGTTTTTGCCGTTGACTGTGAAACCAAGTTGTCGTGC	MICAL3	57553	microtubule associated monooxygenase, calponin and LIM domain containing 3	MICAL3	-0.631345	0.00121988	0.0151096
	486	11316	A_23_P100660	CTTCGTACTGAGGGACACAGACACAGGGGCCCTTCTCTTCATTGGCAAGATTCTGGACCC	SERPINF1	5176	serpin family F member 1	SERPINF1	0.483466	0.000585949	0.00923862			473	28876	A_33_P3326025	GGCGCTGTCCCCGATCCATCCTGAGTCTCTCCTGGCCTCCTCTGCAGGTGCGAGCTGAGC	KANK3	256949	KN motif and ankyrin repeat domains 3	KANK3	-0.630388	0.000471456	0.00804507
	487	30201	A_32_P70927	TGCTTTTCAAGGGCCTGACATGGAAGCTTTTCAACAGGAACTGGCTCTGCTTAAGATAGA	PAGE2	203569	PAGE family member 2	PAGE2	0.483444	0.000584332	0.00922846			474	21787	A_23_P4494	CCATCCTTGCAATATTGTTGGGCATAGCATTGCTCTTTTGCATCCTGTTTACGCTGGTCT	DSC2	1824	desmocollin 2	DSC2	-0.628393	2.08e-05	0.000846322
	488	2182	A_23_P118615	TGATGGTTTATAAGTTGCCAGTGGAAGATGTGCAACCTTTAGCCCAAGCTTTCTTCAAAT	ABCA8	10351	ATP binding cassette subfamily A member 8	ABCA8	0.483388	0.000142392	0.00348822			475	45053	A_33_P3420224	CACTTGGAGGGTGAGACTGCAGTGGGGGTTGTTTTTATTAAAAGCATCATGGACACAGCA	ENTPD8	377841	ectonucleoside triphosphate diphosphohydrolase 8	ENTPD8	-0.628059	0.00286141	0.0266422
	489	33859	A_33_P3311076	ACTTTGAGGATGTCGGGCACTCTACAGATGCCAGGGAAATGTCCAAAACATTCATCATTG	CYB5A	1528	cytochrome b5 type A	CYB5A	0.482803	0.00179725	0.0195773			476	37065	A_23_P3681	AGACCTTGGAAATGTGGACATAAGCTCTTTCTTTCCTTTTGTTACTGTATTTAGTTTGTG	NETO2	81831	neuropilin and tolloid like 2	NETO2	-0.627356	5.12e-05	0.0016531
		3471	A_23_P101208	CACGGGAGAAAAGAAGCCATTGCTAACTACTTCAACTGACAGAAACCTTCACTTGAAAAC	CYB5A	1528	cytochrome b5 type A	CYB5A	0.467478	0.00176476	0.0193512				35815	A_33_P3364854	GCTTCCTGGAACTTGCTCTCATTTTCCTGGGTGCATCAAACAAAACAAAAACCAAACACC	TRPV6	55503	transient receptor potential cation channel subfamily V member 6	TRPV6	-0.626406	0.000272688	0.00555192
	490	8752	A_24_P6083	CCTATGAGATCAGGCAGTTCCTGGACTGTTCCACCACTCAGAGTGACCTGTCCCTGTGTG	CHCHD10	400916	coiled-coil-helix-coiled-coil-helix domain containing 10	CHCHD10	0.482478	0.00040911	0.00731244			477	39269	A_23_P71170	CATGAACGCCAAGGAATGTACGTTGAGAATCACTGCTCCAGGCCTGCATTACTCCTTCAG	TRPV6	55503	transient receptor potential cation channel subfamily V member 6	TRPV6	-0.515052	0.000556114	0.00894661
	491	22384	A_33_P3286157	TTACGTATGCCATGCATACCTCCTGCCCCGCGGGACCACAATAAAAACCTTGGCAGACGG	TNFRSF4	7293	TNF receptor superfamily member 4	TNFRSF4	0.482298	0.00221181	0.022462				47446	A_33_P3393971	AACATGCTGGGAACCTTAGCTGGGGCCAACAGCCTCAGGAACTTCACCTCCCGATTCTAA	PKP1	5317	plakophilin 1	PKP1	-0.626043	7.5e-07	6.98e-05
	492	18007	A_33_P3315906	TTCAAAGACCCACACACGCACAAGACCCGGTGCTGCGTTATGTAGCTCAGGACCTTGGCT	PTP4A3	11156	protein tyrosine phosphatase 4A3	PTP4A3	0.482114	9.57e-06	0.00047842			478	695	A_23_P23296	AACCTTAGCTGGGGCCAACAGCCTCAGGAACTTCACCTCCCGATTCTAAGAAGAGACTGT	PKP1	5317	plakophilin 1	PKP1	-0.619051	5.75e-07	5.84e-05
		15104	A_23_P112774	TCCCACACCAGCCAGGCTGGTCTCCTCTAGCCTGTTTGTTGTGGGGTGGGGGTATATTTT	PTP4A3	11156	protein tyrosine phosphatase 4A3	PTP4A3	0.424225	7.93e-05	0.00228991			479	11306	A_23_P209978	TTGCATCCTATCGATCTGGAAAGAGCTGTTTTGGATGAATGCAGTATAAAATGTAAAAAC	VSNL1	7447	visinin like 1	VSNL1	-0.625202	1.38e-05	0.000628837
	493	19589	A_23_P321935	CAAGGCCCATTACGTGCTGTCCGGCTCGTGGGATGAACAAATGGAGTGCTCCAAGGTCAT	OSBP2	23762	oxysterol binding protein 2	OSBP2	0.482065	2.81e-05	0.00105704			480	24517	A_23_P45304	GCTTTCGTTGACTGCTTCTCTGCAGTCGTTGATGCTAATAAATATTGTCCTGTTTCTTCA	XK	7504	X-linked Kx blood group	XK	-0.623189	0.000111007	0.0029094
	494	35047	A_23_P86653	AGGACTTGGGTCAACATGGATTAGAAGAGGATTTTATGTTATAAAAGAGGATTTTCCCAC	SRGN	5552	serglycin	SRGN	0.481471	9.14e-05	0.0025422			481	45919	A_33_P3376249	TGGATCTCTTGGGCCCAGGACTGTTGATGCCTTTGAGTTTTGTATTCAATAAACTTTTTT	S100A2	6273	S100 calcium binding protein A2	S100A2	-0.62045	9.86e-05	0.00267268
	495	30799	A_23_P43276	AAAGCTTTGTATTATTCTTCCACATATGCTGGCTGCTGTTTACACACCCTGCCAATGCCT	GPR124	25960	adhesion G protein-coupled receptor A2	ADGRA2	0.481446	0.000678731	0.0102014			482	43352	A_32_P184464	GAATGACTTTACCCAAAACCCCAGGGTTCAGCTGGAGTAAAAGCACAATTTTGGCAATTT	ROPN1	54763	rhophilin associated tail protein 1	ROPN1	-0.619533	7.41e-05	0.00218613
	496	23003	A_23_P129291	CAATTTTATCAGCACAAAGAGCATCCAGAGTGACGAGCGGGATGACATCACAGAGAACTA	TGM5	9333	transglutaminase 5	TGM5	0.480521	0.0017493	0.0192484				4360	A_33_P3373364	ATGACTGGCATCTGGAGATACCTAACTAATGCATATAGTAGGGACGAGTTCATCAATACC	CLIC4	25932	chloride intracellular channel 4	CLIC4	-0.617916	8.83e-08	1.23e-05
	497	50319	A_23_P360964	GTATTTATTATGACGATGGTGACTCCCCAGTGCAAAGGGGGGCCAGATTCTGTGTGTTTC	DACT3	147906	dishevelled binding antagonist of beta catenin 3	DACT3	0.48046	0.000301122	0.00594582			483	5347	A_23_P259189	CTGCATATTGTCAAGGTGGTGGCCAAAAAATATCGCAACTTTGATATTTCAAAAGAAATG	CLIC4	25932	chloride intracellular channel 4	CLIC4	-0.550478	2.98e-07	3.34e-05
	498	16365	A_23_P151820	AAGTCCTAATAGCCCTGAGACACCGAGACGGCATGTTCTTCATTAGACGGAAAGGGAAAC	RIN3	79890	Ras and Rab interactor 3	RIN3	0.480241	1.27e-05	0.000587489			484	11698	A_33_P3320804	GCTGCCCGCCCCGCTTGTGTCTGAGGTCGTGTATGTCAAAAATAAAGCCGCTAGAAACGG	IP6K1	9807	inositol hexakisphosphate kinase 1	IP6K1	-0.616946	3.53e-06	0.000224836
	499	42749	A_23_P432573	AAATGGTGTCTGGAAGAAAGTTCTGGTTCACATGCCTTGTAGCTAAGTCTTTCTGCAAAC	MRGPRF	116535	MAS related GPR family member F	MRGPRF	0.480145	0.000900119	0.0123532			485	45269	A_24_P510377	CCCGGATCTTCTCTTCATACAGCCGCCTGAGGAAGTTGATCTCGTCAGTCAGCCCTTCCA	BC031250	128209	Kruppel like factor 17	KLF17	-0.615004	2.05e-05	0.000837837
	500	42502	A_23_P134347	ATAAACTACTAGATGGCGACTTAACAAGTGATCCTTCTTACTTCCAGAATGTTACAGGAT	CPVL	54504	carboxypeptidase vitellogenic like	CPVL	0.479797	0.000354048	0.00664843			486	2382	A_23_P429950	TCTTACCTCTACTGAATATTCTAGTGAGTTATATGATTTACGGAGTGATTAACAGAGGTC	KAL1	3730	anosmin 1	ANOS1	-0.612668	9.7e-06	0.00048003
	501	21489	A_23_P331748	GGGACCAAAGGCTGATTCTTGGAGATTTAACTCCCCACAGGCAATGGGTTTATAGACATT	CD33	945	CD33 molecule	CD33	0.479712	0.000487288	0.00824847			487	30637	A_23_P41424	GGAAAATGATTGACAAAGCCCAACAATGATCTCAGGAATTACATTTTCCAACAGACCAAA	SLC39A8	64116	solute carrier family 39 member 8	SLC39A8	-0.612197	3.82e-06	0.000238302
	502	45486	A_33_P3333455	GCGCGGGCGCCGCCCACCGCCATACTAAACGATCGAGGAATAAAGACACTTGGTTTTTCT	EMILIN1	11117	elastin microfibril interfacer 1	EMILIN1	0.4793	0.000125366	0.0031586			488	6930	A_21_P0002914	CCAGGGGCCCATGACTGTAGTCACCTAACTACCTGGGAATCTTTAAGAAACACCAAAGCC	XLOC_003355	100874079	long intergenic non-protein coding RNA 1840	LINC01840	-0.612142	0.00343982	0.0299208
	503	41602	A_23_P164057	AAATTACACCTGGAGTCAGGTGCAGAAGGGAACCTTGTATTTCACAGGCCTCATTTTGAT	MFAP4	4239	microfibril associated protein 4	MFAP4	0.478988	0.000293834	0.00584756			489	33117	A_23_P500300	AGCCAGCGGGCTTTCGGGGAAAAAAAAGAAAAAGACATCTAAAATAAAATGTTTAAACTG	TRIM15	89870	tripartite motif containing 15	TRIM15	-0.611139	0.00268128	0.0255357
	504	9692	A_33_P3228266	AGATCTACGCTGTGCCTTGGCAGGGCACAATGACCTTGTCGAAATCCACCTGTCAGGACG	CST3	1471	cystatin C	CST3	0.478583	0.000219738	0.00480927			490	1735	A_23_P121716	TGGACATTCGAACAGAGTTCAAGAAGCATTATGGCTATTCCCTATATTCAGCAATTAAAT	ANXA3	306	annexin A3	ANXA3	-0.610554	0.000266628	0.00546077
	505	2738	A_23_P37441	TTGTCTTTCAGCAAGGACTGGTCTTTCTATCTCTTGTACTACACTGAATTCACCCCCACT	B2M	567	beta-2-microglobulin	B2M	0.477964	7.77e-06	0.000409148			491	36660	A_23_P393034	GGGAAGAGCCTTTATACAATTGGACGCATTTTGGTTTTTCCTCATTGAGAATTCAAATCC	HAS3	3038	hyaluronan synthase 3	HAS3	-0.609923	0.00151221	0.0174703
	506	3637	A_23_P50919	ACCTTTTCTGTTTTTCATCCGACATAATCCTACAGGTGCTGTGTTATTCATGGGGCAGAT	SERPINE2	5270	serpin family E member 2	SERPINE2	0.477792	0.000767682	0.0110777			492	24005	A_32_P232214	TTTCCCATAGTGCTATGGGGCTCTTTTGTAAAATACGTGTCCATATTAAAAAAGAAAAAT	LOC388630	388630	TraB domain containing 2B	TRABD2B	-0.609862	6.94e-05	0.0020803
	507	13951	A_23_P412562	GAGCAATCACTTGGCTGAGAACCATTCTGCAGACTTTGACCCCATTGTCTATGCTCAAAT	C1orf162	128346	chromosome 1 open reading frame 162	C1orf162	0.477701	2.24e-05	0.000897953			493	48288	A_33_P3229702	TGACAAGATGGGCCTCAAGTTCTTGGGCACCAAGTACCTGGAGGTGACGCTGAGTGGCAT	WFIKKN1	117166	WAP, follistatin/kazal, immunoglobulin, kunitz and netrin domain containing 1	WFIKKN1	-0.609831	0.000961695	0.0128738
	508	22297	A_33_P3373403	TTGAGGAGGACAGCTATCTTGCCCATCCCACTCGAGACAGGGCAAAAATCCAGCACTCCC	PLEKHO1	51177	pleckstrin homology domain containing O1	PLEKHO1	0.477673	3.08e-05	0.00113051			494	447	A_32_P72341	AGTAGGCCAAGATTAATGTTGGTAAGGGTTTGTAATCTGTAAGAATGCTAAAAACGTAAG	TRIM59	286827	tripartite motif containing 59	TRIM59	-0.609466	3.09e-06	0.00020371
		20626	A_33_P3330039	CGGGTTGGACAGACTCTTATCTCCGTGTTGCTGGATAAAGCTTTTTTATTTACCTCAATC	PLEKHO1	51177	pleckstrin homology domain containing O1	PLEKHO1	0.446048	0.000352886	0.00663647			495	48492	A_24_P221414	TGAATGGACCCGATTTGCCAGGACCCTTGTGGAAATTCGTGCTAACAGAGCTGATAGCGA	DYNC1I1	1780	dynein cytoplasmic 1 intermediate chain 1	DYNC1I1	-0.608932	4.18e-05	0.00142207
	509	32746	A_23_P21324	ACTTTCACGCCGCTATTCTTTTCCTTTCTCCGTGATTGCTTGGCTAGCCATTTTAAAAAA	TWIST2	117581	twist family bHLH transcription factor 2	TWIST2	0.477455	0.00180733	0.0196533			496	18790	A_23_P13083	TACCATTGGCCTTGTCATCGCAAGCATTTGACAAAGACTTGCTTGTCTTGGGCCTGTCAC	BARX2	8538	BARX homeobox 2	BARX2	-0.608888	0.000121063	0.00307734
	510	3207	A_23_P87545	GGGCCCTGATTCTGGGCATCCTCATGACCATTCTGCTCATCGTCATCCCAGTGCTGATCT	IFITM3	10410	interferon induced transmembrane protein 3	IFITM3	0.477125	0.000273864	0.00556795			497	41261	A_23_P35414	AGCATCCATACTTTTCTACTGTAAATATTTCACTCTCCTCTAGCTATCCTTGATGAGCTT	PPP1R3C	5507	protein phosphatase 1 regulatory subunit 3C	PPP1R3C	-0.6085	0.00207271	0.0214441
	511	1892	A_23_P106874	GTATATCACGGTCCCAGCCTATTTTGCAAGACACTAACTTTTGTTGAGTTTTGTCCACTT	PMFBP1	83449	polyamine modulated factor 1 binding protein 1	PMFBP1	0.476944	3.24e-05	0.00117612			498	10319	A_23_P47614	TTTATTTCGCTGGTTCTTTGTAGTCACATATTTTATAGTCTTAATATCTTGTTTTTGCAT	PHLDA2	7262	pleckstrin homology like domain family A member 2	PHLDA2	-0.607613	1.03e-05	0.000505084
	512	13746	A_32_P155247	CTTCTATTTCGACCGCGATGATGCGGCTCTGGAAGGCGTGAGCCACTTCTTCCGCGAATT	FTL	2512	ferritin light chain	FTL	0.476694	0.000105771	0.00280904			499	32902	A_23_P347468	TTAGGCATGAAATCAATCAGAAGAGAAAGAAAAATGCTGGAACATGCTTGATGTATTATG	FZD3	7976	frizzled class receptor 3	FZD3	-0.607295	7.93e-08	1.14e-05
		44680	A_23_P50504	GTTTTTGTGGTTAGCTCCTTCTTGCCAACCAACCATGAGCTCCCAGATTCGTCAGAATTA	FTL	2512	ferritin light chain	FTL	0.473572	6.92e-05	0.00207964			500	23517	A_23_P93282	TCTCTTTGAAGACACCAACCTCTGTGCTATTCACGCCAAGCGTGTCACTATTATGCCTAA	HIST1H3J	8356	H3 clustered histone 12	H3C12	-0.607068	0.00327985	0.0290246
		10950	A_19_P00812340	TCACTTCCTAGATGAGGAAGTTAAACTCATCAAGAAGATGGGTGACCACCTGACCAACCT	FTL	2512	ferritin light chain	FTL	0.314983	0.00488833	0.037822			501	44668	A_24_P489164	TCTGGGATTTCTGTTAGCTAGATCTCTCATAAATTCCAAGTCTTAGTTTGGGATGGAAAG	LOC100131943	100131943	uncharacterized LOC100131943	LOC100131943	-0.607052	1.78e-05	0.000756935
	513	35819	A_33_P3228128	AGGCCTATGAGCAGAAACCAGCGGACCTCCTGATGGAGAAGCTAGAGCAGGACTTCGTCT	ERCC1	2067	ERCC excision repair 1, endonuclease non-catalytic subunit	ERCC1	0.476655	0.000223659	0.00485866			502	32670	A_33_P3318581	GGGAGGGTTATTTGCTTTTTTATCTTCCTGGCATAATTTCCATTTTATTCTTCTGAGTGT	PLOD2	5352	procollagen-lysine,2-oxoglutarate 5-dioxygenase 2	PLOD2	-0.605856	2.33e-05	0.000924682
		12487	A_33_P3365037	TCTGACCACCGTGAAGTCAGTCAACAAAACGGACAGTCAGACCCTCCTGACCACATTTGG	ERCC1	2067	ERCC excision repair 1, endonuclease non-catalytic subunit	ERCC1	0.375332	0.00298879	0.0274311			503	28027	A_23_P389141	AGGAAAGCCCCTCAAAGATGGCGAGGCATATTTGATGACTGTGGTTACAGGGCAAGAGGC	SLFNL1	200172	schlafen like 1	SLFNL1	-0.604282	0.000328537	0.00632589
	514	27504	A_33_P3397525	TTGTGACGTCCCATGACATAGTCTGATGCACGATAAAACAATTATTTCTTTATCTTGCAA	WNT4	54361	Wnt family member 4	WNT4	0.476584	0.00135267	0.016194			504	3212	A_23_P407583	AAATAGTCTTGTGAAGCTGTAGGCATGATAGATAACATGGCTTTTACTCCTTACTGTTTG	PEG3	5178	paternally expressed 3	PEG3	-0.602428	0.000144626	0.00353425
	515	39699	A_23_P62115	CATGGAGAGTGTCTGCGGATACTTCCACAGGTCCCACAACCGCAGCGAGGAGTTTCTCAT	TIMP1	7076	TIMP metallopeptidase inhibitor 1	TIMP1	0.476436	0.000791925	0.0113199			505	46919	A_23_P135576	CTTCACATCCACTGGGCATATAATATTGCATGAGACCAAAGTCTCCACACTCTTTGCAGC	PTPRT	11122	protein tyrosine phosphatase receptor type T	PTPRT	-0.602415	2.16e-05	0.000874368
	516	3365	A_23_P86283	CATCATAAAACAGTCCCTTCAAACACACAATTGTTCTGCTGAAGAGTTGTCATCAACAAT	LAPTM5	7805	lysosomal protein transmembrane 5	LAPTM5	0.475954	0.000521136	0.00857551			506	15028	A_23_P15123	ATCTGAGGTGATGTGGTGACTGAAGCCAGAGGTGATGTACTTTCACCATTAGCTTAATTT	UBFD1	56061	ubiquitin family domain containing 1	UBFD1	-0.601922	1.2e-05	0.000561351
	517	22693	A_24_P77968	AATGTCACCTACACTGTCAAGGAGAAAGGGGACTACATCCTCATTGTCAAGTGGGGTGAC	FLNC	2318	filamin C	FLNC	0.475911	0.00274709	0.025934				49265	A_23_P423108	TCAGTTCCCCAACTTGGCATGAACATTTGAACCAAACATAGGAAACTACCATTAGGTTGA	TDRD10	126668	tudor domain containing 10	TDRD10	-0.601794	0.000153563	0.00369788
	518	4659	A_33_P3302290	CTGAACTGTACACTTAAAAATGGGTGGAGTGGCAAGTTTTACGTTATGTATATTTTACCA	AACSP1	729522	acetoacetyl-CoA synthetase pseudogene 1	AACSP1	0.47577	0.0065753	0.0460251				16169	A_33_P3267248	AGTTCGTATGAGGTTGTCCATCGAATCCTCAAAGGGAAAATCACTGGTGCTTTGAACTCG	TDRD10	126668	tudor domain containing 10	TDRD10	-0.584741	0.00134621	0.0161524
	519	7059	A_23_P129786	GGCTCCTGTGCTACTTTGCCTTTTGCAAACTTTATTTTCATAGATTGAGAAGTTTTGTAC	SREBF1	6720	sterol regulatory element binding transcription factor 1	SREBF1	0.475607	5.39e-06	0.000308515			507	37624	A_33_P3267250	GTGGTCATGTTCATTGATTTTGGACAGTTGGCCACCATCCCTGTGCAGTCTCTGCGCAGC	TDRD10	126668	tudor domain containing 10	TDRD10	-0.421809	0.00319627	0.0285684
	520	2010	A_23_P250413	TTGCTGATTGGACAACTTGAAGGCTTCTTCCTGCACTTAAAGGAATTCTACCTCACTCCC	PARVG	64098	parvin gamma	PARVG	0.475316	0.00208414	0.0215108			508	16741	A_33_P3351120	AAATGCTGGAGAAGTTACACAAGGCTTTGCAGCTGCGCTCAAATGTGGACTGACCAAAAA	TXNRD1	7296	thioredoxin reductase 1	TXNRD1	-0.599782	3.13e-07	3.49e-05
	521	14518	A_24_P396167	GACTTCATCATGCTGCAGAACAACGAGCACAGAATTGCGCAGTACCTGGCCACTTATGGC	CTSW	1521	cathepsin W	CTSW	0.474571	0.000492599	0.00829029			509	24799	A_33_P3216008	GGAGAGTGATGATTCTGTGAATATTGCTGAGAATTCAAATAAAAAGAGGACTGAGAACTG	SKA3	221150	spindle and kinetochore associated complex subunit 3	SKA3	-0.599277	3.69e-05	0.0012915
	522	37709	A_33_P3298024	TCAGGTGACCCTGATCACCCTCTGGGTGTACGTGTACGTGGACCCAAACAATGTGCTGGA	ABCC3	8714	ATP binding cassette subfamily C member 3	ABCC3	0.474508	0.000448998	0.00780931			510	3239	A_23_P104438	AAAGAAATCCTCTGTGGGGTCACTTTAAAAACTACTAGCTTCAACTACCACTTACAAAAT	MYPN	84665	myopalladin	MYPN	-0.598319	6.65e-07	6.46e-05
	523	24322	A_23_P149375	ATACAAAGAGGATTCAGTTTCCATCTTCTCAACTTTTTAACACAGAAACACTTCCTGCGA	THEM4	117145	thioesterase superfamily member 4	THEM4	0.474344	0.000656774	0.00994622			511	32400	A_33_P3535972	GTATAGCGTCTATGGAGTTCAGAGGGCACGTGTTTGGGGGAAAATATATATGACATGAAG	CELF4	56853	CUGBP Elav-like family member 4	CELF4	-0.596973	0.000752681	0.010957
	524	25396	A_33_P3270826	AAGCAGCAATTGGTGAGGCGAGGGAAAGGACCCTTTTCTCTGAGTAAATAAAGTCTCACA	THEM5	284486	thioesterase superfamily member 5	THEM5	0.474237	3.87e-05	0.00133979			512	16663	A_33_P3402329	AAACAGTGGGCTGTACTCCAGTGCTGGGACATTGAATGACTGTATGCTGCTTTTGATTTC	MGC16121	84848	MIR503 host gene	MIR503HG	-0.596203	0.000317785	0.00618219
	525	4915	A_23_P3038	TGGGCAGAACGAGCATCCTGTCTTCGCCTACCTGAAGGACAAGCTCCCCTACCCTTATGA	GPX2	2877	glutathione peroxidase 2	GPX2	0.473726	0.00170543	0.0189071			513	44269	A_24_P199251	TGGAAAGCTCTAATTTAGAGAGTGTTAAGTGTGATTTGGAGAAAAGCATGAAAGCTGGTT	RASSF9	9182	Ras association domain family member 9	RASSF9	-0.596101	1.19e-05	0.000561351
	526	40986	A_24_P931443	TACTGTCAAGAGTTGTATTTTTGTATTGTCCTTTTTGCCAAGTCTACATGTGTTGACTCT	GPR68	8111	G protein-coupled receptor 68	GPR68	0.472967	0.00337035	0.0296083			514	17641	A_33_P3220470	GAGATATTAATGCCCAGACAAAAAGCTAATACCAGTCACTCGATAATAAAGTATTCGCAT	SMAD6	4091	SMAD family member 6	SMAD6	-0.596062	4.04e-05	0.00138332
	527	46037	A_23_P50426	TGCGCCCATTCTCTTCTCACGCATATCCATGAGCTTTAATTTCACTTTCTGATCACGGTA	KANK2	25959	KN motif and ankyrin repeat domains 2	KANK2	0.472115	0.000303352	0.00597742			515	27985	A_23_P67847	AAGCCTTCTTTTTCACTAGGCCAGGACTACATTGAGAGATGAAGAATGGAGGTTGTTTCC	GALNT14	79623	polypeptide N-acetylgalactosaminyltransferase 14	GALNT14	-0.594781	6.93e-05	0.00207964
	528	22676	A_33_P3368453	TGCCACACAGCTCGGATTTCAGCCTCTGATGTCAGATCTTGGGTCCACTGGCTCCACTGA	MICA	100507436	MHC class I polypeptide-related sequence A	MICA	0.470843	0.000568308	0.00906515			516	22337	A_24_P55295	AGTACTGTAAACAGGCTTTAGTCATTAATGTGAGAGACTTAGAAAAAATGCTTAGAGTGG	GJA1	2697	gap junction protein alpha 1	GJA1	-0.594135	2.02e-06	0.000149143
		31612	A_33_P3368452	ACTCTACAGCCAGGCAGCTGGGATTCAATTCCCTGCCTGGATCTCACGAGCACTTTCCCT	MICA	100507436	MHC class I polypeptide-related sequence A	MICA	0.378176	0.000818525	0.0116127			517	25236	A_23_P127565	ACTTTTAAGGGACAGAGCTTTACCTGGCAGTGATAAAGATGGGCTGTGGAGCTTGGAAAA	LAYN	143903	layilin	LAYN	-0.59391	0.00134014	0.0161051
	529	50042	A_33_P3398634	ATGCAGCAACAGGCTGTCATGCATTACATGCAGCAGCAGCAGCAGCAGCAACAGCAGCAG	TFEB	7942	transcription factor EB	TFEB	0.470841	0.00634485	0.0449325			518	14497	A_32_P163533	AATTGTATATTTGTCTTACGTATGGCAAAAGCATTCATTGGAGAGCCTTACTTGGGTTTG	ZNF322	79692	zinc finger protein 322	ZNF322	-0.593202	0.000216243	0.00476575
		1611	A_33_P3344618	CCGGAAGAGCAGCTGCCCTCCGACCCCTCACTTTGTGCCTTTAGTAAACACTGTGCTTTG	TFEB	7942	transcription factor EB	TFEB	0.377231	0.000116338	0.0029933			519	31165	A_33_P3354451	AAGCAGCTGTTTACCGAAGGCACCAGTTCAGCCAGGAGTGAAATCCGGAGAGGAGCAACG	TRIM31	11074	tripartite motif containing 31	TRIM31	-0.591858	0.00130879	0.0158442
	530	24536	A_23_P4536	AGTCATGCAAACCGTTAGGAAAACCAGAGCCTATATGGAGTTCCCTCTTCTAACCCAACT	EPB41L3	23136	erythrocyte membrane protein band 4.1 like 3	EPB41L3	0.470837	6.66e-05	0.00202794			520	35641	A_23_P22134	ATTCAGCATTTGCAGCATTCTAAAAGCCTGTGTAGGTACAAGGACATTGATTTTGTATTC	BNC1	646	basonuclin 1	BNC1	-0.588488	9.6e-06	0.000478898
	531	30262	A_23_P212696	CTTAGCCTGCAGGCTTCCTTGGGCTTTCTCTGTGTGTGTAGTTTTGTAAACACTATAGCA	FSTL1	11167	follistatin like 1	FSTL1	0.470528	0.0019103	0.0203645				11525	A_23_P68487	GCGAAAGGAAAATTGACCCGGAAGTTCCTGTAATAAATGTCACAATAAAACGAATGAATG	BMP7	655	bone morphogenetic protein 7	BMP7	-0.586426	2.58e-07	2.97e-05
	532	38285	A_23_P38952	CCACTGATGATGCTCCTGATGCACCCGTATGCCCAGAAGCGCTCCCGCTACATTTACGTT	ACER1	125981	alkaline ceramidase 1	ACER1	0.470404	0.00314563	0.0282714			521	42401	A_24_P91566	CATCGAGAGTTCCGGTTTGATCTTTCCAAGATCCCAGAAGGGGAAGCTGTCACGGCAGCC	BMP7	655	bone morphogenetic protein 7	BMP7	-0.393908	5.86e-05	0.00184358
	533	15594	A_23_P212655	TTCTGGTCTCAATGGCTTCGGGAAACACACATATACACATACACCATGCCCTTGAACTCA	KLHL6	89857	kelch like family member 6	KLHL6	0.470031	0.0047709	0.0372601			522	16345	A_23_P212469	ACTAACCAATTACTTTCCCAGATCATAGACCTCTCTGCATAGTAGTCATAGGTCTTGACT	ENTPD3	956	ectonucleoside triphosphate diphosphohydrolase 3	ENTPD3	-0.585962	0.000587987	0.00925125
	534	37902	A_32_P177539	AAATGGGCCCCACGTTTCGAATTCATCTCCAGGTTAAGAAGCTGCCAGACCTTGCCAGGG	IRX6	79190	iroquois homeobox 6	IRX6	0.46977	0.00680843	0.0471681				44180	A_23_P21706	TTTCTTCCAGGATGGTGTTACTGCAGTTGAAGGGCAATATGAAGTTACTTTCTTAATGTG	CTPS	1503	CTP synthase 1	CTPS1	-0.585526	3.17e-06	0.000207765
	535	38008	A_33_P3246885	TTAAAACACCACCCTCTCATCACTAATCTCAGCCCTTGCCCTTGAAATAAACCTTAGCTG	DMKN	93099	dermokine	DMKN	0.469697	0.000207873	0.00463786			523	30869	A_33_P3235217	CCCTGACTCTGAAATCACCGAACTGAAGTTTCCATCAATAAATCATGACTGATCTTGTAG	CTPS	1503	CTP synthase 1	CTPS1	-0.374145	0.000300537	0.00593846
		7169	A_33_P3246883	CAACCAGCATGCGTATCCCACTGCCTATGGTGGGAAGTACTCAGTCAAGACCCCTGCAAA	DMKN	93099	dermokine	DMKN	0.366403	4.01e-06	0.000247722			524	3214	A_23_P77493	TTGTTTTTTACTGGTTTGTGTTTATATTTTCGGGGATACTTAATAAATCTATTGCTGTCA	TUBB3	10381	tubulin beta 3 class III	TUBB3	-0.584125	0.00031797	0.00618219
		28407	A_23_P320261	AGTTCTCCAGGAAGGAGGAGCTTCCTACTTTTGAGTTTCTCTGTGGAAATAAAACATGAA	DMKN	93099	dermokine	DMKN	0.31465	0.000262759	0.00540704			525	39388	A_33_P3272231	GTGTGTATGTATATGTCTGTGAGCTATTAATGTTATTAATTTTCATAAAAGCTGGAAAGC	MFSD2A	84879	major facilitator superfamily domain containing 2A	MFSD2A	-0.582914	0.00466139	0.0366262
	536	942	A_33_P3242793	GGTCCTGCACTAGAAATGGAGGTGTATCCCTGCAGAATCTTTGTAATAAAAGGAAAAAGT	C1orf81	647215	maestro heat like repeat family member 3, pseudogene	MROH3P	0.469624	0.00121675	0.0150856			526	42379	A_24_P323148	TCATAACTGCATGAACTTCATAGAGATGGGATCCTTTAGCATGTTCTCTGTGCACATGCT	LYPD5	284348	LY6/PLAUR domain containing 5	LYPD5	-0.580036	7.64e-05	0.00222853
	537	41050	A_24_P102821	ATACGGTCACTGAAGTGGTTGTGCCATTCAACCAGATCCCTGGCAATTCCCTCAAAAATT	PTAFR	5724	platelet activating factor receptor	PTAFR	0.469604	0.00488736	0.037822			527	45220	A_23_P28969	CAAGAACTTGCAGAGGAGATTTCAACAGCAATTTCGAAACCTGTAGGGTTTGGAGAAGAG	CHMP4B	128866	charged multivesicular body protein 4B	CHMP4B	-0.57673	0.000916841	0.0125027
	538	5403	A_24_P921321	TGAAATGCTTGATTGTACTTATTGAGCTAAACAAGTCTTGGTGACTGTTGTTGATTTGCC	PTPRJ	5795	protein tyrosine phosphatase receptor type J	PTPRJ	0.469301	2.96e-05	0.0011019			528	32800	A_33_P3229370	GCTAAGCTACTGTCCCATCTCTTGTGATGTGTAACTTTTACATGTGAATATTAAAGTAGA	ID4	3400	inhibitor of DNA binding 4, HLH protein	ID4	-0.574715	2.37e-05	0.000930113
	539	18674	A_23_P204304	AACTGTTCTAGTTCTTGATGGTTTTCTTCCTTATTAACAGTTGGTGTTTCTTCCTTGGCC	PTPRO	5800	protein tyrosine phosphatase receptor type O	PTPRO	0.469273	0.000218682	0.00479723			529	7832	A_33_P3213822	CTGTTCCGAAAATTTATATGGTGGAATGCGCCATGTATAAACTGTGAATTGTATTGACAA	KCNK2	3776	potassium two pore domain channel subfamily K member 2	KCNK2	-0.572209	0.00340888	0.0297571
	540	43301	A_23_P126623	TTTGATCGAAACCCGGAACTTCAGAACCTCCTACTGGACGACTTCTTTAAGTCAGCTGTT	PGD	5226	phosphogluconate dehydrogenase	PGD	0.468786	0.000102284	0.00273366			530	10133	A_33_P3209214	AGGGTGTCATGTCACCCAAAAGCAAGAAGGCTAAAGAGGCCCTGCTGCTCTGGGAGGATC	TNRC18	84629	trinucleotide repeat containing 18	TNRC18	-0.572103	9.73e-06	0.00048003
	541	50507	A_24_P150580	GTGTTCAAAGCCCACTTTAGAACCTAAAGCATTTTGGGTTAATAAAGCAAAATTTTGCTT	RASL12	51285	RAS like family 12	RASL12	0.468589	7.19e-05	0.00213438			531	48348	A_23_P216556	TGTGCCAAAGCATTCTGTAGAGTAGGATGAGATGGTTGTTGCCCTAGTCTGTTGGTAGAA	EPB41L4B	54566	erythrocyte membrane protein band 4.1 like 4B	EPB41L4B	-0.571712	0.000258284	0.00535051
	542	547	A_33_P3304170	TTAATGTGTGCAAAAGCCCAAAGGTTCCTAAGCCTGGCTGCAAAGAAGAATCAACAGGGA	PIK3CG	5294	phosphatidylinositol-4,5-bisphosphate 3-kinase catalytic subunit gamma	PIK3CG	0.467475	0.00300812	0.0275154			532	26736	A_23_P12199	TTTCCTTCAGGAGACAAAGCAAGTTTGGGGTGGTAGCCTTAATGCCCAGCACCTTGGATT	FAM46B	115572	terminal nucleotidyltransferase 5B	TENT5B	-0.571674	0.000934141	0.0126477
	543	8630	A_33_P3228300	TGTTGGCATTGGTTTCTCCAACCTTAGCAAGACCCTCAAGTGATAACCATCACAAGATAA	RCL1	10171	RNA terminal phosphate cyclase like 1	RCL1	0.466962	0.000250273	0.00526727			533	45940	A_23_P214080	AAACAAAGTGACTGTTTGGCTTATAAACACATTGAATGCGCTTTATTGCCCATGGGATAT	EGR1	1958	early growth response 1	EGR1	-0.571657	0.00187522	0.0201092
	544	36316	A_23_P64661	CCCTTTAAATCTCCCAAATGACTGTCTCTATCTTCATGAGTGTGACTTGAGGTGTTGGGA	ARHGAP9	64333	Rho GTPase activating protein 9	ARHGAP9	0.466254	0.000928035	0.0125875			534	2858	A_23_P200298	TAGATTTTTAACAGGTGTCATTTGACTAAACGTTTCGGTAGAATGCTTCATACTTGAGTG	AGL	178	amylo-alpha-1, 6-glucosidase, 4-alpha-glucanotransferase	AGL	-0.570581	2.63e-08	5.17e-06
	545	9912	A_23_P257365	CTGTGGACAAGATGTCATTCATTCACTCAGCAAATGTTCATGGATCACCGGCTACCAAGT	GFI1	2672	growth factor independent 1 transcriptional repressor	GFI1	0.466078	0.000100567	0.00270682				25102	A_19_P00318323	GATGACAGAAACAGAGAGTAAGTCAGAGCTGGCTGCCTGACAGATAAAAAGGAAATGACC	LINC00340	401237	cancer susceptibility 15	CASC15	-0.570426	0.000192315	0.00437343
	546	26197	A_32_P201530	GTGGATATTCTGTGACCTCTGTCGGTGTAACTTGACAATTTCTAAATGGAAAAGGGTTGC	SRCIN1	80725	SRC kinase signaling inhibitor 1	SRCIN1	0.465036	0.000137977	0.00340404			535	17274	A_24_P838448	TTCACTGTCTAATTTTCCAGAGCCCCTCATATAAGGAACTGTATTATTGGTATAATCATC	LINC00340	401237	cancer susceptibility 15	CASC15	-0.556162	6.12e-05	0.00191118
	547	21092	A_33_P3364821	GTTGTTGTAAAGATCAACCAGCACAAAAGATGTCCAGATTACATCATTCAGAAATTGAAC	PTPRC	5788	protein tyrosine phosphatase receptor type C	PTPRC	0.464966	0.00408535	0.0335519			536	1885	A_23_P54144	GGACACGAGACTGGTCCACCACAATGTGACACGGTGGGAAACTTTTGATGTGAGCCCTGC	BMP4	652	bone morphogenetic protein 4	BMP4	-0.569457	0.000134421	0.00333861
		2615	A_33_P3309526	AACTTCTTTGTAATCGTTATGTGTGTATATGTATGTGTGTATGGGTGTGTGTTTGTGTGA	PTPRC	5788	protein tyrosine phosphatase receptor type C	PTPRC	0.400029	0.00387492	0.0324128			537	29888	A_24_P743802	TATTTCCCAGTTGGTTGATGCCAAGGCAAAAAGATAACTTTTAACAGTTAGAGAGGATCA	ZNF618	114991	zinc finger protein 618	ZNF618	-0.568699	1.62e-05	0.000710385
	548	17739	A_23_P208866	CTCCAAGAAAAGTTGTCTTTCTTTCGTTGATCTCTGGGCTGGGGACTGAATTCCTGATGT	GMFG	9535	glia maturation factor gamma	GMFG	0.464606	0.00102918	0.0134637			538	28087	A_23_P331211	CGAGTGGCTCACTCAGAATTCTTCATTGATGGGCTAGGGACCCTACTCGTGGGGTCATGC	B4GALNT2	124872	beta-1,4-N-acetyl-galactosaminyltransferase 2	B4GALNT2	-0.568252	0.000251434	0.00526901
	549	19839	A_23_P819	CACGGTCCTGCTGGTGGTGGACAAATGCGACGAACCTCTGAGCATCCTGGTGAGGAATAA	ISG15	9636	ISG15 ubiquitin like modifier	ISG15	0.464219	0.00467954	0.0367384			539	8943	A_23_P324754	TGTTTCACAGTACAGGATCTGTACATAAAAGTTTCTTTCCTAAACCATTCACCAAGAGCC	KIAA1199	57214	cell migration inducing hyaluronidase 1	CEMIP	-0.563415	5.37e-05	0.00171559
	550	49893	A_21_P0011413	AAGTTCCTATCGGTCGTATCCTCTGTCCTGACCGAGAAGTACCGCTGAGCGCCGCCTCCG	HBZ	3050	hemoglobin subunit zeta	HBZ	0.464216	0.00147292	0.0172102				16042	A_23_P344481	AGTCAACCACTCACATCTAATTCCTTACTACCGCTAACTCCAGTCATAAACGTTTAATTT	STOX1	219736	storkhead box 1	STOX1	-0.563192	5.55e-05	0.00176116
	551	48631	A_24_P118011	GAGCCCTGAAGACTTTCTCACATTTGTGAAGATGACAGGACATGATCCCATAATACTAAA	PRORSD1P	344405	prolyl-tRNA synthetase associated domain containing 1, pseudogene	PRORSD1P	0.464184	0.00338081	0.0296477			540	4698	A_33_P3230011	AAATAAGAGAATGCTGCCATCAGATGAAAGTCGCCTGATGCCAGCTTCCATGACATATCT	STOX1	219736	storkhead box 1	STOX1	-0.341663	0.00272391	0.0257922
	552	1081	A_33_P3391496	TTTCAAAGCAGCCTACCTGGGAACTGCTCATGGTCCTGCTGGCCACCTAGACCACCAATG	SLIT3	6586	slit guidance ligand 3	SLIT3	0.463561	0.000963271	0.0128775			541	49424	A_33_P3339915	AGTACCTGGTGTCCTCCTTGGGCCGCTGTGTACGCGACCAGTTGTGTTATTATCACTGGG	REXO1L1	254958	REXO1 like 1, pseudogene	REXO1L1P	-0.56204	0.00048397	0.00821062
	553	33685	A_33_P3239295	GCAGCGGAAGTTCAATGTGGAGAAGCCGCTCATCTTCAACACATACCAGTGCTACCTCAA	PRODH	5625	proline dehydrogenase 1	PRODH	0.463416	0.00535482	0.0400435			542	12918	A_23_P11800	AAGCTTGTGTTTCTTTGTTGCTGCAAGCTATCTGCCCAAGTTAATGCAAATGGACACATT	CAMK2N1	55450	calcium/calmodulin dependent protein kinase II inhibitor 1	CAMK2N1	-0.561999	8.62e-05	0.00243211
	554	38429	A_23_P88278	CCGAAGGCGGTTTCTGTTCGACATGCTGAATGGACAAGATCCTGATCAAGGACATTTAAA	RPGRIP1	57096	RPGR interacting protein 1	RPGRIP1	0.462964	0.00261595	0.0251591			543	38105	A_33_P3304133	AATCCTCACCCTGCGTCTTCCCAAGTTAGCAGGTGTCTCTGGTGTTCAGTGAGGAGGACA	GLB1L2	89944	galactosidase beta 1 like 2	GLB1L2	-0.56193	0.00182077	0.0197429
	555	28326	A_33_P3242883	GTGAATTGGTGGCATTCACAAAGCTAATAGGGACGTTTATATCAAGAAACATTTCTGTAT	DLX6	1750	distal-less homeobox 6	DLX6	0.462498	0.000253278	0.00528139			544	15803	A_32_P300427	TCTCTAGCTCTTATCACAGATTTTGAACAATTGTCTGTGAGGTTAATGATGGTTTCAGAG	APCDD1L	164284	APC down-regulated 1 like	APCDD1L	-0.561766	0.000377805	0.00697792
	556	30346	A_23_P502343	GGCCTCTGCAAACAAACATAATTTTGGGGACCTTCCTTCCTGTTTCTTCCCACCCTGTCT	ADAM33	80332	ADAM metallopeptidase domain 33	ADAM33	0.462473	0.00254862	0.0247626			545	11456	A_33_P3338152	GCCCCCTCATACCCAGTCCCCAGATATTTCTCTCCCCATTTGCCCCCTTGGTGGCCCTGA	HIF3A	64344	hypoxia inducible factor 3 subunit alpha	HIF3A	-0.559883	0.00251781	0.0245134
	557	8879	A_24_P211842	GTGGTGTCCCAGTTCCTACGTGAGAAGCAGCTACCGTACAACGAGGACTCATACCTGGCT	FADS6	283985	fatty acid desaturase 6	FADS6	0.461929	0.00562651	0.041426			546	26703	A_33_P3474859	CTGTTAATAGCATGGTTTACTGAATATTTTAATCCCACTATTGAGACCTACTGCTCAGAA	LOC203274	203274	long intergenic non-protein coding RNA 537	LINC00537	-0.559318	0.000156138	0.00375275
	558	31608	A_33_P3303956	CCAATGGAAGGGCCGAACAACTCATAAAGTTGTATTGCAAAGTTGTAAATTTTCATAAAC	LOC100133311	100133311	HOXA cluster antisense RNA 3	HOXA-AS3	0.461651	0.00713335	0.0487132			547	33198	A_23_P255331	TTTCAGCAACAAATGCCATAGGGTGTCTGATAAGTGCTTTGGTGTTTTTAGTACACTTAG	C4orf49	84709	mitochondria localized glutamic acid rich protein	MGARP	-0.557693	1.92e-05	0.000799774
	559	11865	A_23_P14174	TGAACCACCAGCTCCAGGAGAAGGCAACTCCAGTCAGAACAGCAGAAATAAGCGTGCCGT	TNFSF13B	10673	TNF superfamily member 13b	TNFSF13B	0.461034	0.00119673	0.01493			548	14312	A_33_P3241661	CTGCTACTGTGTGTTTGCTGGTTCCAATGATACATAATTTGTGCTTTTCGTAATTAAAGT	LOC388780	388780	uncharacterized LOC388780	LOC388780	-0.557672	0.00017483	0.00408306
	560	2549	A_24_P310256	AAAGCACCGAGGGGTTGATGGCATTCCTTTCCCATTCTAAACTCCACGCAGCCAATCGCT	LGI4	163175	leucine rich repeat LGI family member 4	LGI4	0.460897	0.000630464	0.00971842				26513	A_24_P220454	GAGATTGCACAGTCAAAACGACTCTAAACACACTAGTTTGGATTCCTAAATATTTTCAAG	CUX1	1523	cut like homeobox 1	CUX1	-0.554852	1.9e-05	0.000795296
	561	12802	A_23_P46928	GCCTGCATGTGCCTGCAGCCACCGTGGACTGTCTGTTTTTGTAACACTTAAGTTATTTTA	PFKP	5214	phosphofructokinase, platelet	PFKP	0.460478	0.00171977	0.0190061			549	5390	A_23_P253375	AGACCCATGTGATTTCTGCTTTCTTCTTTAGCAAGATATTCTGGTTTCTAGATAAGGAAG	CUX1	1523	cut like homeobox 1	CUX1	-0.333142	3.1e-05	0.00113525
		13822	A_33_P3413962	TAAGCAAAAGAAACGTTATTTTTCAACCTGTGGCAGAGCTGAAGAAGCAAACGGATTTTG	PFKP	5214	phosphofructokinase, platelet	PFKP	0.422833	0.00112988	0.0143696				24659	A_33_P3290707	CTTGTCCTGCTCCTCACCATCATAGCTGTGACAATGATCGCACTCTATGCAACCTACGAT	MME	4311	membrane metalloendopeptidase	MME	-0.554264	0.000177574	0.00413188
	562	44145	A_23_P418785	GTAACTACGGGGAGTCCTCTTGATTTGAAAATTCCTGTACAAACAAAAGCATTAATGCAC	STXBP5L	9515	syntaxin binding protein 5L	STXBP5L	0.460066	0.00653112	0.0457807				31438	A_24_P260101	GACATATCTCTAATTCCATCCATAAATCCAGTTCTACTATGGCTGAGTTCTGGTCAAAGA	MME	4311	membrane metalloendopeptidase	MME	-0.498007	0.000951968	0.012799
	563	7445	A_23_P105562	TGTACCATGAGGTTCTCAATGCCATGGAGTGCAAATGCTCCCCCAGGAAGTGCAGCAAGT	VWF	7450	von Willebrand factor	VWF	0.45986	0.00287969	0.0267664			550	6794	A_33_P3370094	ATGAATCCAGAAAAGAAGTGCCGGGTTTGGTGATCTTCAAAAGAAGCATTGCAGCCCTTG	MME	4311	membrane metalloendopeptidase	MME	-0.496116	0.000252849	0.00527826
	564	40217	A_32_P104746	TTTTGGAGATGACACACCTACTGCTTCTTTTCTAGGATAAATCTAATTACTGTTTACTGG	ZFYVE28	57732	zinc finger FYVE-type containing 28	ZFYVE28	0.459853	3.59e-06	0.000227386			551	12265	A_24_P354689	CTTTTTCTCAAAGTCACTGATGTTTGTTCCTGTTAAATGTATAGCATTGTAATGAGAGCC	SPOCK1	6695	SPARC (osteonectin), cwcv and kazal like domains proteoglycan 1	SPOCK1	-0.553076	0.00073958	0.0108412
	565	31468	A_23_P116642	GTAGGACTCCTGGACAGGGTGACTCCAGATCAGCTGTTTGTGAGTGTGCAGGATGCAGCT	SLC26A10	65012	solute carrier family 26 member 10, pseudogene	SLC26A10P	0.45983	0.0012437	0.0153047			552	1453	A_24_P921366	TTCCTTGTTTACTGGTTTGACTATAATTCTCTGTTATCTTTACGAGGTAAAACTGCAAGC	CALD1	800	caldesmon 1	CALD1	-0.55295	7.31e-05	0.00216333
	566	18130	A_23_P207201	CGCTGAAGGATGGTATCATCATGATCCAGACGCTGCTGATCATCCTCTTCATCATCGTGC	CD79B	974	CD79b molecule	CD79B	0.459497	0.000832488	0.0117397				12145	A_23_P14157	ATGTCAGAAGATTATTCCAGAAGCCAGCAGTATTTCAGTATCACAGTGTTTCAGTAATTT	DZIP1	22873	DAZ interacting zinc finger protein 1	DZIP1	-0.551477	1.98e-05	0.00081684
	567	13842	A_23_P90601	CTCACCAGGCTACTGGCAGCAGCATCCCGAGAGCACATCATCTCCACAGCCTGGTAAATT	STEAP3	55240	STEAP3 metalloreductase	STEAP3	0.45949	0.000307272	0.00602961			553	26709	A_33_P3400224	AAGCTTTTCTACAAAGTCACATTCAACGCCGCCACACTGAAGAAAATTCTCATTTTGGTG	DZIP1	22873	DAZ interacting zinc finger protein 1	DZIP1	-0.537736	2.02e-07	2.4e-05
	568	17359	A_23_P7099	TGCCAAAAAGTGATTTCAAGAATCCAGAAGCATTTTCCAGAATTCTTTGGGGCTGTTATA	AGA	175	aspartylglucosaminidase	AGA	0.45878	0.000754576	0.0109678				426	A_33_P3404546	AGCCTCAGCCAGGAGAAGGTGCTGCCCTCAGACAAGTTCAAGGACTACCTAGAGACCATG	OBSCN	84033	obscurin, cytoskeletal calmodulin and titin-interacting RhoGEF	OBSCN	-0.549531	2.09e-05	0.000850314
	569	47515	A_24_P305345	AGGGCGGCCCTGTACTTTTTGTGGCTTGGTTTCTCTGGAAATGTCACCTTTTCGGGCGCA	CD209	30835	CD209 molecule	CD209	0.457931	0.000474214	0.00808123			554	49190	A_24_P119685	ACGGGCCCTTCTTACCTCACTCAACTTCAGCCAGGAGGACTGGGTGGTGCTTGCAATGTT	OBSCN	84033	obscurin, cytoskeletal calmodulin and titin-interacting RhoGEF	OBSCN	-0.303061	0.00192393	0.0204508
		21703	A_33_P3272493	CTTCCAGAGAAATCTAAGCAGCAGGAGATCTACCAGGAGCTGACCCAGCTGAAGGCTGCA	CD209	30835	CD209 molecule	CD209	0.415614	0.00143166	0.0168526			555	4929	A_23_P203972	CTTCACAGTGCCAGGAAAGAGTGGTTTCTGCGTGTGTATATTTGTAATATATGATATTTT	FZD10	11211	frizzled class receptor 10	FZD10	-0.549062	3.54e-05	0.00125376
		42593	A_24_P186539	ACCTGGCTGAAGGCTGCAGTGGGTGAGCTTCCAGAGAAATCTAAGATGCAGGAGATCTAC	CD209	30835	CD209 molecule	CD209	0.315739	0.00712261	0.0486958			556	43779	A_33_P3337272	CACATTCCTGAGTGTACGATATTGACCTGTAGCCCAGCGTGAAAAATTTATAAATAAATT	NRARP	441478	NOTCH regulated ankyrin repeat protein	NRARP	-0.548476	5.66e-05	0.0017938
	570	43298	A_33_P3377229	GATGGGTGAGTAAACAGACGTATGTGGCAGCCAGCAGAGCCCCCACATTTGTTCCCTGAC	C11orf21	29125	chromosome 11 open reading frame 21	C11orf21	0.457461	0.000664297	0.0100202			557	34571	A_33_P3320953	CGTTCCACTCCTCCCTGCCTCTGAGCCGAACATGATAATAAAAGCTATTATTGAGCGCTT	CTXN1	404217	cortexin 1	CTXN1	-0.54819	5.95e-06	0.000328916
	571	19035	A_32_P486620	AGATGATAAGTCAGTTGTAGCATCCATCACCGAGAGTCTGCAGAAGAAATCAAAGCACCT	IGSF22	283284	immunoglobulin superfamily member 22	IGSF22	0.457415	0.000234151	0.00504614			558	39556	A_24_P734953	GGAGAACTGGCTGATGCTCTGAATTTCTTCATATACCCCACATTTGACTTTGGCTTACAC	TRNP1	388610	TMF1 regulated nuclear protein 1	TRNP1	-0.547548	3.07e-06	0.000202845
	572	19507	A_23_P74701	AAATTATTATAGGCCAGCTACATCTAGTAGTAGGTTTGGGGTACAGATTGGGGGTTGTGC	COL24A1	255631	collagen type XXIV alpha 1 chain	COL24A1	0.457352	0.00026432	0.0054252			559	12822	A_32_P189204	AAACCTACTGCAAAGAAAAAGGAAGATGATGACCATTATTTTGTCATGACTGGAAGTAAG	GAS2L3	283431	growth arrest specific 2 like 3	GAS2L3	-0.547206	5.57e-06	0.000314503
	573	31408	A_23_P334727	AAGTCGTTTTGCCTGAATGGGGGGCTTTGTTATGTGATACCTACTATTCCCAGCCCATTT	NRG4	145957	neuregulin 4	NRG4	0.457198	0.00300675	0.0275149				6685	A_33_P3316786	GAACAAGCAGAACAGACGCTAAAACAGGCAGCTTCAACAGATAGTCTCAGGGTCTTAAAT	DACH1	1602	dachshund family transcription factor 1	DACH1	-0.546222	8.07e-07	7.42e-05
	574	31499	A_33_P3420757	TGACCGGGGAGAGGAGAAGAAGGGGAAAGACCAATCTGGAGAGGTATTGTCTTCAGTATG	AQP4	361	aquaporin 4	AQP4	0.457065	0.00232684	0.0232656			560	7303	A_23_P32577	AATATTAATGTCTAGTTGTTCTATATTATAACCACATTTGCGCTCTATGCAAGCCCTTGG	DACH1	1602	dachshund family transcription factor 1	DACH1	-0.544306	4.41e-06	0.000267056
	575	41605	A_33_P3299279	GCAGAAGGCTTTTTGGATTCTCCTCCTTGAAAAGATTCTCAGTTACCAAACGTCTCCACC	C5orf39	389289	annexin A2 receptor	ANXA2R	0.456962	0.000717067	0.0106014				31136	A_33_P3262742	CTGGAGGAATGAGAATTTCCAAAAAACAAGAAATTGGCACCTTGGAAAGACATACCAAAA	DAPL1	92196	death associated protein like 1	DAPL1	-0.890474	3.34e-05	0.00119813
	576	43815	A_23_P500741	TGAACCAGCCACGAACAGCCCGCCAGAGGCCTGAAGCTGAGCGTGTACGTTAATGTGAAT	CBFA2T3	863	CBFA2/RUNX1 partner transcriptional co-repressor 3	CBFA2T3	0.456297	0.000819119	0.0116167			561	25134	A_23_P165598	AAAGCTTTCCATAGGCGTGCTGCACTTGCTTGGTAAATTAAACAGCTTTTGTATCTTCCC	DAPL1	92196	death associated protein like 1	DAPL1	-0.743562	0.000546599	0.00885498
	577	1237	A_23_P152995	TGCTGGAATCTACTAGAACCTTCTAATCCATGTGCTGCTGTGGCATCAGGAAAGGAAGAT	SLC6A4	6532	solute carrier family 6 member 4	SLC6A4	0.456057	0.00203059	0.0211595			562	4346	A_23_P379034	ACACATGCCCTCTCTGTACATCTTTTGTAAATGATGAGAAATAAAGGAAGTGGACGCAAA	BAIAP2L2	80115	BAR/IMD domain containing adaptor protein 2 like 2	BAIAP2L2	-0.543462	0.000229468	0.0049593
	578	17657	A_33_P3413325	ACTTTAGGAACCTGTTGGGGAGATGAGTTCGTGGGGTCAGAAAGAAGGGAAAAATCCTTT	CR627384	3778	potassium calcium-activated channel subfamily M alpha 1	KCNMA1	0.455982	0.00144465	0.0169635			563	49304	A_33_P3230166	GTCATGTGGCCAAAAGGATTAGATTTGATTTGATGTTCACTTGGAGTTTACTTTTTGTAC	NALCN	259232	sodium leak channel, non-selective	NALCN	-0.542578	0.00116535	0.0146736
		44821	A_24_P156490	GACAGTTTAAAAGCATTGTAAAACTCACATAGCTTACTTCTCTCTCTAAAGTGCAACAAG	KCNMA1	3778	potassium calcium-activated channel subfamily M alpha 1	KCNMA1	0.381029	0.00165848	0.0185448			564	49394	A_33_P3251547	GCCGTCTGTTTCTATAAGCCTGTCTGCTTGCCTGAATATTAAAGAGATTTGAAATTCCCA	BC035135	112267983	CDK13 divergent transcript	CDK13-DT	-0.541149	0.000231742	0.00500276
	579	39549	A_23_P27606	TGAGTCACTTACCTGAGGACACCCAGCCAGGCAGAGCTGGGATTGAAGGACCCCTATAGA	IL27RA	9466	interleukin 27 receptor subunit alpha	IL27RA	0.455885	0.000505951	0.00842164			565	11934	A_23_P155514	GATCTACATTAATATCAAGTCTTGACTCCCTACTTCCCGTCATTCCTCACAGGACAGAAG	AHSG	197	alpha 2-HS glycoprotein	AHSG	-0.540718	0.000211296	0.00468942
	580	18004	A_23_P13382	CCCAGATCCAAGGGGAAACTGCAGGTCAAGGGCTGATAACGGCCATGCAGGATGCTTGAT	LSP1	4046	lymphocyte specific protein 1	LSP1	0.454748	0.0025978	0.025093				20429	A_33_P3335137	CCACTGCCAGCACCCGCCGTGCCGCATGAGCATCGCGGAGCTTGACCCGTCCATCGCTGT	ATG4B	23192	autophagy related 4B cysteine peptidase	ATG4B	-0.539736	4.16e-07	4.37e-05
	581	47950	A_33_P3388983	TGCCTGTAGTTTGACAGAGTATGCTAGAGGTCAGCCATTGCTAGGGAGGCTGCCACTAAC	C5orf56	441108	IRF1 antisense RNA 1	IRF1-AS1	0.454666	2.16e-06	0.000156452			566	45709	A_24_P182764	ATGAAGAGAATGTTGTTCATTCTTAGTAGTATAGTTTGCAATTCTTAATGGCAAATAATA	ATG4B	23192	autophagy related 4B cysteine peptidase	ATG4B	-0.332205	0.000262741	0.00540704
	582	33798	A_23_P138541	TTTTGAGTTCCAGTTGACTGCAGAGGACATGAAAGCCATAGATGGCCTAGACAGAAATCT	AKR1C3	8644	aldo-keto reductase family 1 member C3	AKR1C3	0.45441	0.00478925	0.0373608				37732	A_33_P3281283	GCTGCAGAGAAACTATGCATTAGGTCTCTTTTCAATTAGAAACCTTTACTATTTCCAATG	S1PR3	1903	sphingosine-1-phosphate receptor 3	S1PR3	-0.538972	4.31e-05	0.00145325
	583	31966	A_23_P166297	ATTTAAAGCTGCAACACAGCTGGTGATGAGAGGCTTCCTCAGTCCAGTCGCTCCTTAGCA	ABCG1	9619	ATP binding cassette subfamily G member 1	ABCG1	0.454392	0.000101678	0.00272572			567	5843	A_33_P3379061	CCTCTGCCATATGTTTTCTGCCAAATTAATTGCCTTAAGATTTTCCTTAAGCTTTTGGAA	C9orf47	1903	sphingosine-1-phosphate receptor 3	S1PR3	-0.461525	3.36e-05	0.00120387
	584	36600	A_23_P122852	GGGCTCCAGCATCACTCCTCTGCCACCTTGGGGTGTGGGGCTGGATTAAAAGTCATTCAT	SMARCD3	6604	SWI/SNF related, matrix associated, actin dependent regulator of chromatin, subfamily d, member 3	SMARCD3	0.454023	4.46e-05	0.0014878			568	23656	A_33_P3302245	GTGTGGCTTTCTGAGTATTTGAACCCCAGTCCTGTGTCACCTTCCTTTTTCCTTCTATGT	TMEM59L	25789	transmembrane protein 59 like	TMEM59L	-0.538667	8.53e-05	0.00241601
	585	18076	A_23_P333683	GTAGTAGACAGGCCTCAAATTAATGGGAAATACATATTGCATGACAATGGCACCTTAGTC	IGSF10	285313	immunoglobulin superfamily member 10	IGSF10	0.45335	0.00660156	0.0461305			569	44748	A_23_P359655	CTTTCATGTCACAATAGCGTGGAGCATTAGAGAAAAGCCTAGACTTTTAGTTGATAGCCA	ZNF664	144348	zinc finger protein 664	ZNF664	-0.538383	5.13e-08	8.19e-06
	586	7663	A_24_P153568	CTAACCACTTGTCTGCAAGTACTGACTTTCCTATGAATTCTTTGAAGATTATTGAGTCAG	MPEG1	219972	macrophage expressed 1	MPEG1	0.452993	0.0015062	0.017422			570	49540	A_23_P25929	AATGCACCTTCCTACATCTACCGCCTGATGAGTGAACTCTACCATCCTGATGATCATGTT	EIF2B2	8892	eukaryotic translation initiation factor 2B subunit beta	EIF2B2	-0.537606	1.13e-06	9.63e-05
		20650	A_33_P3212232	TTCAAGAAGAAAGCATATCAGGCAATTGAGGAAAGGCAGAGTTTGGTTCCAGGCACTGCA	MPEG1	219972	macrophage expressed 1	MPEG1	0.366811	0.00132219	0.0159689			571	14008	A_23_P350396	CTTCCCCTTTACCAAATAAAGCAAAGTCAAACCATCATCTGGAAACAGTGGCCACTTTTC	CDSN	1041	corneodesmosin	CDSN	-0.537399	4.32e-05	0.00145564
	587	32302	A_33_P3263538	CAAATATTTTCTCCCATTCTGTGGGTTGTGTTTTCACTTTATCGATAATGTCCTTAGACA	NEAT1	283131	nuclear paraspeckle assembly transcript 1	NEAT1	0.452713	0.00236453	0.0235157			572	283	A_33_P3745164	CAGAGCTGCTTACCTATGTTGGTTTGCCAAAAAGAAGTGTTTAAGATATGTTTTCTGTAT	CADM2	253559	cell adhesion molecule 2	CADM2	-0.536624	5.78e-06	0.000323287
	588	13606	A_24_P156748	ACCTGTCCCCGACTCATCGAGACAACATGCCCAGTTATCAGGGAGTCCTGTGTCACAAGG	SLC30A2	7780	solute carrier family 30 member 2	SLC30A2	0.452601	0.000119205	0.00304439			573	39142	A_33_P3800734	CATTAGTTGTGATCTTCCGTCTTACTTTATGAAACTGCACTTGAAGGTTATTCATACAAG	RYR3	6263	ryanodine receptor 3	RYR3	-0.536485	0.00164316	0.0184388
	589	14107	A_23_P160559	GATGAACAGGTCAACTGCTTCAACATCAATTATCTGAGGAACGTGGCTCTAGTGTCTGGA	ECM1	1893	extracellular matrix protein 1	ECM1	0.452324	0.00315501	0.0282981			574	17486	A_33_P3393331	TGAGTGACACCAGTGACTCTGAGCAGGGGACAGAACAGGACTGGCTTGTGAAGGCCATGA	MFSD6L	162387	major facilitator superfamily domain containing 6 like	MFSD6L	-0.536215	5.65e-05	0.00179042
	590	27343	A_24_P14260	CAGCGCAATGAATGCTCAAGTTGGGGTTGGGCGTTAGAATTCATAAAAGTCTTTATATGC	CARD8	22900	caspase recruitment domain family member 8	CARD8	0.45205	0.00584007	0.042451			575	42129	A_24_P314931	TGCAGGAGTATTAATAGCAACCCACATTTTCGCCCCAAAATAATGAGACCTCACCTGGTC	RNF39	80352	ring finger protein 39	RNF39	-0.535733	2.87e-06	0.000192869
	591	20102	A_24_P397386	GATTGGCCTGGATAGATAGACATCCTAGATTTAAGATAGTACCATCTTAAAAGTATGTTG	LIFR	3977	LIF receptor subunit alpha	LIFR	0.451995	0.00677544	0.0470092				44263	A_23_P436353	CTATGAGAAAACATCAAAACTGCTGTAGTTTTCCATTTCTACTGTATTTCAGTTGCAACC	MLLT4	4301	afadin, adherens junction formation factor	AFDN	-0.534945	5.41e-06	0.000309028
	592	31822	A_24_P289178	CCCCAGGGCTGTGCAAACACATGCCCCTGCCATAAGCACCAACAAGAACTTCTTGCAGGT	C16orf74	404550	chromosome 16 open reading frame 74	C16orf74	0.451703	0.000577613	0.0091765			576	32822	A_23_P256603	CAAGCTCATGCTGGAGTGGCAGTTCCAGAAGAGACTCCAGGAGTCGAAGCAGAAGGACGA	MLLT4	4301	afadin, adherens junction formation factor	AFDN	-0.487058	0.00026038	0.00537844
	593	19471	A_23_P157299	ACAGTAGAGACCTACACAGTGAACTTTGGGGACTTCTGAGATCAGCGTCCTACCAAGACC	AEBP1	165	AE binding protein 1	AEBP1	0.451466	0.000688082	0.0103011			577	2523	A_33_P3253501	TCCACCATCACGTCCCGCGAGATCCAGACGGCCGTGCGCCTGCTGCTGCCCGGCGAGCTG	HIST2H2BF	440689	H2B clustered histone 18	H2BC18	-0.534873	5.34e-05	0.00171174
	594	5280	A_33_P3365432	AAGACTTCCCTGAGGAGGACGACCCCACCAACTGGCTGCGTTGCTACTACTACGAAGACA	NCF4	4689	neutrophil cytosolic factor 4	NCF4	0.451404	0.00327195	0.0289787			578	22215	A_33_P3257503	GGCCACTTGCATTTCCGTTTCAGTTTATAGAATACATGTTTTGGAAATAGTATCTTCTAG	LOC387647	102724316	SVIL antisense RNA 1	SVIL-AS1	-0.534346	0.00197933	0.0207852
	595	17161	A_24_P13831	CCAGAAATGCCGCTGGAAGCACGTCAAACTGCTCTTTGAGATCGCTTCAGCTCGCATCGA	SNX20	124460	sorting nexin 20	SNX20	0.451175	0.000508081	0.00844465			579	4728	A_23_P30464	CCCCACCGGCGGACTCCTGGCCTGACTGCGGGGCTTTTTAAATGCTTCCCTGGACTGCGG	PRR7	80758	proline rich 7, synaptic	PRR7	-0.533422	0.000502859	0.00839965
	596	28516	A_23_P48029	GGGATAGATAATAAGCTCTTCTTATTCATGTGTAAGGGAGGTCCATAGAATTTAGGTGGT	CLEC4A	50856	C-type lectin domain family 4 member A	CLEC4A	0.450272	5.05e-05	0.0016436			580	41424	A_23_P152791	GAGATATGTAGAAAGACTCTTTGGTTCACATTCCGATATTAAAATAGTGACATGAACTGG	SLC16A6	9120	solute carrier family 16 member 6	SLC16A6	-0.532123	1.99e-05	0.000821933
	597	8660	A_33_P3283619	TATCATGGCAAAATCAGCAGGGAAACCGGCGAGAAGCTCCTGCTTGCCACTGGGCTGGAT	SH2D1A	4068	SH2 domain containing 1A	SH2D1A	0.450029	0.00589544	0.0426899			581	20761	A_33_P3419785	GGCCACGTCACTTGTGTTTATTTGTTCTGTAAATGCTGCGTTCCTAATTTAGTAAAATAA	BNIP3	664	BCL2 interacting protein 3	BNIP3	-0.531574	9.53e-08	1.31e-05
	598	34852	A_23_P132910	CACGGGATTTTTGTTGATGGCTGAATTCTTGTGGATTCATAAGAGGATCATGCCCTTAGC	RBM47	54502	RNA binding motif protein 47	RBM47	0.449589	0.00488634	0.037822			582	15098	A_24_P137897	AACCAAAGCTAGAAGCAAATGTCGAGATAAGAGAGCAGATGTTGGAGAATTCTTCTAGAT	IFRD1	3475	interferon related developmental regulator 1	IFRD1	-0.530511	1.55e-05	0.000685747
	599	14577	A_33_P3330608	CGGGAAAGTCACAGAGCTGCCTGGGCTTGTACCTGGCCACATAAAGCCCCAGTTTAAAGC	PRAM1	84106	PML-RARA regulated adaptor molecule 1	PRAM1	0.449302	0.00138975	0.0165078			583	39443	A_32_P113066	AGGAAGAGTCAACAGACTTTAGCAAAATCCTTTTATTTGATTCATGCATAACTCCTGATG	LRAT	9227	lecithin retinol acyltransferase	LRAT	-0.530189	0.00203255	0.0211683
	600	13214	A_24_P31275	CAGCCTGAAAATTCCAAATCTAGCCTCTGAATGTCTTGGCTCCATCTCTTCAGACCCCTT	ATP1B2	482	ATPase Na+/K+ transporting subunit beta 2	ATP1B2	0.449264	0.00412555	0.0338015			584	36144	A_23_P145114	AGAATGCCTGGTTTTCGTTTGCAATTTGCTTGTGTAAATCAGGTTGTAAAAAGGCAGATA	GCLC	2729	glutamate-cysteine ligase catalytic subunit	GCLC	-0.529742	2.82e-06	0.000191067
	601	5062	A_23_P116173	CACAGTTTACATGTCACTATTTCCAATTTTCTGATGCTAAGCATTCATATGAAGTCCTCA	C11orf93	120376	colorectal cancer associated 2	COLCA2	0.448012	0.000690604	0.0103226			585	13346	A_23_P133712	GGCAAAGCAGGCAAAGATAAGATTAAAGTGTCTGAGGATGACCTGGAGAATCTCCTTCTA	CYP39A1	51302	cytochrome P450 family 39 subfamily A member 1	CYP39A1	-0.528417	4.6e-05	0.0015215
	602	32702	A_23_P302672	ATCAATGTTGTTTTGCATGTCTATTGTTAAGCTCCAAAGGTTCACTGTGTTTCTGCCGCT	DDIT4L	115265	DNA damage inducible transcript 4 like	DDIT4L	0.447798	0.00497082	0.0382342			586	33293	A_33_P3344282	TGTGGATCTCCTAGTTCCACAAGACAGAAGGGAAGTTTTCAAAAGAAAGTTGACCGTAAA	HS1BP3	64342	HCLS1 binding protein 3	HS1BP3	-0.527949	0.00292493	0.0270017
	603	43775	A_23_P167040	GGAAGTTCGCAGAAAAGTATGACAGCGACCGCACAGAATTGGGATTTACCAATTATATTC	PDIA5	10954	protein disulfide isomerase family A member 5	PDIA5	0.447679	1.32e-05	0.000605006			587	43162	A_23_P90333	GTAAAGAATGTGATAAGGCCTTTAATCGCAGTGATCGACTTACTCAACATGAGACAATTC	ZNF404	342908	zinc finger protein 404	ZNF404	-0.527472	0.000766028	0.0110664
		34103	A_33_P3254634	GCAAGAAGATGAAAGTTGACCTGAGCCCGAAGGACAAAAAGGTTGAATTATTCCATTACC	PDIA5	10954	protein disulfide isomerase family A member 5	PDIA5	0.321254	0.00701368	0.0481157			588	41838	A_21_P0007476	CCCCTTATACAAAACTTGGAGCTCAGACCACAAACAACAACAACAATCCAAAAAATAAAA	LOC283404	283404	long intergenic non-protein coding RNA 592	LINC00592	-0.525933	0.00113061	0.0143696
	604	20436	A_33_P3288359	GTGGAGTAAGCTGAGGCTTAGAGCTTGGAACAAGGGGGAATAAACCCAGAAAATACAGTT	PSMB10	5699	proteasome 20S subunit beta 10	PSMB10	0.447389	1e-05	0.000492401			589	24765	A_24_P91094	AGGGTTCCAAGGAGCTCACTACACCCCTGGTCAATCAATGGCCCTCACTGGGAACGCTTA	RUNDC3A	10900	RUN domain containing 3A	RUNDC3A	-0.524393	0.00033219	0.00636417
	605	19437	A_23_P116614	CCCAAGGAAGCCATGAATGTTCAGACGGTCTGAGGCAGTCTCAGAGGCTAGTATGGGGCT	ME3	10873	malic enzyme 3	ME3	0.447074	0.000114778	0.00297283			590	38215	A_23_P157865	CAATACAACCAGCCCAACCATCGGTCCACACCTGGGCATTTGGTGAGAATCAAAGCTGAC	TNC	3371	tenascin C	TNC	-0.523993	0.00337964	0.0296477
		5602	A_23_P105227	TGACAGACAAGTTTGGAATAAATTGCCTCATCCAATTTGAAGACTTCGCCAATGCCAATG	ME3	10873	malic enzyme 3	ME3	0.3913	0.00114607	0.0144933			591	30202	A_23_P41476	GACTTTTTGTTCAGCAACATTTAGTGTTTCAGTGAAAGTTGGACAGTTGGGGCTTAAAAC	SHISA3	152573	shisa family member 3	SHISA3	-0.523334	0.0065416	0.0458383
	606	2637	A_24_P602507	CCAGAATCGAAACCGAGAGATTGTTGAGCATGTCATTCATCTGTTCAAGGAGGAAGTAAT	AGPHD1	123688	hydroxylysine kinase	HYKK	0.44612	0.00590196	0.0427153				31297	A_32_P83049	GCGATCTCCCAGTGAGCCATCACGATGCCCTTTTCAAATAAATGTTAATGTTGTCACCAC	EFR3B	22979	EFR3 homolog B	EFR3B	-0.522755	0.00415084	0.0339208
	607	29389	A_23_P72737	ATACAGCAGTTTATACCCACACACCTGTCTACAGTGTCATTCAATAAAGTGCACGTGCTT	IFITM1	8519	interferon induced transmembrane protein 1	IFITM1	0.445603	0.00184389	0.0198969			592	38570	A_33_P3289596	AAGGATATCAGAAGCCAACTTTTTGGATGTTCCGTTTGAAGAAAGAAGGATCTAACACCT	EFR3B	22979	EFR3 homolog B	EFR3B	-0.401981	0.000277565	0.00562486
		18834	A_33_P3423941	GGCTCTGTGACAGTCTACCATATTATGTTACAGATAATACAGGAAAAACGGGGTTACTAG	IFITM1	8519	interferon induced transmembrane protein 1	IFITM1	0.426422	0.00049989	0.00837585				25995	A_33_P3265359	GTACATCTTGTTTGTAGCACACTTGAGTTTGTGTATTCCATTGACATCAAATGTGACAAT	HES6	55502	hes family bHLH transcription factor 6	HES6	-0.522307	0.00024568	0.00521144
	608	36982	A_24_P87763	CATGTTTGTGGTCAAGGCCTATCTGCCCGTCAACGAGTCCTTTGGCTTCACCGCTGACCT	EEF2	1938	eukaryotic translation elongation factor 2	EEF2	0.445547	1.07e-05	0.000514375			593	36071	A_33_P3322864	CAGGCTCCTGCTGAGGGGCCCGACTTGGTGCCCGCAGCCCTGGGCAGCCTGACCACAGCC	HES6	55502	hes family bHLH transcription factor 6	HES6	-0.305721	0.000347361	0.00656509
	609	20505	A_33_P3254811	CTACAGACAGCTCAACTTTCCTTGATATGTAACACTTTAGGAAAATAACTGCCTTGTAAA	C3orf70	285382	chromosome 3 open reading frame 70	C3orf70	0.445524	0.000100393	0.00270626			594	49805	A_24_P38951	ATTGCCCTATCCTTGTGTCTCCACCCCCTTCCATGTGTTGAATAATAAAAGGTGGGAAAG	RELT	84957	RELT TNF receptor	RELT	-0.52218	0.000199247	0.00449028
	610	25160	A_21_P0000660	TCACCCTTACCACCTTGGAATTGTACCGCCTAATAAAATCTTCGCACTTAAACTTGGAAA	LOC100499489	100499489	long intergenic non-protein coding RNA 3027	LINC03027	0.445221	3.84e-06	0.000239145			595	15811	A_24_P182620	TGCTTTTCATCTGAGTCACCATTTACTCCAAGCATGTATTCCAGACTTGTCACTGACTTT	CELSR2	1952	cadherin EGF LAG seven-pass G-type receptor 2	CELSR2	-0.521777	4.6e-05	0.0015215
	611	11717	A_32_P205624	GTGCACAGTTGTCTTTGAGGGGGGACGCTTAAGGTGCTTTGGGGTTCTCAGGCCAGGATA	SHC2	25759	SHC adaptor protein 2	SHC2	0.445066	3.13e-05	0.00114101			596	8678	A_23_P321388	GCATTCTCTCCAGTGGCAAGGGAAAATATAGCAGGTTAGAAGTTCAAGCCGATGTCCAAA	RNF19B	127544	ring finger protein 19B	RNF19B	-0.520794	1.87e-05	0.000785925
		40327	A_33_P3318606	CAGTAAGACCAGACAAGGAAACGAGAGGCGTACGCTTTGGGAAGGAAGCCCACCTGACAA	SHC2	25759	SHC adaptor protein 2	SHC2	0.344807	0.0021618	0.0220901			597	20899	A_24_P285055	TTTCTCTGTTTGCTCTGAATCAACAGCCATGATGTAATATAAGGCTGTCTTGGTGTATAC	PCDH11Y	83259	protocadherin 11 Y-linked	PCDH11Y	-0.518981	0.000135441	0.00335518
	612	28932	A_23_P64828	CTCTGCATCTACTGGACAAAGTATTATGACTTTAAAAACCCCATTATTGAAAAGTACCTG	OAS1	4938	2'-5'-oligoadenylate synthetase 1	OAS1	0.444939	0.00197501	0.020757			598	19794	A_33_P3299110	ATCCTACTTCTCCTGCTGCTGCATAAAGAATCTCAACCTTCATTTTATTTGAACACGGAC	ARHGAP42	143872	Rho GTPase activating protein 42	ARHGAP42	-0.518387	0.000519393	0.00855533
	613	50408	A_23_P368154	CTGCAGGTCTTGGACATTGAAGGCAACTTAGAGTTTGGTGACATTTCCAAGGACCGTGGC	PODN	127435	podocan	PODN	0.444515	0.000653673	0.00992381			599	8340	A_21_P0010536	TTATTCAGAAGTTACAAGACCTGGAGAAAAAGTACTATGAGGAACCGAGGAAGGGGATAC	GBP3	2635	guanylate binding protein 3	GBP3	-0.517127	0.00645546	0.045394
	614	41324	A_23_P255298	GACCGTGGCATCAACGACTGGCTTTGCAAATATGTGTATAACCACATTGGTGGGGAGCAT	HHATL	57467	hedgehog acyltransferase like	HHATL	0.444426	0.000145049	0.00354083			600	31993	A_24_P112447	CCTGTCGTAGTGTTGATGATGTTAGTACATGATTTTAAAGGTTAGAACCCCTTCTAAATG	ENTPD7	57089	ectonucleoside triphosphate diphosphohydrolase 7	ENTPD7	-0.5159	1.64e-06	0.000126966
	615	45338	A_24_P217306	AAAGCCTGGCTGAAATCTTTAGACTATTTGTACCCTCTCTACCCACACTGTTTGTGATTT	ZIC4	84107	Zic family member 4	ZIC4	0.444237	0.00063905	0.00977138			601	5840	A_33_P3271387	CAGCACCCTCAAAAGCTGGGGTGTCTGCATGTCCCTTCACATAATTGATAATGGTACCAC	THAP3	90326	THAP domain containing 3	THAP3	-0.515416	0.00207102	0.0214375
	616	19248	A_23_P160720	ATACCTGGGAGGAAGGCTTTTCCTTCACAATTGTATACAGGGGGCACCTGTGGCCAGGCC	BATF3	55509	basic leucine zipper ATF-like transcription factor 3	BATF3	0.444149	0.00171572	0.0189874			602	28071	A_24_P84880	CCACCAGGCCACCTTCAACTCCATAAAGTGTGATGTGCACATCCGCAAGGACCTGTTTGC	LOC148709	148709	actin gamma 1 pseudogene 25	ACTG1P25	-0.514301	0.00139291	0.0165143
	617	46697	A_23_P114774	CAGGAAACCTCTGGAGACCTCATTTTCTCCATGGGGAAGACAGCCATGCTCTTCAGGAGG	PMVK	10654	phosphomevalonate kinase	PMVK	0.443838	0.00152246	0.0175406			603	41835	A_23_P159907	GGAGGCTGTGGATGATGCTTTCAAGACAATGGATGTGGATATGGCCGAGGAACATGCCAG	MAGED4B	81557	MAGE family member D4B	MAGED4B	-0.513859	4.14e-05	0.0014102
	618	21874	A_24_P62783	TCGATGAGACAACAGCAGATGACAGGAAGGTCAAGTCCATTGTGACACTGGATGGAGGGA	FABP3	2170	fatty acid binding protein 3	FABP3	0.443765	0.000886182	0.0122341			604	17804	A_24_P402438	CAAGAAAACATAAGAGAGCCTTGGTTCATCAGTGTTAAAAAATTTTTGAAAAGGCGGTAC	TGFB2	7042	transforming growth factor beta 2	TGFB2	-0.513734	8.73e-06	0.00044915
	619	19435	A_23_P159255	ACCGGCTTCCTAGAGCAGCGTAGACAGCTGGTAAACTGAAGAGCACAACTATATTCTTAT	PTPRM	5797	protein tyrosine phosphatase receptor type M	PTPRM	0.443608	6.19e-05	0.00192301			605	36075	A_33_P3397161	TCTAGGACTCGCCCACCTGCTCCCATGCAAATCCTCATTTTAACTCTGGATCCCAGTGAA	ENST00000307548	220070	SHANK2 antisense RNA 3	SHANK2-AS3	-0.512087	0.000119996	0.0030543
	620	48168	A_21_P0011928	TTTATGAGCAGGACAGGCCACTAAAGTGTGACGAGCCCATCCTCAGCAACCGATCTGGAG	PEBP1	5037	phosphatidylethanolamine binding protein 1	PEBP1	0.442543	1.34e-05	0.000612171			606	43928	A_23_P110430	AAGTGGCTGGAAGAGTCCCTTAGTACTCTTCTAGCATTTAGATCTACACTCTCGAGTTAA	MSX1	4487	msh homeobox 1	MSX1	-0.511453	0.0027315	0.0258339
		32896	A_23_P13604	GAGGAAACCTGAGATCTGTGTTTTTTAAATTGATCGTTCTTCATGGGGGTAAGAAAAGCT	PEBP1	5037	phosphatidylethanolamine binding protein 1	PEBP1	0.335019	0.000443733	0.00775172			607	50195	A_23_P87580	CAGAGCCTCAGTGGGCCTAGAAGTATTGGCAGAAAAGTGTCCAAACCTCATACATCTAAA	ANP32D	23519	acidic nuclear phosphoprotein 32 family member D	ANP32D	-0.511096	3.57e-06	0.000226633
	621	6719	A_23_P87742	CTCAGGGTCTCTGTTTAAGTATCAGCTAAAGATGTGCTTCCTCCGTGTCTGTCATACACT	IFFO1	25900	intermediate filament family orphan 1	IFFO1	0.442186	6.96e-05	0.00208548			608	33549	A_33_P3415062	CCCAGAAACGTCCATGTGGGTGGTTTTGCTTTTTATGTAAAAATTTGCATTTCTACCTAT	KIAA1671	85379	KIAA1671	KIAA1671	-0.50973	3.09e-05	0.00113232
	622	23882	A_23_P135164	GGGCCCTTCTCATAGCTGTTCCTCATGGCCATGACTGGAACAGGGATGCAACCTCTTTCT	UAP1L1	91373	UDP-N-acetylglucosamine pyrophosphorylase 1 like 1	UAP1L1	0.442183	8.16e-05	0.00234186			609	302	A_33_P3404749	TTTGTTTTTGCTCATCTCTTTCTGAGGTCATCTGCAGAGAGTGCCCCATGCCTTCTTTAA	FMN1	342184	formin 1	FMN1	-0.509348	1.34e-05	0.000610789
	623	42457	A_33_P3410816	GTAAATAACTGAGTAATGCATATGAAATGGAACTTTTGGGTGCCAAATGGGACTTTTAGA	CLDN20	49861	claudin 20	CLDN20	0.44197	0.00583585	0.042451				13476	A_23_P5392	AGGAAGTCTGATCACCAGTTTGCTGAGGTCTAGGGACAATAAGTACAAGCAAATGCTGGT	TP53I3	9540	tumor protein p53 inducible protein 3	TP53I3	-0.508362	0.00134376	0.0161308
	624	43911	A_23_P100963	TGCCTCGGTTCCTCTTTGGCTGTCCTCGGGGACTCCGGCTGAGGCACATCTGCCACTTTT	SPNS3	201305	sphingolipid transporter 3 (putative)	SPNS3	0.44143	0.00410915	0.0337036			610	39793	A_33_P3392077	ACGTCTGCTGCCGGTTCTGGACAGAATCTACCCAGTGACCGAAATCCAGGAGGCCCATAA	TP53I3	9540	tumor protein p53 inducible protein 3	TP53I3	-0.422462	0.00511337	0.0388893
	625	5670	A_23_P129334	TTGGGTACACAGGCCCAGAGGACTGGGGTGACTCACGGGCCCTGTGCTGTGATGTTGAGA	CLCN7	1186	chloride voltage-gated channel 7	CLCN7	0.441346	0.000125643	0.00316199				11075	A_33_P3237699	CCAGGCAACAGTCTGACCAAGGGTGTAAACCAGTTTATTATATATATATTTTTCCTTTGA	RMND5A	64795	required for meiotic nuclear division 5 homolog A	RMND5A	-0.508274	1.04e-05	0.000507179
	626	38831	A_33_P3333960	GCTGCCTGTTTTTGTTTAACCCGTGAGCTAAGAATAGTTTTTACCTATTTTAAGTAGTTG	LINC00426	100188949	long intergenic non-protein coding RNA 426	LINC00426	0.440223	0.00195838	0.0206337			611	4063	A_33_P3281532	AAAGGATACTGTTCAAAAATTGGCCTCCGACCACAAAGACATCCACAGCAGTGTTTCTCG	RMND5A	64795	required for meiotic nuclear division 5 homolog A	RMND5A	-0.396326	3.63e-05	0.00127731
	627	41637	A_23_P94319	ATAGTGCAGAGCCTCGTATGTTTGTCAGTTCATGCCGAGATGAAATAAATCACGCAGAAA	KBTBD11	9920	kelch repeat and BTB domain containing 11	KBTBD11	0.440104	0.000548472	0.00887312			612	14151	A_24_P108738	CAGCGCCGCTGCAGCTGGCCGTGCGCCCTCACCACCGCCGCCAGGCTCCGAGGCCGCGCC	SCARF2	91179	scavenger receptor class F member 2	SCARF2	-0.507452	0.00150397	0.017422
	628	47364	A_23_P52939	TGAAGACAGTCCCTATCCTAGAGGGGTTGAGCTTTCTTCCTCCTTGGGTTGGAGGAGACC	SLC43A1	8501	solute carrier family 43 member 1	SLC43A1	0.439995	0.000764914	0.0110658				28992	A_21_P0011696	TTTGGTTCCCAGTGAGCATTGTACATTTGTGGATATTAAATCTTTGGCAAAGTCATTTAC	LOC100506930	100506930	long intergenic non-protein coding RNA 665	LINC00665	-0.507265	0.000278752	0.00564208
	629	4776	A_23_P405815	AAGTCAGCGCCTTGTACAAGAACCCAAGAGAGTGGACGCGGATGGTGATCCGGAACATAG	PYGM	5837	glycogen phosphorylase, muscle associated	PYGM	0.439759	0.00699141	0.048019			613	23701	A_21_P0011745	GCGCTGATGTAGTTTCCTGACCTCTGACCCGTATTGTCTCCAGATTAAAGGTACGACATT	LOC100506930	100506930	long intergenic non-protein coding RNA 665	LINC00665	-0.334029	0.00187661	0.0201165
	630	11848	A_23_P133438	TCAGCATGGAAGGAATTAGGACCTTTTCTTCAGGATTACAGGTACACTGGATGCAGCCAT	FAM105A	54491	OTU deubiquitinase with linear linkage specificity like	OTULINL	0.439614	0.000727521	0.0107182			614	48114	A_33_P3263217	GGAGGGGAATTGCCAACAAAAGAACACTGATTGTAATGTGAGAAAAGTGTATTTTTGTAT	LRRC4	64101	leucine rich repeat containing 4	LRRC4	-0.506818	0.000169598	0.00398046
	631	21984	A_23_P354208	GTTGAGAAGAATCATCTCTGCACCTCGGGTCTCTGCCAGAGGAAGACTTAAGCATCCCTG	WDR81	124997	WD repeat domain 81	WDR81	0.439529	8.83e-07	7.96e-05			615	12038	A_23_P10025	ACATCACCATGTAGAAGAATGGGCGTACAGTATATACCGTGACATCCTGAACCCTGGATA	NELL2	4753	neural EGFL like 2	NELL2	-0.506421	0.00108853	0.0139706
	632	25161	A_23_P25566	CTGAAACGGCAAGTCAGTGTATCGATTTCTAGTGCTGTGAAGTCAGCCCCTGAAGAAAAT	GPR183	1880	G protein-coupled receptor 183	GPR183	0.438818	0.0018373	0.0198428			616	210	A_21_P0000144	TCACTCCAGCTCCTAAAAAGCCACCATGGGAAGAGCTGCCTCCAATTAAAGTTCTTGATT	LOC100505478	100505478	testis expressed 48	TEX48	-0.506122	0.00119444	0.0149219
	633	41503	A_24_P311926	TTCCTGTTCCAGAAAAGGGGCTGGGATGTCTCCGTCTCTGTCTCAAATTTGTGGTCCACT	HLA-G	3135	major histocompatibility complex, class I, G	HLA-G	0.43876	0.000354236	0.00664867				12031	A_23_P361049	CAAATTGTTTCTTATTTGGGAGGATAATGTATATACATTGGTATTATGTTAAATAATAAA	MYO1B	4430	myosin IB	MYO1B	-0.5058	4.52e-05	0.00150062
	634	47678	A_24_P350759	TGTATGTCCAGAACAAAAGATAAAACTAATTGTATTCCTCACATTCACAATCCCCATTGG	SLC1A2	6506	solute carrier family 1 member 2	SLC1A2	0.438525	0.000925005	0.0125566			617	19193	A_24_P7143	TCACCAGAGAAAGTGGAAGAATACAGGAACAGAAATTTTTATGAACTGAGCCCTCACATC	MYO1B	4430	myosin IB	MYO1B	-0.353555	0.0016804	0.0187038
	635	17331	A_23_P202860	CTCATCTGTGCTGAAAGACGCTGAAACTGCCTGGGATGTTTTCGGGAACAAGAATGTATA	CYP2R1	120227	cytochrome P450 family 2 subfamily R member 1	CYP2R1	0.438229	0.000132408	0.00329293			618	21494	A_33_P3227269	ATTCCAGCTCGATCAATCTTGCTGGGCTGCGATCGGTCAATAAAAACGGTGTGAAGCGGC	FLJ45983	399717	GATA3 antisense RNA 1	GATA3-AS1	-0.505642	0.00729746	0.049382
	636	15510	A_23_P163235	TGGCTCGAGACTGGCCAGATGCTCGTGGAATTTGGCACAACAATGAGAAGAGCTTCCTGA	CKMT1A	548596	creatine kinase, mitochondrial 1A	CKMT1A	0.438186	0.000778827	0.0111875			619	28712	A_33_P3209581	CTTCAGCACAAATCCCCCTCCGCCCTCGGCAAGGGCGTCCTGAGCAGGAGACCTGAGTGA	IQSEC3	440073	IQ motif and Sec7 domain ArfGEF 3	IQSEC3	-0.504368	0.000937966	0.0126691
		38721	A_23_P163227	CATTAACTCCCCATCGCCAGCTGATGACTCAAGATTCCAAGGAGTTCTGCTCATTCTAAT	CKMT1A	548596	creatine kinase, mitochondrial 1A	CKMT1A	0.436552	0.000781384	0.0112172			620	42529	A_33_P3313796	GTTGATCTTGGCATGTTGTTTTGCAGAATAAGTGGCTGAATATGTAAGAATTGTGTTTGT	CCDC34	91057	coiled-coil domain containing 34	CCDC34	-0.502691	3.81e-06	0.000238111
	637	28749	A_24_P218265	AAATAGCATGTGACACAGGACAGCCATAGTATAGTGTGTCACTCGTGGTTGGTGTCCTTT	TNFRSF10B	8795	TNF receptor superfamily member 10b	TNFRSF10B	0.438126	1.67e-05	0.000723298			621	44377	A_33_P3242923	GGTGCAATGGACCACAAGCAGGAACTTAATTTAGAATGTGCTTATTTTGTTAGATTTTGT	LOC283553	283553	long intergenic non-protein coding RNA 640	LINC00640	-0.502318	6.29e-06	0.000343851
	638	8791	A_23_P61057	CCAGGCAAGCTGTGATTGTCACAAGGAAGCTGACTCCAGAGGCCATGCCTGACCTCAACT	IL16	3603	interleukin 16	IL16	0.437222	0.00183469	0.0198371			622	26494	A_23_P363936	AGCTTTCCGGATAATTTTATATATCAAACATACAGGATGGATACATAGTTGGCAACAGTC	HSPA4L	22824	heat shock protein family A (Hsp70) member 4 like	HSPA4L	-0.50219	5.19e-06	0.000298906
	639	34438	A_33_P3489646	ACCCGGGGTACTGCCTTGGGAGTCTCAAGTCCGTATGTAAATCAGATCTCCCCTCTCACC	SPI1	6688	Spi-1 proto-oncogene	SPI1	0.436499	0.00133022	0.0160417			623	7461	A_23_P70384	TCTGCTCCTACTGTATCAATGAATGGATGAAGCGGAAGATAGAATGCCCCATTTGTCGGA	RNF8	9025	ring finger protein 8	RNF8	-0.502074	2.55e-06	0.00017772
	640	4901	A_23_P384748	TGGGTTACAGAAGAGTTTCTAAGTTCCTAGAGAGCCATTTAATAATTAGTTGGTGAGCCA	PLEKHH2	130271	pleckstrin homology, MyTH4 and FERM domain containing H2	PLEKHH2	0.435755	0.00261669	0.0251598			624	8549	A_33_P3271121	CCTGCTTATTCTTTCCAAGTTAGTAGGCAGATTGGAACTATAGAATTTATCCGTGATAAT	SH3BP4	23677	SH3 domain binding protein 4	SH3BP4	-0.500367	0.000242429	0.00516007
		18474	A_33_P3315715	GTGCATTTGCATTTCAAGTATGAATGACTTAGCATTAGTGGGTGTTCATTCAATAAAAGC	PLEKHH2	130271	pleckstrin homology, MyTH4 and FERM domain containing H2	PLEKHH2	0.332517	0.00562352	0.041426			625	49545	A_32_P133840	CTTCCATTCCATTTAGCCTTTGGATCATCCTGGCTGGGAGAAGTGGGACCGAGCCACCCA	TMCC2	9911	transmembrane and coiled-coil domain family 2	TMCC2	-0.50017	3.93e-06	0.000244282
	641	621	A_23_P113393	GCAGGATCGCTACTAAAAATTGTTTTGTATCCTTGGTGGGTGTCTTCTGCTATTTTATCT	APLN	8862	apelin	APLN	0.435635	0.00277083	0.0260868			626	34065	A_33_P3288246	AGAATAGCTCTGCTAGAGGAGGAGAACTCCAGGCCACACACCAATGAAACTTCGCTTTAA	MCC	4163	MCC regulator of WNT signaling pathway	MCC	-0.499679	0.00462658	0.0364432
	642	2576	A_23_P102331	TGTAGTTTGAGATTCTGAGAGTTATTCCAACTTTATGAAGATTGATTTCAATGTGCCTGC	SCN7A	6332	sodium voltage-gated channel alpha subunit 7	SCN7A	0.435494	0.00101246	0.0133323			627	40726	A_23_P409623	GGAGGAAAGACACTTAAAGACACTTTTACATGTCTAGTAATTCTTGATGTTCATCTTCAG	PPFIBP2	8495	PPFIA binding protein 2	PPFIBP2	-0.499229	1.51e-05	0.000670393
	643	45939	A_23_P65918	CCCTCTCCAGAGGTGCCAGACCGCGGATTTTATTTAGCAAGCCCAGACCTTCCGGTCTAA	ITPKA	3706	inositol-trisphosphate 3-kinase A	ITPKA	0.435305	0.00141492	0.0167022			628	17437	A_24_P257579	TAGAGAACACCGGAAAAAGAGAAACAGAATACGGCAGGAGAATGATATGGTTGATTCAGC	EPB41L4A	64097	erythrocyte membrane protein band 4.1 like 4A	EPB41L4A	-0.496692	9.41e-05	0.00259357
	644	11275	A_33_P3244122	GCAGACTCAGTGCAGCACTTCCACACCAAGAAGGCCCTCAATAAAGGCTTCCTGAGGAAC	HAAO	23498	3-hydroxyanthranilate 3,4-dioxygenase	HAAO	0.434418	7.58e-05	0.00221762			629	16830	A_24_P303199	CAGATGAAATATTCTTTGGCATACTTTGTAGACTTTGACCACTTAAAATACTAAGTGGCC	ARL15	54622	ADP ribosylation factor like GTPase 15	ARL15	-0.496083	1.28e-05	0.000590811
		43698	A_23_P28697	CTGATGACAGCCTCCTGGTGCTAGCTGGGACCTCGTATGCCTGGGAGCGAACACAAGGCT	HAAO	23498	3-hydroxyanthranilate 3,4-dioxygenase	HAAO	0.341823	0.000637818	0.00975648			630	29855	A_32_P27917	ATGGGGGGTAGGGTTTTGTAAAGGTTCTGTTAGGTTCATATTTTTATATCATTTTGCCCA	KIF26A	26153	kinesin family member 26A	KIF26A	-0.495705	0.000107046	0.00283299
	645	44890	A_23_P256047	GTATTAGATACCTTGGGTTGAATACACTTTTAACAGCCCTAGATCGATAGCCCTAGCCCT	ANKRD5	63926	ankyrin repeat and EF-hand domain containing 1	ANKEF1	0.43437	0.000688402	0.0103019				11378	A_23_P306215	CAGTTTTCCAACTATGTCAACAAAGCCTATCGTGTTGATGTTTTTATTGACCATTTTAGC	FAM84A	151354	LRAT domain containing 1	LRATD1	-0.494399	7.76e-06	0.000408894
	646	28804	A_23_P252471	CGCCTGTGAAATACCAACCTGAAGACACGGTTCATTCAGGCAACGCACAAAACAGAAAAT	PECAM1	5175	platelet and endothelial cell adhesion molecule 1	PECAM1	0.434034	0.000859077	0.0119731				20224	A_24_P413920	AAATCGAGCCTGTCCCTTGTGCACTTGGGAATAATTCCCCAAGACAGCACTTCGGGATTC	FAM84A	151354	LRAT domain containing 1	LRATD1	-0.443364	7.07e-05	0.00211344
	647	44177	A_24_P63136	ATGCCAGATTTTCTTGGTATCTCCCATAATACGACCTACAGTCCATGGTCTACAGATGTT	P2RY13	53829	purinergic receptor P2Y13	P2RY13	0.433706	0.00160928	0.018193			631	47229	A_33_P3270793	GCCTGGCTGACAGCCACAGCGGTGGTGACGGTGCTGGGAGACCCCGCGTGCGCTTTCCCC	FAM84A	151354	LRAT domain containing 1	LRATD1	-0.361529	0.0013225	0.0159689
	648	3314	A_23_P113111	AGCCACACAAACGTTTACTTATCTTATGCCACGGGAAGTTTAGAGAGCTAAGATTATCTG	AR	367	androgen receptor	AR	0.433618	0.000114232	0.00296324			632	36376	A_33_P3217776	CTACAAATGCCGTGACATTGGAACAAGGTCATCATAGCTCTAACTTTAATATACCAATAA	PRB4	5545	proline rich protein BstNI subfamily 4	PRB4	-0.494065	0.00618268	0.0442023
	649	31663	A_23_P52031	TGCATTGCTGCTGCGTGGGTATTTGTCTCCTTAGCCATCAGGTACAGTTTACACTACAAT	PGM1	5236	phosphoglucomutase 1	PGM1	0.433484	0.000517589	0.00853673			633	5960	A_23_P42004	TACTTCTCACAACTAATAATAGTGGGCTGGAAAAAACGGAAGCGATTACCCCCAGGGATT	SLC22A16	85413	solute carrier family 22 member 16	SLC22A16	-0.493372	0.00231446	0.0231758
	650	39289	A_24_P941359	GGTACATTGTACAGTCTGTAGTTAGGAGGTATAGCCTATAGCTTATGTTAAATGGTTGAA	FAM65B	9750	RHO family interacting cell polarization regulator 2	RIPOR2	0.433337	0.00141167	0.0166743			634	28906	A_33_P3391375	GTATGTTGGTGTGTGTATGTGTATGGACCAGTTTGTTTGTGTGTGTGTGTGCTCATTTTG	LANCL3	347404	LanC like 3	LANCL3	-0.49289	0.0027147	0.02575
	651	34714	A_33_P3299416	GGGGTGGGGACAGCACAGACTGTTCCACCGTTGTGCATATTGTTGCTTCTGAACCACAAA	GRASP	160622	trafficking regulator and scaffold protein tamalin	TAMALIN	0.433276	0.00534487	0.0399848			635	33620	A_19_P00801627	TTTGAAAAATTCCTATTGTGATTTGACTGTTTTTACCCATATCCCCTCCCCCGCTCCAAT	AK311417	723972	acidic nuclear phosphoprotein 32 family member A pseudogene 1	ANP32AP1	-0.492767	2.09e-06	0.000152118
	652	4958	A_23_P106080	GGTGGCAGAGATCCCAGTCAGTGCCAAGCCCAAGGGCATGACCTCATCACAGTGGTTTAA	RNASE7	84659	ribonuclease A family member 7	RNASE7	0.433134	0.00494891	0.0381198				48487	A_33_P3344229	AGCGCCAGGGACGCACCCTTTATGGCTTTGGCGGTTAAGGTTGCTGATTTCTCCACAGCT	HIST1H4A	8359	H4 clustered histone 1	H4C1	-0.492104	0.000182576	0.00420956
	653	37261	A_23_P335495	GGGGAGGTTTTGGGATGAGAGGAGGAAACGTGTATACCTGTAACATCTGGTGGCTCTTCC	ANO7	50636	anoctamin 7	ANO7	0.43186	0.0039125	0.0326506			636	14219	A_23_P431179	TTTGGCGGTTAAGGTTGCTGATTTCTCCACAGCTTGCATTTCTGAACCAAAGGCCCTTTT	HIST1H4A	8359	H4 clustered histone 1	H4C1	-0.343357	0.000104077	0.00276985
	654	48228	A_23_P400515	GAGGAAGCTCAATATCAGCTGGGAAGGAACTGTGCCTCTGTCTGACTGGCCCCACTTCCT	KIF17	57576	kinesin family member 17	KIF17	0.43163	0.000420586	0.00745176			637	30914	A_24_P246107	GAGGCTGTGGTTTTCCTTCCCTGAGTTACGGATCCAGATTCTGCTACCCAAACTACTTGG	KRTAP13-4	284827	keratin associated protein 13-4	KRTAP13-4	-0.49099	0.00155991	0.0177982
	655	2335	A_23_P147109	GCATCGGCTTGTATCAAAAGGTCCAGACCTAAGGGGAAATTTTATCTCTTTCTTTCTTTC	C9orf167	54863	torsin family 4 member A	TOR4A	0.431558	0.00559107	0.0412413			638	32571	A_23_P160537	CTCCCTTAAAAAGCCTGAGCTGTACAACAATCTGGATGTGACTCTGTTACCCTTTTCCCA	C1orf135	79000	aurora kinase A and ninein interacting protein	AUNIP	-0.490764	0.000142466	0.00348822
	656	10431	A_21_P0010561	AGTTTTTCCACTGGAATTCTAACCTCACCATTCTGAAAACCAACATAAGTCACAATGGCA	FCGR1B	2210	Fc gamma receptor Ib, pseudogene	FCGR1BP	0.431314	0.00237632	0.0235669			639	3803	A_23_P76538	GCTCGTCTGCGCACCTTGTGTCTTGTAGGGTATGGTATGTGGGACTTCGCTGTTTTTATC	TESC	54997	tescalcin	TESC	-0.48982	0.00214746	0.0219731
	657	20176	A_24_P4661	TATTCTCCTTGGTGGTCTTCTTAAGCAACAGACTCTTCCACAAGACAGTCTACCTGCAGT	EI24	9538	EI24 autophagy associated transmembrane protein	EI24	0.431079	0.00151917	0.0175134			640	12480	A_19_P00315581	GAGGTAGCTTCATTTTTCTAGTGTTGAGTAAAATGTGTGTGTGTGTGTGCTTTAGTTTAA	FLJ30838	400955	long intergenic non-protein coding RNA 1122	LINC01122	-0.48939	0.00257382	0.0249372
	658	20953	A_23_P75786	CTGCCCCAAGGACTTTGGGAACATCAACAATTGCCGGATGGACCTCTACTTCTTCCTGCT	SLC15A3	51296	solute carrier family 15 member 3	SLC15A3	0.430841	0.000683469	0.0102483			641	8457	A_23_P136870	CTGCACCATATGGTAAAGATCAGTGGAGGACCTCGCATTTCCTACCCACTCCTGCATGAG	MAGEA6	4105	MAGE family member A6	MAGEA6	-0.488654	0.00169063	0.0187825
	659	48638	A_23_P114740	TTGGATTAATTTGTGAAAATGTAATTATAAGCTGAGACCGGTGGCTCTCTTCTTAAAAGC	CFH	3075	complement factor H	CFH	0.429857	0.00287273	0.0267148			642	8844	A_23_P25913	AGCTGGATGGTACTCCAGTAATTAAAGGGGATGAGGAAGAAGACAACTAATGCCACGCTT	DNAL1	83544	dynein axonemal light chain 1	DNAL1	-0.488127	4.09e-07	4.32e-05
		21193	A_33_P3318288	AAGTTTGTACAGGGTAAATCTATAGACGTTGCCTGCCATCCTGGCTACGCTCTTCCAAAA	CFH	3075	complement factor H	CFH	0.375802	0.00344614	0.0299591				28794	A_21_P0008486	TAAGAACAAAGTCTGTCTCTGGAAGCACGGGCGCTGTCTCTGAAGACAAATTGATCGTAA	XLOC_011117	388011	long intergenic non-protein coding RNA 1550	LINC01550	-0.487946	0.000640727	0.0097852
	660	26289	A_23_P71319	TTTTTTCCTACTACTTTAATCCCTAAAAGAACGCTGTGTGGCTGGGACCTTTAGGAAAGT	FDFT1	2222	farnesyl-diphosphate farnesyltransferase 1	FDFT1	0.4294	0.00120882	0.0150117				30111	A_21_P0008548	TCGTCTTTTCCTGCTGGTAAATAACACTGAAATTGTGGGAAGATGGGATGGTAAGAACAA	XLOC_011117	388011	long intergenic non-protein coding RNA 1550	LINC01550	-0.45195	0.000549931	0.00888103
	661	2851	A_33_P3411477	AATGTGAATGACAGCGTCCCCCGTGTGTGGAATGTGGGGATTAAAAGCATTTATCAACCT	NCCRP1	342897	NCCRP1, F-box associated domain containing	NCCRP1	0.429359	0.00112738	0.0143527			643	29284	A_21_P0008485	AAATAACACTGAAATTGTGGGAAGATGGGATGGTAAGAACAAAGTCTGTCTCTGGAAGCA	XLOC_011117	388011	long intergenic non-protein coding RNA 1550	LINC01550	-0.414995	0.000192621	0.00437473
	662	3193	A_23_P103104	CCAATTGTGATGATCCTTTTTGCTCATTTCCCAGCCTTTCTTGCTGTTAGGGGCTACCAT	MFNG	4242	MFNG O-fucosylpeptide 3-beta-N-acetylglucosaminyltransferase	MFNG	0.428374	9.44e-05	0.00259553			644	22877	A_23_P258002	GTATTAAGTTGTCTACCATGTTTTCTTTTCTAGCTGAATAAACCACATCAAAGGAAAGGG	CDKN2AIP	55602	CDKN2A interacting protein	CDKN2AIP	-0.486777	2.38e-07	2.77e-05
	663	23739	A_33_P3323760	TCTCTCACACTTTTCAGTCAAGAGTGGGGCTATAAACTCCTTCCTCATAGGAAATAAGGA	LOC153684	153684	ANXA2R antisense RNA 1	ANXA2R-AS1	0.428321	0.000469996	0.00802376			645	41264	A_23_P207299	CCAAAACAGCAATTTGAAATTAGAACTAGTGGTTTTAGAGAACTCAGGTATTCTTTCCTG	RNFT1	51136	ring finger protein, transmembrane 1	RNFT1	-0.485624	0.000296845	0.0058828
	664	32781	A_23_P127964	ATGTAATTGCAGCTGGTAGGATGTCTGGTGCCAATCCAGGAAGTGAGAGCCATTTCTTTT	PRCP	5547	prolylcarboxypeptidase	PRCP	0.42751	0.00045174	0.00783904			646	34213	A_23_P64173	ACCAGGAAGAGATGGAGAAAGTAAAACGTGAAAATGCTACAGTTATGGATAAGACCCGAG	CARD16	114769	caspase recruitment domain family member 16	CARD16	-0.485189	7.32e-05	0.00216449
	665	26755	A_21_P0004997	TATTTAAAAAGGAGAGGATTCCACAGCAGAGCTTCTCAAACTCTTCCACCCAAATCCCCT	XLOC_005595	101928004	uncharacterized LOC101928004	LOC101928004	0.426631	0.00237156	0.0235302			647	4985	A_23_P109171	GTTCCTGTTTGGATTAGACCATAGTTGACCCATCTGGCATTGCCAACGAAGCCTTCATTA	BFSP1	631	beaded filament structural protein 1	BFSP1	-0.484476	0.00189658	0.0202582
	666	6280	A_33_P3284858	AGCTGCAGAGAGGGTGCTATCGAGCAGCACATAATCACTTAATTACATATTGCTTTGTAT	LOC729867	729867	uncharacterized LOC729867	LOC729867	0.426452	0.00148284	0.0172835			648	49597	A_33_P3385775	TTTATTTACTATAATGTTAGCTTACAAGCTGGGAATATAAGTGCATTAACGGCCCACATG	ZNF703	80139	zinc finger protein 703	ZNF703	-0.48418	2.09e-05	0.000850042
	667	31263	A_23_P71867	ACTCTGTGGAGCAGGTAGCTGTGCTGGCGTCTTTGGGAATCCTTTCTTTCCTGGGACTGG	IL11RA	3590	interleukin 11 receptor subunit alpha	IL11RA	0.426386	5.57e-06	0.000314503			649	8708	A_33_P3399870	CCGGACGAACTAGGTGTTTAATTTTCACTCTTCATGTTCAATTAGCAGTTCAAATTAAAG	CERS6	253782	ceramide synthase 6	CERS6	-0.483449	3.28e-06	0.000212853
	668	38047	A_19_P00322933	CCCCCAGGATACAGGGTCAAAGGAGAGCACAACCATCGCAGTTGGAAGCCCATGGGGCAG	LOC100506190	100506190	long intergenic non-protein coding RNA 963	LINC00963	0.426258	5.58e-06	0.000314503				9032	A_33_P3271455	GACCATTGTATTCAGTTCATTACCAAAGAAATGTTTGCACTTTGTAATGATGCCTTTCAG	PXDN	7837	peroxidasin	PXDN	-0.483336	0.00295536	0.0272032
		33011	A_19_P00317683	CCTGGCACAGTGAAGCGAGGGTGGGGGCAGGAATGAGGGTCCTCTCCATGCAAGGGGGGA	LOC100506190	100506190	long intergenic non-protein coding RNA 963	LINC00963	0.397417	9.07e-07	8.12e-05			650	42661	A_33_P3238166	GTTTGCACTTTGTAATGATGCCTTTCAGTTCAAATAAATGGGTCACATTTTCAAATGGAG	PXDN	7837	peroxidasin	PXDN	-0.413544	0.00669726	0.0465994
		30483	A_19_P00321303	CATTGCGGTGATAGGGCCAAGGGCCTGGGCCTTCAATTCTCCAGACTTGCCAAAATGCTC	LOC100506190	100506190	long intergenic non-protein coding RNA 963	LINC00963	0.390705	4.66e-05	0.00153355			651	4001	A_33_P3385988	CGCGGGCTGCTGCCACCCGCCGGGCCCTGCAAGCGCTGCCGCTCGTTCTGCGCCGCGGTC	ENST00000266182	164714	tubulin tyrosine ligase like 8	TTLL8	-0.481858	0.00301417	0.0275441
		30251	A_19_P00323022	ATTACAATTCTTTTCTGCCGGGTCACACGCTGTCATCCACGTGTTACCTAAGAGAGCTTT	LOC100506190	100506190	long intergenic non-protein coding RNA 963	LINC00963	0.389421	4.29e-05	0.0014508			652	42163	A_33_P3420889	CTTCACATTCCTTGCAGAAGGAACCGACACCATCACAGTCCAGGTGGCTGCTGGGAATGC	SORCS3	22986	sortilin related VPS10 domain containing receptor 3	SORCS3	-0.48162	3.93e-05	0.00135864
		35585	A_19_P00322371	GGCAGGAATGAGGGTCCTCTCCATGCAAGGGGGGAAGATAGAAGAACAAAATTTCACCCT	LOC100506190	100506190	long intergenic non-protein coding RNA 963	LINC00963	0.383081	2.62e-06	0.00018072			653	31451	A_23_P19020	ATGCCTCACCAGCAGAAGAACAGAATATCAGGATGCCTTAAATTTATAGTAGTAGACTGT	SNCAIP	9627	synuclein alpha interacting protein	SNCAIP	-0.481502	0.000754041	0.0109643
		41402	A_19_P00316745	TTGCGGTGATAGGGCCAAGGGCCTGGGCCTTCAATTCTCCAGACTTGCCAAAATGCTCAG	LOC100506190	100506190	long intergenic non-protein coding RNA 963	LINC00963	0.365957	2.73e-05	0.00103645			654	22470	A_24_P198178	TGGTGAAGAACAACTTTGTGCCCACCAATGTGGGTTCCAAAGCCTTTGGCAGGCGCCGCA	CALCA	796	calcitonin related polypeptide alpha	CALCA	-0.480925	0.00278032	0.0261277
		50332	A_19_P00322968	ATGCAGGCCATCGATGGAAATGTCAGACAGTGCGAGTCCACGCCTGAACACTTCTGGGGT	LOC100506190	100506190	long intergenic non-protein coding RNA 963	LINC00963	0.356823	2.52e-05	0.000974338			655	3492	A_33_P3351851	TTAAAGTGTTTTTGGAGAATGTAATCCGCGATGCAGTTACCTACACGGAGCACGCCAAAC	HIST1H4L	8368	H4 clustered histone 13	H4C13	-0.480009	3.03e-05	0.00111862
		14865	A_19_P00316063	CAGACTTGCCAAAATGCTCAGCGCAGGCCTCGTCGGCAACTGCAGACAAGCAGAGGCAGC	LOC100506190	100506190	long intergenic non-protein coding RNA 963	LINC00963	0.353558	9.31e-06	0.000469086			656	37964	A_33_P3300843	CTCACGCTGAGGGAGGTCAGCTTGAGCCCCTGCCTCACACTGGCCTCTCTCACGCTGAGG	LOC401357	401357	uncharacterized LOC401357	LOC401357	-0.478487	0.0025366	0.0246521
		11284	A_19_P00322793	ATTCTCCAGACTTGCCAAAATGCTCAGCGCAGGCCTCGTCGGCAACTGCAGACAAGCAGA	LOC100506190	100506190	long intergenic non-protein coding RNA 963	LINC00963	0.337152	3.59e-05	0.00126721			657	6301	A_23_P22224	AGGAAGTGGACAAGAACGAACCCTTCCTTCCGAATGATCAGCAGTTCCAGCCCCTCGCTG	EIF4EBP1	1978	eukaryotic translation initiation factor 4E binding protein 1	EIF4EBP1	-0.477635	6.54e-05	0.0019988
		50623	A_19_P00319675	CTGCATTGCGGTGATAGGGCCAAGGGCCTGGGCCTTCAATTCTCCAGACTTGCCAAAATG	LOC100506190	100506190	long intergenic non-protein coding RNA 963	LINC00963	0.334763	1.76e-05	0.000751427			658	33914	A_23_P203957	TAGCTTTTGTAGAACCTTCCAGAATATGTGGGGAAAAAGGGCTATTGCTAAGTGAGCTTT	TMTC1	83857	transmembrane O-mannosyltransferase targeting cadherins 1	TMTC1	-0.477239	0.000191802	0.0043692
		31072	A_19_P00320602	TGCAATGTTGTGCTCCTGTTAGTCTGATATCAGGGGCTTGCAGCCTGGCAAAGGAAAAAA	LOC100506190	100506190	long intergenic non-protein coding RNA 963	LINC00963	0.312333	0.000764048	0.0110658			659	11023	A_21_P0004421	GGATGCCAGTATTCTCATCCCCTCACAAATAAAGAGCCTTCAAGCTCTTGCAGTCAACAA	XLOC_004924	100505994	lung cancer associated transcript 1	LUCAT1	-0.476265	0.0015412	0.0176895
		22098	A_19_P00317128	ATGCAAGGGGGGAAGATAGAAGAACAAAATTTCACCCTAATGTAGTGTCTTTAGACCGTG	LOC100506190	100506190	long intergenic non-protein coding RNA 963	LINC00963	0.301705	0.00015271	0.00368202			660	25334	A_32_P157965	GTGGTTCTATAGATGGTAATAACCAACTTGTAATCAAAGGAAGATTCCAACAGAAACAGA	EIF2S2	8894	eukaryotic translation initiation factor 2 subunit beta	EIF2S2	-0.476128	3.06e-08	5.63e-06
	669	9294	A_33_P3240512	GCTACTGTTTTCCTTCCTGTGTGTGAAGTAATGAATCATTGATTATGTGACTTGTTATGT	KCTD12	115207	potassium channel tetramerization domain containing 12	KCTD12	0.425555	0.00705815	0.0483247			661	18093	A_33_P3286754	GAAAAGGTGCTTAATCTCTCTTAACTTTGTAATACCATTAAAATTCCCCTTGACTCAGCA	SEC14L2	23541	SEC14 like lipid binding 2	SEC14L2	-0.475853	7.08e-05	0.00211414
	670	2163	A_21_P0000417	TGACTACTGGTGGCGTATGAGTCATCTACAGTGAATACGTCTCTGGAACTCTGAGGTCTG	SNORD114-20	767598	small nucleolar RNA, C/D box 114-20	SNORD114-20	0.425401	0.000631649	0.00972129			662	11416	A_23_P396858	ACTGACCTTAGGCATGGAGAAAATTACTTGTTAAACTCTAGTTCTTAAGTTGTTAGCCAA	FZD8	8325	frizzled class receptor 8	FZD8	-0.475232	0.00171432	0.0189846
	671	32794	A_23_P155900	ATCATTTATGGTTTCTTCAACGAGAATTTCCGCCGTGGTTTCCAAGAAGCTTTCCAGCTC	NPFFR2	10886	neuropeptide FF receptor 2	NPFFR2	0.425135	0.00053599	0.00874598				1058	A_23_P216630	CTCCCTGTTCCATATGCTCGCAATCTCAGCTATTTGGAAGCTACCAGGAATGCTTTCTAA	SLC44A1	23446	solute carrier family 44 member 1	SLC44A1	-0.473756	8.46e-05	0.0024032
	672	33443	A_23_P95213	CGCCCAGGGGCCCGGGAACTCCTGCCACAACAGAATAAAGCAGCCTGATTGAAAAGCAAA	SFTPC	6440	surfactant protein C	SFTPC	0.424232	0.00137867	0.0164225			663	18983	A_23_P411806	CTTTGTCATTCTGGTGGAGAATGCTTTGCGAGTGGCTACCATCAACACAGTAGGAGATTT	SLC44A1	23446	solute carrier family 44 member 1	SLC44A1	-0.335282	0.000634306	0.00973414
	673	24516	A_33_P3232504	GGCTGGAGAGGGACACCCCTGATTACCTTAAGGCCCAGGCAATAAAGCAGGGTGATCTTC	C9orf169	375791	cysteine rich tail 1	CYSRT1	0.423804	0.00155885	0.0177925			664	49454	A_33_P3335682	AGCCCCCTCCAGGACCGGGCCCGGACTGCTCACCCCTGACCCTCTTGCACTCTCCCTGCC	PPP1R14A	94274	protein phosphatase 1 regulatory inhibitor subunit 14A	PPP1R14A	-0.473112	0.00637207	0.0450016
		15721	A_33_P3318668	GAGAGGGACACCCCTGATTACCTTAAGGCCCAGGCAATAAAGCAGGGTGATCTTCCTCCC	C9orf169	375791	cysteine rich tail 1	CYSRT1	0.391691	0.00318021	0.0284636			665	38585	A_23_P42784	CACAGAAATATCTAGAAATGTTCTGGGACTAGTTGAGTTGTATCTTTAGTATTCAGGTTG	STK31	56164	serine/threonine kinase 31	STK31	-0.4727	0.00202638	0.021133
	674	41031	A_23_P143981	CACTGCGTGGGAGGGACTGGGTCACTATTGTGGTTTTTACTATAACTTTGTAAATTAACT	FBLN2	2199	fibulin 2	FBLN2	0.423689	0.00260264	0.0251137			666	27981	A_33_P3246418	AGGGGAAAGGAAGGGAAGGGAGGGAGGGTCTGTTCTATCTGTTGCTGTAAATAAAGATAT	MDFI	4188	MyoD family inhibitor	MDFI	-0.472479	0.000158218	0.00379794
	675	1637	A_23_P10873	ATATTCCTCCTGTTGATATTGCTGCTTTTGGAAGTTCCAACAATGACTTTATTTTGCATC	TLR1	7096	toll like receptor 1	TLR1	0.423673	0.00126208	0.0154148			667	32733	A_23_P22647	TGCCTCTGTGTTTCGGTGAGAGTCTCTGTATATGTACTGCTTTCTGTTTTGTTGCATTGT	FAM155B	27112	NALCN channel auxiliary factor 2	NALF2	-0.472101	0.0017512	0.0192635
	676	4746	A_23_P94800	ATAAGCAGCCCAGGAAGAAATGAAAACTCCTCTGATGTGGTTGGGGGGTCTGCCAGCTGG	S100A4	6275	S100 calcium binding protein A4	S100A4	0.423563	0.001041	0.0135716			668	18033	A_23_P58396	CATGGATATTTTTATGTACAGAAGTATGTCTCTTAACCAGTTCACTTATTGTACTCTGGC	PDGFC	56034	platelet derived growth factor C	PDGFC	-0.471256	0.000119086	0.00304345
	677	9396	A_23_P200780	GGCCCTGAGTTTTACCCAGACTCAAGGAGTTGGTAAAGGGTTAATAGCCAGATAGTAGAA	TGFBR3	7049	transforming growth factor beta receptor 3	TGFBR3	0.423237	0.000119088	0.00304345			669	35898	A_33_P3663974	TTACCGAAAACACCACGTGACACACTTTTGGCCAAAACTCCTGATGAAGGTGACAGATCT	THRB	7068	thyroid hormone receptor beta	THRB	-0.471167	0.000396423	0.00715389
	678	2872	A_23_P368711	ACAGTGGCCTCAGGAGAGAACGTGACCCTGCTGTGTCAGTCATGGTGGCAGTTTGACACT	LILRB3	11025	leukocyte immunoglobulin like receptor B3	LILRB3	0.423212	0.000254557	0.00530517				33105	A_24_P6517	CAGGAAAGCTGTTTCGCATTTTCGCTTTTTGATTGGTATTATCCAGTTCTATGTAGTTCA	PLEKHG1	57480	pleckstrin homology and RhoGEF domain containing G1	PLEKHG1	-0.470884	1.15e-05	0.000548227
	679	25298	A_23_P105592	AGGGGCTGTCCCGGAGGCGGTGGGCCTGGTTAAATAAGGCAGGGTTTATATGCACTTTCT	MVK	4598	mevalonate kinase	MVK	0.423119	0.00429278	0.0347145			670	15189	A_33_P3367471	CTTCGGCAGCAGAATGACCTTAGTTTCAAATAGCCACATGGGCTTGTTTAACCAGGATAA	PLEKHG1	57480	pleckstrin homology and RhoGEF domain containing G1	PLEKHG1	-0.438054	5.11e-05	0.0016531
	680	24933	A_23_P170186	TCTATGAGTATCGCCGGGCCCAGGAGGCCGTGTGAGGATCCCGCAATAAAGATGCCTTAA	OPLAH	26873	5-oxoprolinase, ATP-hydrolysing	OPLAH	0.422921	8.51e-05	0.00241322			671	1072	A_23_P11025	ACTAACACACAGGCACTCAATGAATGAGTGAAGGAAATAAAAGTCACCCCGTTGGTGAGA	ZNF185	7739	zinc finger protein 185 with LIM domain	ZNF185	-0.470603	2.9e-06	0.000194014
	681	18517	A_24_P870620	CACTCGGACTGGAGCTGAGTGCAAGCCCATGAAGACCCAGAGATGTAAGATCCCCTGCAA	PTN	5764	pleiotrophin	PTN	0.422828	0.00167514	0.0186651			672	952	A_23_P11685	GAAATGGCAGCAGTTTCTGATGCTGAGGCAGTTTGCAATCCCATGACAACTGGATTTAAA	PLA2G4A	5321	phospholipase A2 group IVA	PLA2G4A	-0.469215	8.54e-05	0.00241793
	682	23833	A_33_P3228892	ATGTGTGACACCAGCAGGAGGCTGACGAGTTCCCTGGCAGGAAGCACACTGCACAGGGAG	LOC100130370	100130370	uncharacterized LOC100130370	LOC100130370	0.422574	0.000101686	0.00272572			673	15161	A_21_P0002801	GTTGCTAATCAAGACACACACAGGTAGTCACATTTTCAACCACCTTTATTTTTGATGCAT	XLOC_002912	100507661	long intergenic non-protein coding RNA 2082	LINC02082	-0.468828	0.00480226	0.0374154
	683	16370	A_33_P3222203	GCTGCATGTTCTGTGCTCTCCAGTTTGTCCCTTCCAATATTAATAAACTTCCCTTTTAAA	OXER1	165140	oxoeicosanoid receptor 1	OXER1	0.421255	0.000465326	0.00797572			674	10296	A_33_P3395971	ACTGGGAGGAAATGGAAGATCAGAGAAGTTGAGGTGCTCAATAAATGGTGACCACTTGGA	CTU1	90353	cytosolic thiouridylase subunit 1	CTU1	-0.468279	0.000136204	0.00336748
	684	40767	A_33_P3233659	GTGCCTGTTTCCTGTCTCGCTCATGTCACATTTTGGTAATTTTCACAATATTAAAAACTT	RPP30	10556	ribonuclease P/MRP subunit p30	RPP30	0.421221	0.00135266	0.016194			675	5858	A_23_P162589	CAAGCGAGGTCAACAGAGAAGGCAGGAATGTGTGGCAGATTTAGTGAAAGCTAGAGATAT	VDR	7421	vitamin D receptor	VDR	-0.468012	5.99e-05	0.00187595
	685	16645	A_23_P29318	CTTTGGAGAACTTTTCCGAACACACTTCTTTCTCAACGCAGGAAACCTCTGCAACCTCAA	SAMM50	25813	SAMM50 sorting and assembly machinery component	SAMM50	0.421192	0.0009923	0.0131444				15010	A_24_P945000	AATTTTCTTCAGTGTTCAGGCAATTAATATTTAGAAAGCTCTTGTCATGAGATGGCTCTG	SKA2	348235	spindle and kinetochore associated complex subunit 2	SKA2	-0.468001	5.5e-06	0.000311743
	686	5074	A_24_P317762	CTACTGCGTGACTGTGTCTGCTAGTGCCGGCATTGGGAATCTCGTGACATTTGGCCACAG	LY6E	4061	lymphocyte antigen 6 family member E	LY6E	0.42118	0.00309519	0.0280281			676	34465	A_32_P55860	TCAGCAAGTGAGAAAAATCCAGTTACACTCTTAAAGGAATTGTCAGTGATAAAGTCTCGA	SKA2	348235	spindle and kinetochore associated complex subunit 2	SKA2	-0.312518	0.00457243	0.0361808
	687	37431	A_33_P3259198	AGTGCCAGCTGAAGGTGAGAAGCAACACCTGTTACTGCTGTGACCTCTATGCCTGCGGGA	FAM70B	348013	transmembrane protein 255B	TMEM255B	0.420755	0.00662572	0.0462229			677	50703	A_33_P3364741	ATGTGAACATGGACTCGAAGACATGGCCCTTTCTCTGTAGTTGATTTTTTAAATGTGCCA	MRC2	9902	mannose receptor C type 2	MRC2	-0.467623	0.00149152	0.0173532
	688	26789	A_23_P76749	CCTGTTCTGTTTTTGCTTTTCCTCTTCTTGACCAAAGCATGTGCCACTAGCTGTCCTTGA	GALNTL1	57452	polypeptide N-acetylgalactosaminyltransferase 16	GALNT16	0.420544	0.0068285	0.0472251			678	45579	A_33_P3226099	AACACAGTGGAGGTGGATTTCTACGGCTACTCCCTCTGGGCGGTCATCGTCAACATCTGC	OTOP2	92736	otopetrin 2	OTOP2	-0.466825	5.53e-05	0.00175664
	689	45096	A_33_P3358183	AATGGTAATCCAGCTCCTGGCGATAATGTGTGTCTCCTGTATTTGTTGGAGCCCATTTCT	PTGFR	5737	prostaglandin F receptor	PTGFR	0.420407	0.000159095	0.00381127			679	4133	A_23_P205164	ACACATTCACACAGTGGTAACAGACTGCCAGTGTTCATCCTGAAATGTCTCACGGATTGA	POU4F1	5457	POU class 4 homeobox 1	POU4F1	-0.465447	1.79e-05	0.000760879
		22572	A_33_P3376551	CCACCTGGTAAATAATGTTGGACTTCAACTTGTTACTGGCACATTTTAATAGTAGATGAA	PTGFR	5737	prostaglandin F receptor	PTGFR	0.408019	0.000820587	0.0116332			680	27172	A_23_P356554	ATCACAAAACAAGAATCTTTCCAAAGTTGTCTCATTCAGCAATGTTAAGGCATCTGTATC	BAG2	9532	BAG cochaperone 2	BAG2	-0.464733	0.00392729	0.0327283
	690	4945	A_23_P41217	CTACAAACAAGGTGAAGGCATCTCAGGCATTACAAAGTGAAGTTGACACAGACCTCCATA	CD200R1	131450	CD200 receptor 1	CD200R1	0.420296	0.000453416	0.00786145			681	38000	A_33_P3360216	TGGATTAGTTTGCAGCAACTCAATCCCAAAGGAACCAAAGGCTCTTTTCAGAGCCACCTA	HIST1H2AI	8329	H2A clustered histone 13	H2AC13	-0.464564	0.00444456	0.0355706
	691	22199	A_33_P3209229	GGCCTTTTGATTGCACAAGCCTTTGTTTTCAGTCCTAGTGAATAAAGTTGTGTTTTCTGG	RAB26	25837	RAB26, member RAS oncogene family	RAB26	0.420283	0.00523241	0.0394389			682	44359	A_33_P3348747	GAAATGGGAATTTTGCTGCATTGTTAAACTGTAGTGGAAACCATGCTATAGTAATAAAGG	DSG3	1830	desmoglein 3	DSG3	-0.464178	0.000103001	0.00274895
	692	48131	A_33_P3331746	GCTTGAAGTTTTCCAGGAGTCGCATTTTAAAAGTGTTTGTACACATTTTAACACTTGGAT	ST6GAL2	84620	ST6 beta-galactoside alpha-2,6-sialyltransferase 2	ST6GAL2	0.419937	0.00463469	0.0364692				49231	A_33_P3231432	CCAGGAATTGAATCCAGAAATGGGAACTGACAATGATAGTGAAAATTGGAAGGAAGTGCA	LDHB	3945	lactate dehydrogenase B	LDHB	-0.463967	5.86e-05	0.00184325
	693	19649	A_32_P118847	GCATTGCTTTTCAACTTAATTGAATACTTACTATATGTGAACCACTGCACAAAATAGGGG	FLJ42709	441094	NR2F1 antisense RNA 1	NR2F1-AS1	0.419685	8.58e-05	0.00242339			683	41226	A_23_P53476	TGGGACATCCAGAAGGACCTAAAAGACCTGTGACTAGTGAGCTCTAGGCTGTAGAAATTT	LDHB	3945	lactate dehydrogenase B	LDHB	-0.364816	0.00252966	0.0245973
	694	8174	A_24_P185117	GGAGTCCAAAATACAGAGTTTCTTTGGCCTATGGTATCGGGGTAAAGCTGAATCCTCTGA	RILP	83547	Rab interacting lysosomal protein	RILP	0.419649	0.000366866	0.00682162			684	29635	A_33_P3378509	GTTCTGTATGTGCCTTGCAGTACTGTAATTCAAAAATAGGAATCTTTGGCTGCAAAATTT	USP38	84640	ubiquitin specific peptidase 38	USP38	-0.46308	1.03e-07	1.39e-05
	695	13098	A_23_P156402	TGCGGAAAGAGAAATACGTTTTATGTTTCCTGAAGTGATTGTTGAGCCCATTCCAATTGG	NME5	8382	NME/NM23 family member 5	NME5	0.419199	0.000139822	0.00343721			685	2756	A_24_P95154	ATGGGGATGGTTCTTCTAAATGAAGCAGCAACTTCGAAAGGCGATGTTGGAAAAAGACGG	TUSC3	7991	tumor suppressor candidate 3	TUSC3	-0.463054	1.67e-05	0.000723298
	696	13261	A_23_P212595	CACTGGATGCCTGAAGTAAGTAAGTTTTCTCAGTGGGGCAGTCTCATAAAATCACCAGGA	VPRBP	9730	DDB1 and CUL4 associated factor 1	DCAF1	0.418794	0.000527367	0.0086454			686	11439	A_23_P337934	GTTGCTTTATCACTTCTAAGACATTTTGTACGGCACGGACAAGTTAAACAGAATGTGCTT	FBLIM1	54751	filamin binding LIM protein 1	FBLIM1	-0.462817	8.17e-05	0.00234473
	697	5250	A_33_P3361422	ACCCCTTTATCGCATTGCTGTCCTTGGGTAGAATATAAAATAAAGGGACTTTTATTTCTT	CYP27A1	1593	cytochrome P450 family 27 subfamily A member 1	CYP27A1	0.418658	0.00019664	0.00443416			687	47967	A_33_P3301620	AAACTAGAAGACTCAGAAAAAGAATATGTTCTTGATCCCAAACCGCCGCCGTTGACTTTG	RNF32	140545	ring finger protein 32	RNF32	-0.462081	0.00309482	0.0280281
	698	36554	A_33_P3237775	TCTGAGATCTGGGATGTGCACGAATGACTGTTCTGTCCCCATATTTTCTGTTTTCTTGGC	NR1H3	10062	nuclear receptor subfamily 1 group H member 3	NR1H3	0.418619	0.000922812	0.012549				36018	A_23_P303455	CATTTGAGGATGAAGTGGAACAAATCAAAGAAGCTGCCAAGAACTCGATTCTTCATGTGA	GPR161	23432	G protein-coupled receptor 161	GPR161	-0.461021	9.43e-06	0.000473088
	699	9382	A_33_P3281741	TGGAATCTTCTTCTCACTGCTGTAAGCAAAGCCATGACCCTCTGCCACAGAGATAGTTTT	RFX8	731220	regulatory factor X8	RFX8	0.418458	0.000943744	0.0127071			688	24286	A_23_P103532	CTGCCACCCCCTGATCTATGGACTCTGGAACAAGACAGTTCGCAAAGAACTACTGGGCAT	GPR161	23432	G protein-coupled receptor 161	GPR161	-0.450631	5.03e-06	0.000293592
	700	36677	A_23_P306987	GTTTCTAATGACCAAAGACCCAGGGTACCTAAAAGGACTTTGCAACCAAGCAAAGTCACT	SOX7	83595	SRY-box transcription factor 7	SOX7	0.41838	0.000397336	0.00716388			689	41943	A_32_P146659	AGGTCTGATGCAGTAGCTTTTACTATTGGTGGAAATCGATGTTTTTTCCTTGAAAGTCTA	LOC401431	401431	ATP6V0E2 antisense RNA 1	ATP6V0E2-AS1	-0.460821	0.000501237	0.00838293
	701	27044	A_23_P142974	CATCTCTGAGACACAGGGGCAGAAAATGACATTCATCTTTTGAGTCCTCATCCATGGAGT	ARHGAP25	9938	Rho GTPase activating protein 25	ARHGAP25	0.41766	0.000127254	0.00319829			690	31948	A_23_P162719	TTGCTGGAACTTGTATTGCTAATGGGAAACTACATGAATGCTGGCTCCCGGAATGCTCAA	DIAPH3	81624	diaphanous related formin 3	DIAPH3	-0.460527	2.71e-05	0.00103244
	702	27471	A_23_P353614	AGAACAAAGTTAGGGAGCAAACCAGTAACCTATGCTGGTCGTAACAGAGGATCCTACAAT	C8orf46	254778	vexin	VXN	0.417565	0.00281528	0.0263678			691	5532	A_23_P501538	TAATTCCTTTAAACGGTAACGATGCAATAAAACCAGAGAAGATCCAGCTTTTGAAAACAG	HOXA3	3200	homeobox A3	HOXA3	-0.460414	9.86e-05	0.00267268
	703	34360	A_33_P3382177	TGCTTTGTATCATTCTTGAGCAATCGCTCGGTCCGTGGACAATAAACAGTATTATCAAAG	TIMP2	7077	TIMP metallopeptidase inhibitor 2	TIMP2	0.41668	0.0030134	0.0275437			692	28643	A_24_P166407	CAAGCGTCAAGGACGCACTCTGTACGGCTTCGGCGGTTAATCTTTTCGTCAGTTTTCTTC	HIST1H4B	8366	H4 clustered histone 2	H4C2	-0.460013	0.00433381	0.0349273
	704	14931	A_23_P116898	CTTGTTCTTCACGGTTCTGCAAGATGTCCCAGTAAGAGATCTGAAACCAGCCATAGTGAA	A2M	2	alpha-2-macroglobulin	A2M	0.416532	0.000262814	0.00540704			693	46536	A_33_P3645465	GTACTTAAGATGCCTTGTTCATTTATTGTGCCTGTGCAATAAATACACCTTGATTTGAGT	LOC282997	282997	PDCD4 antisense RNA 1	PDCD4-AS1	-0.459717	0.000224653	0.00487745
	705	16926	A_33_P3410235	CTTGTGTTACCTCCCGCCACACACCTCTAATCTGAATTACATGAAACACGGCAAGACACC	DUOXA1	90527	dual oxidase maturation factor 1	DUOXA1	0.416217	0.000112763	0.00293719			694	17842	A_33_P3253672	AAGAGCTTTGCCATCCCCTGCATGTGCCCCTGCCTCTACCTGTCCCCAAATTTTTATATT	KCNH3	23416	potassium voltage-gated channel subfamily H member 3	KCNH3	-0.458504	0.00108996	0.0139842
		34021	A_33_P3290239	TCCTCCACCAAGGCATACTGTAAGGAGGCACACCCCAAAGATCCTGATTGTGCTTTATAA	DUOXA1	90527	dual oxidase maturation factor 1	DUOXA1	0.312982	0.00171658	0.0189874			695	12727	A_23_P80068	AAGTGGACGATTTGTTCTAGCACCTTTGAGAATTTACTTTATGGAGCGTATGTAAGTTAT	BTG3	10950	BTG anti-proliferation factor 3	BTG3	-0.457759	1.96e-05	0.000811437
	706	6007	A_32_P145010	ATGCCCCAACAGCAAGGTGCAGAAGGCATCCAGAAGCAAAGGAAACTGATGACCAGCGTC	CR594811	729683	uncharacterized LOC729683	LOC729683	0.415895	0.00439541	0.0352888			696	4780	A_23_P408285	CAGCCACCTTTGTAAAGCACTAGTGTTTGTCATTTATGTAAGTCAGGTCGGCTCAGGTCT	PRICKLE1	144165	prickle planar cell polarity protein 1	PRICKLE1	-0.457132	2.84e-05	0.00106404
	707	47253	A_24_P178503	GATGGGATTCGTTGCCACTACAACATCGATAGTGTATTATCATAATATCGAAACATCAAA	ABCC9	10060	ATP binding cassette subfamily C member 9	ABCC9	0.415286	0.00391367	0.0326506				13279	A_21_P0011804	CTAATTTCGTAACCTGACTCTCTATAAGAAAAAGTAGGAGAAAGACTGAAGAACCCGAGA	LOC100507006	100507006	uncharacterized LOC100507006	LOC100507006	-0.457027	0.000439891	0.00770743
	708	47379	A_23_P14673	CTGAGTCTCAATTAAAAATCTTCCTTTTCTTGATGCATGACAAGTGTAATCAGTACTTGC	IGDCC4	57722	immunoglobulin superfamily DCC subclass member 4	IGDCC4	0.414944	0.00219003	0.0222826				22774	A_19_P00317704	ATCTCAGGACAATGTTTTCTCAGATGCTCTTCCAGAAAGAAAAGCCAGGAGTACTCCTGG	LOC100507006	100507006	uncharacterized LOC100507006	LOC100507006	-0.340425	0.000511102	0.00845509
	709	17602	A_23_P376488	GGGGTATCCTGGGGGACCCAATGTAGGAGCTGCCTTGGCTCAGACATGTTTTCCGTGAAA	TNF	7124	tumor necrosis factor	TNF	0.414901	0.00034766	0.00656748			697	16923	A_21_P0014932	TGAGTGTGGAGGGCAGTTTTACATCTCAGGACAATGTTTTCTCAGATGCTCTTCCAGAAA	LOC100507006	100507006	uncharacterized LOC100507006	LOC100507006	-0.323815	0.00134125	0.0161132
	710	3259	A_33_P3285277	GTTCGGACAAATGTCAGCTACAGTGCGGCCCATGAAGATGATGTTCCAGTGCCTGGCATG	CACNB2	783	calcium voltage-gated channel auxiliary subunit beta 2	CACNB2	0.414772	5.36e-05	0.00171469			698	34612	A_33_P3229122	ACCAGCTCTAAGTAATTCTAACGTCTTCATACCCAATCCCAAAGGCTCTTTTAAGAGCCA	HIST1H2BF	8343	H2B clustered histone 7	H2BC7	-0.455226	6.16e-05	0.00191624
	711	26565	A_24_P29723	ACCTGCTAAAGCAAGACCGAGAGCACCTGTGGAAGTTGATCGAAGGCGGTGCCCACATCT	POR	5447	cytochrome p450 oxidoreductase	POR	0.414646	0.000997865	0.0131951			699	1443	A_23_P122947	AAGGCCAATACTCAGTATCAGACATGAAGTTAAGGTTCTCACATTCTGTTCAGAATAGTG	AVL9	23080	AVL9 cell migration associated	AVL9	-0.454868	2.04e-05	0.000835941
	712	7547	A_23_P84344	CGCACAGACTTCTACTGCCTGGTGTCCAAGGATGATATGTAGCTCCCACCCCAGAGTGCA	SIGIRR	59307	single Ig and TIR domain containing	SIGIRR	0.41462	1.05e-05	0.00050988			700	2510	A_23_P417942	CTGTTCTTTTCAAGCTACTGTTTGTTTTTCTAAAAGCAGGATTTGCTTCCGTAGGAGGCA	FNBP1L	54874	formin binding protein 1 like	FNBP1L	-0.454683	1.56e-06	0.000122111
		24774	A_33_P3259705	GGTGAGCAGGGGCAGCCCCTGGCAGTGGGTCTGGGCCAAGGCTGTGGGTGGCCACCTCAG	SIGIRR	59307	single Ig and TIR domain containing	SIGIRR	0.384412	0.000165232	0.00390567			701	47430	A_21_P0000351	GACTGGTTTGGGGGTGTCCTGTCTCAGTGGACACAGGACACCACGGTTTTCAGTACAACA	SCARNA22	677770	small Cajal body-specific RNA 22	SCARNA22	-0.453884	0.00182482	0.0197698
	713	31699	A_24_P16124	GGGATTCATAGCATTCACCTACTCCCTGAAGTCTAGGGACAGGAAGATGGTTGGAGACCT	IFITM4P	340198	interferon induced transmembrane protein 4 pseudogene	IFITM4P	0.414462	0.000444257	0.00775172			702	34911	A_33_P3330353	AATGGCCATACTTAGAACATGAGCAAGGATTTCAATTGACTTCTGAAGTAAATCTGTCTT	MOSPD1	56180	motile sperm domain containing 1	MOSPD1	-0.453846	1.63e-06	0.000126787
	714	17025	A_23_P49539	TCGGGGATCAGAACGATGTCAAGTGAAGAAAAATGCACGGGGGCATGCTGAGCCACTGGA	BAHCC1	57597	BAH domain and coiled-coil containing 1	BAHCC1	0.413884	0.000766997	0.0110733				50654	A_33_P3372251	GGTCGGGGAAAGTTTGTTTGATGGCAGTGGATTCTTATTGTTGTTTTAACCATTGCATTT	HOMER1	9456	homer scaffold protein 1	HOMER1	-0.452286	0.000390639	0.00708997
	715	24393	A_33_P3418125	ATCTATGAACTTTGCTATTCATGTGAGCCAGACATAAAGTGCCGTACCTTTATTGCTTCC	GLIPR1	11010	GLI pathogenesis related 1	GLIPR1	0.413851	0.000454867	0.00787889			703	32771	A_33_P3372257	GAGCACCAAGTTTTAATTTAAATAGGAGATTTAACACTAGGGATCAGGGAGTTTAGTATG	HOMER1	9456	homer scaffold protein 1	HOMER1	-0.355702	0.00158794	0.0180215
	716	6048	A_24_P687326	GGAAAACGAGCTAATTCCGTGCCGATGGAGGTGTTGATGGATGTCCACCACTCTCCACTT	LINC00256A	286333	family with sequence similarity 225 member A	FAM225A	0.413509	0.000505493	0.0084177				14629	A_23_P152055	GTAGCTACCTACTACTGGTGGATTCTTTTCCTTATAGTGAATTTAAAAGTATCATCAAGG	EFTUD1	79631	elongation factor like GTPase 1	EFL1	-0.452168	0.000180189	0.00416989
	717	43205	A_33_P3349827	TTTCATCACCTTCACCAACCCAGAGCATGCTTCAGTTGCCATGAGAGCCATGAACGGAGA	RBM3	5935	RNA binding motif protein 3	RBM3	0.413251	0.000586352	0.00923902				35889	A_21_P0000670	TGGAGAGACTGATGTGCACAGGATCACAAACTTTTGACTCTCTTCCACCAGAAACTCAAG	EFTUD1	79631	elongation factor like GTPase 1	EFL1	-0.378045	0.000707693	0.0104913
		48215	A_23_P148308	GGGACGTTTGTAGAACCTGAGTATTTTTCTTTTTACCAGTTTTTTAGTTTGAGCTCTTAG	RBM3	5935	RNA binding motif protein 3	RBM3	0.30737	0.00113561	0.0143964			704	26717	A_24_P754817	CTTTTTACTTCTAAAGTCCTAGAAGAAAGAGCAGAGAGGGAGACTGAATCCCAAGCGAAT	EFTUD1	79631	elongation factor like GTPase 1	EFL1	-0.331024	0.000481219	0.00817961
	718	7091	A_23_P98645	GTTGCTCACTGACCTGTGACCAGGTCCAATGTGGGGAGAAATATGAAGGAGGTAGCAGCC	DCHS1	8642	dachsous cadherin-related 1	DCHS1	0.413081	0.00147824	0.0172512			705	3962	A_23_P111621	TCGGATATGTATCGATGCCTTTTAGTTTTTCCAATGATTTTTACACTATATTCCTGCCAC	GTF2IRD1	9569	GTF2I repeat domain containing 1	GTF2IRD1	-0.452166	0.00346882	0.0300904
	719	48546	A_33_P3351664	AAAGGCTGCCAGAGGCCCCCCAAGATCCGTAACTACAACATTATGGACTGACTTCCTCCC	CCDC57	284001	coiled-coil domain containing 57	CCDC57	0.412992	0.000152168	0.00367128			706	9539	A_33_P3235766	CCAGCGTTTTCATTTGGTCCATAACACAATGTATGGAAATGTGAAAGACAATTTTGTACA	QSER1	79832	glutamine and serine rich 1	QSER1	-0.451614	5.25e-07	5.4e-05
	720	3003	A_24_P194881	GTTTGGAGTCTGGACTAAGCTCCATCCACGTCACTCACAAGTTTCTGTTTATATTTCTAG	SHANK3	85358	SH3 and multiple ankyrin repeat domains 3	SHANK3	0.412819	0.00334759	0.029463			707	44460	A_33_P3369535	GAGTGTTGCCTTAGACTGTCTGACTGGACAAATAAACTCTCTTTGCCCTATGTTAACAAA	MAGI1	9223	membrane associated guanylate kinase, WW and PDZ domain containing 1	MAGI1	-0.451598	0.00328277	0.0290406
	721	12284	A_32_P141768	GCTGTCATGTCACCCTAGGGTACTGTCGCTCTGTCATGTGTAGCAATCTTTCCAAATTTT	AGPAT4	56895	1-acylglycerol-3-phosphate O-acyltransferase 4	AGPAT4	0.412743	0.00225864	0.022767			708	1720	A_23_P307544	CCCCATGAATGAGGGATAAAGTTTCACTCTTGGTATTTTCTAACTAGTGCTAGGGAAAGT	PLXNA2	5362	plexin A2	PLXNA2	-0.451569	0.00652488	0.0457634
	722	45646	A_33_P3775848	CACCTCATGGTCAGAGATGAGAATGTAGCCTTTGTGACCAGATTATATTATTTTTAAATG	CLIC2	1193	chloride intracellular channel 2	CLIC2	0.412336	0.000409163	0.00731244			709	48244	A_33_P3244728	GCTAATATTGCACATTTGTTAAACAATGAATGAATGGATGGATGGATGGATGGATGAATG	LRP2	4036	LDL receptor related protein 2	LRP2	-0.451567	0.00348671	0.0302041
	723	34267	A_23_P54291	AGTCTAACACCACAACTAATTTCACCCAAGGTTTTAAGCACGTTCTTTCATCAGACCCTG	DUOX1	53905	dual oxidase 1	DUOX1	0.412049	3.32e-05	0.00119441				5066	A_23_P141021	GAAGAATTCGCCAAGTATTTAAAGTTGCCTGTTTCAGATGTCTTGAGACAACTTTTTGCA	LPCAT2	54947	lysophosphatidylcholine acyltransferase 2	LPCAT2	-0.449762	4.13e-05	0.00140939
	724	15561	A_23_P16469	ACAGGACCCTGAGCTATCGGACTGGCTTGAAGATCACCAGCCTTACCGAGGTTGTGTGTG	PLAUR	5329	plasminogen activator, urokinase receptor	PLAUR	0.411914	8.57e-05	0.00242339			710	33044	A_24_P364807	TGTAACTCTTGTTTCTAGGTAATCGTTCTCTCTCAACAAACTTCTCAAGCGTCTGTGTAA	LPCAT2	54947	lysophosphatidylcholine acyltransferase 2	LPCAT2	-0.44462	0.000667471	0.0100561
	725	17713	A_23_P79622	AATGACCATGATGGTGATGGCTTCATTTCTCCCAAGGAATACAATGTATACCAACACGAT	FKBP7	51661	FKBP prolyl isomerase 7	FKBP7	0.411511	4.17e-05	0.00141941			711	7509	A_23_P419107	AAATATACTTCGAAAGCTGCTCTTCAATGAGGAAGCCATGGGGAAGGTAGATGCTTCACC	TCP11L2	255394	t-complex 11 like 2	TCP11L2	-0.449227	3.49e-06	0.000223076
	726	41073	A_21_P0000015	TTTCCCACCAGCTGGAAGAAAGAACTTTCATTTGTCTTGAAATGAGAAAAATGTTCTTAG	PARP9	83666	poly(ADP-ribose) polymerase family member 9	PARP9	0.411222	0.000542128	0.00882261				21542	A_23_P16743	TTTAAATCAGAAGATTGAGCCATACATGCCATATGAATTTACGTGCGAGGGGATGCTACA	MGAT5	4249	alpha-1,6-mannosylglycoprotein 6-beta-N-acetylglucosaminyltransferase	MGAT5	-0.449155	8.22e-05	0.00235187
		34502	A_23_P69383	TTTTTAGTGGCATGCAGGCTATACCTCAGTATTTGTGGACATGCACCCAGGAATATGTAC	PARP9	83666	poly(ADP-ribose) polymerase family member 9	PARP9	0.321681	0.00260653	0.0251144			712	25923	A_33_P3255209	TGTCCTGGCATAGAGAGCACTGCTTTGTTTTCCACTGTTGTAGAGAAAACTAGGGAGAAC	MGAT5	4249	alpha-1,6-mannosylglycoprotein 6-beta-N-acetylglucosaminyltransferase	MGAT5	-0.365076	6.37e-06	0.000348069
	727	48000	A_24_P200023	ATAATTTTCCTCCTAAACAAAAACACATTGAGTTTAAGTCTCTGACTCTTGCCTTTCCAC	IL1R1	3554	interleukin 1 receptor type 1	IL1R1	0.410442	0.00153843	0.0176764			713	4042	A_23_P152406	CTATCAAAGAGTGGCTGCAGTTGACCATGTATTCCTGAAGTGGGAACTGAGAAGTCAAGA	CAPNS2	84290	calpain small subunit 2	CAPNS2	-0.448955	8.76e-05	0.00245417
	728	17769	A_33_P3257993	GTGCCAAGTGTCTTTCATTTGGAAGTGAACTTACTCCAGTTATTGAATGTTTATCATATC	RNF125	54941	ring finger protein 125	RNF125	0.410386	0.000536037	0.00874598			714	17411	A_33_P3282181	ATGCCCGCTCCACATCCTGCCTGCCCCTCAGCCCTGGCCCAGGCCCCTTTTGGAGGCAGC	ARHGAP4	393	Rho GTPase activating protein 4	ARHGAP4	-0.448428	0.000895017	0.0123202
	729	49709	A_23_P421423	GCCGGTATAAAGGATGCCCAAGGTCTTTGTACGTGTGTAGGAGTTAGCGTGTTTGATATT	TNFAIP2	7127	TNF alpha induced protein 2	TNFAIP2	0.410284	0.00737196	0.0497198			715	11198	A_24_P283324	ATCAGGGAGCTGAACCTTCCTTTCGGGGGGATGAAGAGTTCTGGAATAGGTAGAGAGGGA	ALDH8A1	64577	aldehyde dehydrogenase 8 family member A1	ALDH8A1	-0.448166	0.00212731	0.0218199
	730	19037	A_23_P23839	CTTGGCCTTCCTCAGCTTCACCTTGATACTGGGCCTCTTCCTTGTCATGTCTGAAGCTGT	LGR6	59352	leucine rich repeat containing G protein-coupled receptor 6	LGR6	0.409989	8.15e-05	0.00234186			716	17786	A_23_P95060	AACTGGAGGAGGGGACTCCAGGAATGGGGAAATGTGACACCACCATCCTGAAGCCAGCTT	EPHB3	2049	EPH receptor B3	EPHB3	-0.447919	1.63e-05	0.000710385
	731	19266	A_33_P3315375	GATTACTGATATTTGTTTCCCTATGAATGGCAAAAGGTTTAGCTTACTACTGCATTTCTG	SLFN11	91607	schlafen family member 11	SLFN11	0.409751	0.00104648	0.0136269			717	28079	A_33_P3341499	GCATCTTAGACCATTTTTATATGCAGTGTACAATTTGCTGGGCTAGAAATGAGATAAAGA	WNT5A	7474	Wnt family member 5A	WNT5A	-0.447798	0.00103603	0.0135301
	732	9739	A_24_P140788	CATCTGCGCCCAGGCCACGTGTCCCGATCTGGGATTAGAAAATATGGGTCCATTCCTTTC	FGD2	221472	FYVE, RhoGEF and PH domain containing 2	FGD2	0.408835	0.00276598	0.0260613			718	7111	A_23_P119943	GGAGGGGGAAGAGAAATTTTTATTTTTGAACCCCTGTGTCCCTTTTGCATAAGATTAAAG	IGFBP2	3485	insulin like growth factor binding protein 2	IGFBP2	-0.447402	0.000246568	0.00522182
	733	18357	A_33_P3293446	CCCAGAGATCACGTTTGCGTGTTCTGGCTGAGTTTTTTATTATTGTTTGTTTTAAATGAT	KIAA1462	57608	junctional cadherin 5 associated	JCAD	0.408811	0.00255785	0.0248141			719	11972	A_21_P0000348	TGAACCATTGCCTGGCCTCTGTTCCCGTAGGCTGCTGGCACTGAAGTGGGTTGCACAATA	SNORA80	677846	small nucleolar RNA, H/ACA box 80A	SNORA80A	-0.447076	0.000275956	0.00560343
		26859	A_23_P301521	CAAGAAGCTCTTGTATTTCTCTGCACAGTGTAAATATCCTTGCTATTTCAGGATGGCGGC	KIAA1462	57608	junctional cadherin 5 associated	JCAD	0.357107	0.000882402	0.0121952			720	5754	A_23_P71727	GATAAAAGTTCTTCCAGTCAGTTTTTCTCTTAAGTGCCTGTTTGAGTTTACTGAAACAGT	CKS2	1164	CDC28 protein kinase regulatory subunit 2	CKS2	-0.447033	0.00032494	0.00628532
	734	19566	A_23_P423331	AACTATTTTTGTTTGTATTCACTGTCCCCTGCAAGGGGGACGGGGCGGGAGCACTGGTCA	NTNG2	84628	netrin G2	NTNG2	0.408415	0.00631607	0.0448123				2237	A_24_P141736	AACAATCTAGGTTTTAGCTGTATGAGCTATGTTTATTATGGTGCTAATGTTCAGTAGCCA	METAP2	10988	methionyl aminopeptidase 2	METAP2	-0.446484	0.000194222	0.00440056
	735	4778	A_19_P00316404	GGAACAGGGCTTCTCTAGATTATTTCAGGGAACGAGCTATTATTTGAATGTTAATTTAAG	C17orf51	339263	long intergenic non-protein coding RNA 2693	LINC02693	0.407784	2.32e-05	0.000924682			721	4482	A_23_P99260	ATCCAGTTCTGCACCTATACCCTCTGGTGTTGCTTTTTAACCTTCCTGGAATCCATTTTC	METAP2	10988	methionyl aminopeptidase 2	METAP2	-0.361539	0.000109064	0.00287039
		18584	A_19_P00316405	CAGGAGAACTGCTCCATGTTGGCTCAGCAGAATGTTATTATAGGTAGCTCAAAAAGAGAG	C17orf51	339263	long intergenic non-protein coding RNA 2693	LINC02693	0.388323	6.69e-05	0.00203361			722	43136	A_23_P154058	AGATGTGATCCTGGTATATGGATGCTCATCTCTGGTATCACGAATTCTTCAGGAGGCTTG	EIF2B4	8890	eukaryotic translation initiation factor 2B subunit delta	EIF2B4	-0.445705	3.67e-07	3.93e-05
		20029	A_24_P59607	GTAGCTCAAAAAGAGAGGGAACAGGGCTTCTCTAGATTATTTCAGGGAACGAGCTATTAT	C17orf51	339263	long intergenic non-protein coding RNA 2693	LINC02693	0.361594	0.00113057	0.0143696			723	6880	A_23_P16944	ACCCTGGGCCCTGGGCTGGAATCAGGAATATTTTCCAAAGAGTGATAGTCTTTTGCTTTT	SDC1	6382	syndecan 1	SDC1	-0.444588	2.73e-05	0.00103645
		6358	A_19_P00804596	GGGAACAGGGCTTCTCTAGATTATTTCAGGGAACGAGCTATTATTTGAATGTTAATTTAA	C17orf51	339263	long intergenic non-protein coding RNA 2693	LINC02693	0.309609	0.00113713	0.0144043			724	11896	A_23_P155979	AACTATAGGTTTTGGTTCCACAATCTCTACGACTAATCACCTACTCAATGCCTGGAGACA	EGF	1950	epidermal growth factor	EGF	-0.444333	0.00578339	0.0422169
	736	5474	A_23_P57036	AACACTGCTGCTCCAGTGCAGGAGACTTTACATGGATGCCAACCGGTCACCCAGGAGGAT	CD40	958	CD40 molecule	CD40	0.407393	0.00147471	0.0172259			725	4950	A_33_P3280157	GGAAAGCTGAACAAAATGAGTGAAAACTCTATACCGTCATCCTCGTCGAACTGAGGTCCA	SNORD116-19	727708	small nucleolar RNA, C/D box 116-19	SNORD116-19	-0.444291	0.000217285	0.00477763
		37301	A_33_P3245439	TGTGAGACCAAAGACCTGGTTGTGCAACAGGCAGGCACAAACAAGACTGATGTTGTCTGT	CD40	958	CD40 molecule	CD40	0.337916	0.00722519	0.0490761			726	12658	A_24_P112941	TTTCTCTGTAACTTGGGTTTCAATAATTATGGATTTTTATGAAAACTTGAAATAATAAAA	LINGO1	84894	leucine rich repeat and Ig domain containing 1	LINGO1	-0.443982	0.00338909	0.0296632
	737	40054	A_33_P3349912	GTTTGTATGTCTGTCACATCTTACCATCATCACAAATTGAATATACAACATGTGCCAGGC	RAB44	401258	RAB44, member RAS oncogene family	RAB44	0.407217	0.00366557	0.0313386			727	38319	A_23_P351215	AGAACTCCAAGATGAACTCAGACAGGAACGGGAAGCAAGACAGAAGTTAGAGATGATGAT	SKIL	6498	SKI like proto-oncogene	SKIL	-0.442993	1.55e-05	0.000685747
	738	25482	A_33_P3313825	ATCGATTGCAAAGGAGCACTTGTCAAAACACTGGCTGGGAATCTGCTCATGTGATGAAGA	TGFBR2	7048	transforming growth factor beta receptor 2	TGFBR2	0.406995	0.000599243	0.00935494			728	20405	A_21_P0000547	GGAACATACGGGCAAGTTTATAAGCAAATGAACCAGTGAGTGAAGGGCATTATCACAACT	TNIK	23043	TRAF2 and NCK interacting kinase	TNIK	-0.442479	0.00118942	0.0148829
	739	49639	A_24_P541919	TGTTCACCCTCTCAAGGACAAGATAAAGATTGACTTCAGAGATATATCACATCAAGCTAG	DENND5B	160518	DENN domain containing 5B	DENND5B	0.406716	0.00010637	0.002821			729	30163	A_33_P3368950	TTTCATCAAGGATTTTCTACCGGTGGTGCCGCACCCCTACGAGCCTCCTGAACCGTCCTT	C5orf65	389333	proline rich basic protein 1	PROB1	-0.441591	0.000456078	0.00788907
		21205	A_23_P379746	GCTCCGAGAGGTCTTTGCTAACCGTTTTACACAGATGTTTGCAGATTACGAAGCATTTGT	DENND5B	160518	DENN domain containing 5B	DENND5B	0.381783	0.000380385	0.00699757			730	40457	A_23_P200073	ATTCATATTTCAAAAAACTTCGGAGCAGATACGACAAAGGTCTTTTATATTGGCCTGAGA	PITHD1	57095	PITH domain containing 1	PITHD1	-0.441406	4e-05	0.00137665
	740	1936	A_23_P20022	GGATGCCAAAGCCTGCTCAAGTTATGGACATTGTGGCCACCATGTGGCTTAAATGATTTT	HILPDA	29923	hypoxia inducible lipid droplet associated	HILPDA	0.406691	0.00638643	0.0450371			731	8782	A_23_P32253	TGTGTTATCACTCTGCCTGTGTATAGTCAGATAGTCCATGCGAAGGCTGTATATATTGAA	NFIL3	4783	nuclear factor, interleukin 3 regulated	NFIL3	-0.440892	1.01e-05	0.000493663
	741	42264	A_21_P0000818	ATTGGGTACAATGTAAGGAGAGAGGATTACCCATCTCTTCAGTTACTTGTAAAATATGAT	LOC100505576	100505576	long intergenic non-protein coding RNA 672	LINC00672	0.406654	0.000461333	0.00794737			732	2167	A_24_P145629	CGAGGGCTATGAGACCCAGTGGTGGGATGCCCCGAGCATTGTGGGCCTCATCATCTTCCT	SERINC2	347735	serine incorporator 2	SERINC2	-0.440471	0.00354034	0.0305293
		39082	A_21_P0009147	ATTGGCCTGCAAATCTGGGGTGTTTATTCCTTTTACAAGTCTATCATAATTGTTCTACAT	LOC100505576	100505576	long intergenic non-protein coding RNA 672	LINC00672	0.312287	0.00680993	0.0471699			733	12062	A_23_P165657	TGTGGGATGGATGAATGAAGTGGAATGTGAACTTTGGGCAAGTTAAATGGGACAGCCTTC	SLC20A1	6574	solute carrier family 20 member 1	SLC20A1	-0.440068	0.000236715	0.00507834
	742	40539	A_23_P170574	TGCCTAGTTCCCTTGCAGCAGAAATGAACAGTTCTGACTTATAGTGAGCACGGCCCTGTG	SNAI3	333929	snail family transcriptional repressor 3	SNAI3	0.406493	0.00617679	0.0441864				34658	A_33_P3213695	AACCCCAAATCAGTGGTTTGTTCATTCTTCATGCAAGAGCAATGCACTAAAGGAGAGAAG	CAB39L	81617	calcium binding protein 39 like	CAB39L	-0.439927	8.58e-05	0.00242339
	743	23265	A_33_P3341616	ACTGCCACACAGGAATCCAGGGGAAACATCATGAAGATATCAGATGTAAAATCCCGAGTT	GVINP1	387751	GTPase, very large interferon inducible pseudogene 1	GVINP1	0.405327	0.00715711	0.0487647			734	32762	A_23_P204879	CGGATGATGAGCAGTTCGCTGACGAGAAGAACTACTTGATTAAACAGATCCGAGACTTGA	CAB39L	81617	calcium binding protein 39 like	CAB39L	-0.324491	0.00426653	0.0345782
	744	29282	A_24_P401870	TCCTGATGGGTGGGGGCAGGAGCTTGGACAAAGTTGAAGGCCTTCTGTCTGAATTGGCCA	C9orf139	401563	long intergenic non-protein coding RNA 2908	LINC02908	0.40531	0.000953419	0.0128009			735	15707	A_24_P273245	GGCAAAATGAACTCCATTACAGTAGATAACTGTAAGAAGCTTGGTCTGGTATTTGATGAC	THC2593778	401076	CAP1 pseudogene 1	CAP1P1	-0.439774	0.00393058	0.0327414
	745	35255	A_23_P139585	GGGCCCTGTTCATGCGAAATCCACATCCATGGTCTCCTAGACCTGCTACCCTGGTACTTC	PDE1B	5153	phosphodiesterase 1B	PDE1B	0.405099	0.00142798	0.0168302			736	42324	A_23_P145841	TCAAACCCAGCAAGCTGTCTTAAGTATCAGGACCTTCTTTGGGAATAGTTTTTCCTTTTC	SOSTDC1	25928	sclerostin domain containing 1	SOSTDC1	-0.439319	0.000662801	0.0100175
	746	42256	A_23_P202881	TGCTGACAAACATTCTCTTTGCCATGAAGGAGGATAATGAGAAGGTGCCTACTTTGCTAA	FEZ1	9638	fasciculation and elongation protein zeta 1	FEZ1	0.405066	0.00118065	0.0148114			737	15933	A_23_P333029	TTTTCTGTAAGGAGTGTGGTTATAGAGAGACTGTTGGAACCATGAGAAGGATGTTTCTGT	C8orf47	203111	glutamate rich 5	ERICH5	-0.437464	0.000346017	0.00654948
	747	48389	A_33_P3235731	CAGGGTGATTTTTACAACTTTTAAACAAGTTTAAAGCAGCTTTGTTGGCTTTCTTAGCTG	AF370371	107983985	uncharacterized LOC107983985	LOC107983985	0.405004	0.00210566	0.0216739			738	17600	A_23_P38677	CAAAGCCTTCCAGAAGTTTTCTGTGCTTATGAAAGCGTATGTGTGGCCTTTCTCTTCCCT	SLMO1	10650	PRELI domain containing 3A	PRELID3A	-0.437084	0.000467931	0.00799458
	748	32759	A_23_P55936	CTGTGGTCTGCCTCAGTTTCCCCTCCTAATACATATGGCTGTTTTCCACCTCGATAATAT	FCGRT	2217	Fc gamma receptor and transporter	FCGRT	0.404811	0.000547994	0.0088724			739	44996	A_21_P0012395	GAGTTGATGGCTTGCATGGAGAACAGGGTAATCACGGAATCCCAGGGTCATCTGGAGAAA	COL6A4P2	646300	collagen type VI alpha 4 pseudogene 2	COL6A4P2	-0.436981	0.00347423	0.0301222
	749	42282	A_23_P109881	GCCGCTTCTGGGGCCTGGACCACCATGGGGAGGAAGAGTCCCACTCATTACAAATAAAGA	ITIH4	3700	inter-alpha-trypsin inhibitor heavy chain 4	ITIH4	0.404686	0.00706131	0.0483376			740	6075	A_33_P3323722	CATCATCCTTCTCTTTTGTTTCCATAGCCTTTTATAATGCATATATGATGCTGTGAACAG	ARL4C	10123	ADP ribosylation factor like GTPase 4C	ARL4C	-0.436862	1.48e-05	0.000659681
	750	16170	A_23_P259621	CCCAGAGGGACCTTGAGTCAGAAATGTTGCCAGAAAAAGTATCTCCTCCAACCAAAACAT	LAT2	7462	linker for activation of T cells family member 2	LAT2	0.404665	0.000332967	0.00637304			741	48965	A_33_P3319905	AATACAGACAGCTCAATGCTTTTCACCGTAATTCTCTTGTGGGGGCTGTGACATGCAGAA	TREM1	54210	triggering receptor expressed on myeloid cells 1	TREM1	-0.436466	0.000252581	0.00527797
	751	37290	A_33_P3227793	AAGAACACCCAAAATGACTTTGAGGTGCACATTGTTCAAGTGGAGAATGATGAGATCTAG	CGREF1	10669	cell growth regulator with EF-hand domain 1	CGREF1	0.404659	0.000401331	0.00722187			742	8117	A_33_P3340154	TGACCTTCTCCTTGGAACAAAATTAGTTACCAGTAGACTTAGGTGATTGCTGTACTGCAT	DGCR14	8220	ess-2 splicing factor homolog	ESS2	-0.43564	0.000965608	0.0128898
	752	18978	A_24_P149036	TTTGAAAACTGGTGTGTGGGTGTTCAGTTCTGTGTCTGGTGGGTATGGACAGACAGTAAT	DPYSL3	1809	dihydropyrimidinase like 3	DPYSL3	0.404044	0.000374882	0.00694007			743	8512	A_33_P3387756	GCTGTTCCTGCCGCCGCAGCTGAAGCCCGCGCGGATCCCGGACCCCCTGGACCGCCAAGA	C20orf201	198437	LKAAEAR motif containing 1	LKAAEAR1	-0.434811	0.000773267	0.0111287
	753	9170	A_23_P64879	CTTCCCTCATGGTACCAAAGGTGCAATTTATGACTCCAGAAGGAAATCAAAACACATCGG	KCNJ8	3764	potassium inwardly rectifying channel subfamily J member 8	KCNJ8	0.403577	0.00268337	0.0255357			744	40535	A_33_P3396646	TCAAGAAAGCAAAGAAAGTGGAGAAGTGAAGGCCCGTGACCTGCCCAGAGATTCGGGGTC	BEND3	57673	BEN domain containing 3	BEND3	-0.434302	0.000931644	0.0126229
	754	44935	A_33_P3380652	ATCTGGTAATTGTCCTGATGATAGATTCCAAGTCAATGGCTTCCCTTGCCATCACGGGAA	ADAM28	10863	ADAM metallopeptidase domain 28	ADAM28	0.403344	0.00160667	0.0181689			745	11314	A_33_P3398091	TAATGGCTCACAGATTGGCCTTAGATGCATCCCGAGGGTCTGAAATTAAACCTACAGGTT	ZNF562	54811	zinc finger protein 562	ZNF562	-0.434043	0.00023906	0.00510556
	755	36695	A_23_P24444	TGTGCTTTCTTCCCTGAGGCATTCTTCCTCATCCCTAGGGTGTTGTGTAGAACTCTTTTT	DHCR7	1717	7-dehydrocholesterol reductase	DHCR7	0.402388	0.00388573	0.0324746			746	3022	A_33_P3375576	AGAGCCCAGAAATTCCTTTGAATCCAATTTTGGCCTTTGATGATGAAGGGACACTTGGGC	MAP7	9053	microtubule associated protein 7	MAP7	-0.433916	7.28e-07	6.84e-05
	756	16583	A_23_P414654	TATGCGCTGCACATTTCTGAGGCTACTGCATTTGCTTTCAAGGCAGAAATCTTGCTCTGA	RAB37	326624	RAB37, member RAS oncogene family	RAB37	0.402226	0.00408094	0.0335229			747	48416	A_23_P69670	GAGCCATTAAAGCCTTGTTATTCAATCCTAATAGTCAGTTTTCTAGAACCTACTTTTAGG	CNO	55330	biogenesis of lysosomal organelles complex 1 subunit 4	BLOC1S4	-0.433766	0.000119589	0.00304804
	757	6472	A_23_P12746	CTGTCCTTTTTTCCTTTGCCTAATTGAAGAAATAATTGCTTGTTTTCTAGCCTGGCAAGA	MRC1	4360	mannose receptor C-type 1	MRC1	0.401938	0.00479602	0.0373975			748	35717	A_33_P3269208	TGCAGAGTACTGTGTTGTTGGTGCTGTCCATGCTGTAGCTCAAAATAAAGAAGCTATTTT	STX19	415117	syntaxin 19	STX19	-0.433343	1.68e-05	0.000724425
	758	39416	A_23_P217946	TCTGGCTGAACTGCACGGACAACGACGTGGGCCTCAATGCAGAGCTCAGCTACTTCATCA	CDH23	64072	cadherin related 23	CDH23	0.401736	0.00708315	0.0484609			749	4927	A_23_P7732	ACATGAGTGATGAAGAACTTCGAGCTATGATAGAAGAATTTGACAAAGATGGTGATGGAG	CETN3	1070	centrin 3	CETN3	-0.432988	1.98e-05	0.000815751
	759	19355	A_33_P3364180	GGGCATGTGAGGGGTGGGATTCCTTGTTACTCTTACTGCAATAAAAATCAATTGTTTGAT	FGD5	152273	FYVE, RhoGEF and PH domain containing 5	FGD5	0.401469	0.00103237	0.0134916			750	35720	A_23_P210763	AGTAAGGGAACAAGTTGAGCTATGACTTAACATAGCCAAAATGTGAGTGGTTGAATATGA	JAG1	182	jagged canonical Notch ligand 1	JAG1	-0.431693	0.000121542	0.00308538
	760	5237	A_32_P140139	ATACATCATACTTAACTTTACTAAGTAATCTCACAGCATTTGCCAAGTCTCCCAATATCC	F13A1	2162	coagulation factor XIII A chain	F13A1	0.401455	0.00153991	0.017688				9262	A_24_P33156	CTCATTTGAAGAGCTCCACGATGTGGACCACTTTGAAATTGTTGAGAATCTGACCCAGAA	AFMID	125061	arylformamidase	AFMID	-0.431649	0.000353853	0.00664805
		46976	A_33_P3416097	TGGACATCTTCCTGGAAGAAGATGGGAACGTGAATTCCAAACTCACCAAGGATTCAGTGT	F13A1	2162	coagulation factor XIII A chain	F13A1	0.376317	0.00354014	0.0305293				23828	A_24_P867342	ACAGATAGGAATTGAAGGCTTGAGAACTCCTGTGTGAATTAAATCACGACCTTCTGATGA	AFMID	125061	arylformamidase	AFMID	-0.368558	0.000859614	0.0119762
	761	7682	A_21_P0000400	CCACTGGTGGCGTTTGAGTCATGGACGATGAATACTACGTGTCTGAAACTCTGAGGTCCA	SNORD114-3	767579	small nucleolar RNA, C/D box 114-3	SNORD114-3	0.401445	7.52e-05	0.00220754			751	15261	A_33_P3215999	GTCTGCCCGGCAAGAGTCCATTCTCACTGCTGGGACACTCATGAAAATCTCCACGTCCTC	AFMID	125061	arylformamidase	AFMID	-0.367594	0.000475676	0.00809887
	762	18062	A_24_P224488	AGTTTGCCATGTTGAGCAGGACTATTTCTGGCACTTGCAAGTCCCATGATTTCTTCGGTA	MAPT	4137	microtubule associated protein tau	MAPT	0.401037	0.00555465	0.0410186			752	36772	A_32_P209230	ACAGCCCGAACCCGTGGAGCAATGCCCTGTCTGGCCTCCAAAACCAAAATAAAACTGGGT	CITED4	163732	Cbp/p300 interacting transactivator with Glu/Asp rich carboxy-terminal domain 4	CITED4	-0.431013	0.00181071	0.0196705
	763	48217	A_33_P3334630	CTGAAAACCTCACATGCATACATACACATATATACACACACAAAGAGAGTTAATCAACTG	PLP1	5354	proteolipid protein 1	PLP1	0.400831	0.000908481	0.0124242			753	42437	A_33_P3215412	TAGCCCCCCTGCACTCTTTGATATCTTAGTGTCTGAGGTTGACTGTGGGTAAATCTTTAA	C2CD4C	126567	C2 calcium dependent domain containing 4C	C2CD4C	-0.430553	0.00030476	0.00600205
	764	8276	A_23_P4082	ATCAACCCTTCTAGAAGATGAAATTTAGTACACTTTACATCTGACTACTATTGTGTAGCC	CCT6B	10693	chaperonin containing TCP1 subunit 6B	CCT6B	0.40079	0.00457923	0.0361956			754	14435	A_24_P100368	ATAGTGGAACAATCCTTAACACACCTGGTTAAGTTGGGAAAAGCCTATAAATATATTGTG	DYNLT3	6990	dynein light chain Tctex-type 3	DYNLT3	-0.430521	0.000558265	0.0089552
	765	40695	A_24_P33982	GTGGTGATAATCCTAATTCTGGCTTTTTGGGTACTGCCCAAATACAAAACAAGAAAAGCT	MILR1	284021	mast cell immunoglobulin like receptor 1	MILR1	0.400736	0.000481377	0.00817961			755	18299	A_33_P3326225	CATTACTTGACTCCTTATGTGCATGGCAATGTATTAAAATGTGGGATTTCTATTACCGTG	SAMD12	401474	sterile alpha motif domain containing 12	SAMD12	-0.43052	0.00180115	0.0196029
	766	27100	A_21_P0012568	GCTTTGCACCTCCTATCCCCAGGGTCCGCCGAGAGCCACGATTTTTTACAGAAAATGAGC	UNC93B1	81622	unc-93 homolog B1, TLR signaling regulator	UNC93B1	0.40014	4.79e-06	0.000284726				41027	A_23_P371682	GCCTGACACTTTCATCAGACAGCAGATTATGGCTCTCCGTGTGATGACCAACAAACTAAA	GPC6	10082	glypican 6	GPC6	-0.42939	7.14e-07	6.78e-05
		41300	A_33_P3262758	ACTTCATCTTCACCATCTACCACTGGTGGCAGGCTGTGGCCATCTTCACCGTGTACCTGG	UNC93B1	81622	unc-93 homolog B1, TLR signaling regulator	UNC93B1	0.347584	0.00063266	0.00972129			756	21563	A_32_P97169	CTTGCTATATCATGGTTTGCTATGGCACAGACTCAGCTTAGCATGGGGACATTTTGAACT	GPC6	10082	glypican 6	GPC6	-0.347846	0.000349714	0.00659643
	767	3954	A_23_P106602	CAAAGCATCCCACTCAAGGGAGACTTGAAACTTCCAGTGTGAGTTGACCCCATCATTTAA	CRISPLD2	83716	cysteine rich secretory protein LCCL domain containing 2	CRISPLD2	0.400066	0.0049217	0.0379718			757	44356	A_24_P385134	GACCATCAGATCTTGAGAACCAACAGTTATCTAGAATTCCGTGTCTACTAATGTTTCACC	SCD5	79966	stearoyl-CoA desaturase 5	SCD5	-0.428559	0.00139149	0.0165085
	768	45480	A_33_P3300837	AAGGCAACCAACAACCAAACGGAGAAAAAGGAAAAATTCCACCAGCAGCACTTCCAACAG	LDB2	9079	LIM domain binding 2	LDB2	0.400045	0.000963262	0.0128775			758	28054	A_21_P0011806	AAACCTGCTGTTCCTCCTCATCCAGCTGCCCTGCCCATTTTGAAGGAACAAATGTGGAAG	WBP1	23559	WW domain binding protein 1	WBP1	-0.427582	0.00244632	0.0239897
	769	35444	A_24_P309317	AAAGGCTGCAGCTTCCTGCCAGACCCTTACCAGAAGCAGTGTGATCAGTTTGTGGCAGAG	PSAP	5660	prosaposin	PSAP	0.399439	0.00034799	0.00657044			759	30239	A_33_P3258091	CTCTGGGAAGAAGTGGAGAGGACTGATGCTCTTCTTTTTTCTCTTTCTGTCCTTTTTCTT	RNPEP	6051	arginyl aminopeptidase	RNPEP	-0.427291	0.000444186	0.00775172
		3827	A_23_P12680	CCCTAGCCCCTGGCAGACATAGCTGCTTCAGTGCCCCTTTTCTCTCTGCTAGATGGATGT	PSAP	5660	prosaposin	PSAP	0.329329	6.66e-05	0.00202794			760	21412	A_23_P166459	CCAGATGGATACGAATTCAAGTTCCCCAACCGCCTCAACCTGGAGGCCATCAACTACATG	LGALS1	3956	galectin 1	LGALS1	-0.426472	0.000391763	0.00710324
	770	23179	A_33_P3387956	AGATCAACCTGACCTTCGCCAGCAACAATGTGACCGATATGTTCCCGGACCTGCCCTTCA	DPP7	29952	dipeptidyl peptidase 7	DPP7	0.399415	0.000115019	0.00297541			761	27816	A_23_P385126	GAGAATTGATCAACGTGACTATTCCAACAATACAGAGAAGACAACCAAAGATGAGCTGTT	DEPDC7	91614	DEP domain containing 7	DEPDC7	-0.426305	1.33e-05	0.000608412
	771	33024	A_23_P31273	TGCAGAAGGCTACATATACATAGTTGCTTCTTTCCTTTCCATTGTAGCTCTTTGCCTCTC	AMPH	273	amphiphysin	AMPH	0.398863	0.0033861	0.0296506			762	48468	A_33_P3283044	GTTCAACCTGTGAAACTGAGATGTTTCTAGAATGAAACAGTAAATGTGCCTGTAATAACT	CCDC165	23255	microtubule crosslinking factor 1	MTCL1	-0.426202	0.00626888	0.0445942
	772	1255	A_32_P175934	CATCATGAGGGTGTTGAAAAAGACTGGGAATGAGCAAGAATGGAAGATCAAGCTGCAAGT	CD48	962	CD48 molecule	CD48	0.39864	0.00713541	0.0487132			763	30473	A_23_P26976	CCCCAAGTCAATCAGAACCACAACAGGTTGGTCATCAGGATGGCCACCCTCCCAGGATCA	CHAD	1101	chondroadherin	CHAD	-0.426202	0.00477017	0.0372601
	773	36653	A_21_P0012062	GAGCATAGAAAGAAACCCATGTAATCATGTAAGTACAGTGCCTGCCACAAAGTTAACACT	XLOC_l2_007964	105374461	uncharacterized LOC105374461	LOC105374461	0.398563	0.00427574	0.0346062			764	13616	A_24_P299318	ACTTAATTTGAGCGAGTACCTTTTCATTTGACACTTTTCCTGTTTCTAACCTTAGGAAAC	FAM101B	359845	refilin B	RFLNB	-0.426047	0.0031312	0.0282061
	774	4057	A_23_P164691	CGTCTTCGTGGCGGTGTTACTGACCCTGGGCGTGGTGACTATCGTACTGGCCTTAATGTA	ICAM3	3385	intercellular adhesion molecule 3	ICAM3	0.398443	0.000331466	0.00636291			765	35421	A_21_P0000554	GGAGAAAGATGTGGGTCTACATTTTGAAATATATGCCTTGAACAAGAATTATGCACCTAT	KALRN	8997	kalirin RhoGEF kinase	KALRN	-0.425749	0.00306418	0.0278307
	775	37167	A_24_P382187	GAAAAATCTCATTCCCAGAGTCAGAGGAGAAGAGACATGTACCTTGACCATCGTCCTTCC	IGFBP4	3487	insulin like growth factor binding protein 4	IGFBP4	0.398436	0.00174168	0.0191868				13466	A_33_P3338733	GGGGAAACTTGATTTGAGATTTTTATGCCTGTGACTTCCTTGGAAATCAAATGTAAAGTT	MITF	4286	melanocyte inducing transcription factor	MITF	-0.42487	0.000252192	0.00527615
	776	32189	A_24_P195669	AGTGGGTAGATCCCCACTGTGTAGATGAGAAAGCTGAGACATAGAGCTTCTCCACTCTCC	MYO15B	80022	myosin XVB	MYO15B	0.398031	0.00176967	0.0193892				21220	A_23_P426663	ACAGTATAAAACAGCCCTATTTCTTGATAAAAAATGACAAATGACTGTCTCTTGCGGATG	MITF	4286	melanocyte inducing transcription factor	MITF	-0.398213	9.9e-05	0.00268074
	777	25113	A_23_P210726	CTATTTCAGTGTTACCTGTGTGCTTGGTCTGTTTGACTTTACGCCCATCTCAGGACACTT	CDC25B	994	cell division cycle 25B	CDC25B	0.398015	0.00155427	0.0177628			766	36098	A_23_P73345	ACATACAGCAAGCCCAACGGCAGCAGGTAAAGCAGTACCTTTCTACCACTTTAGCAAATA	MITF	4286	melanocyte inducing transcription factor	MITF	-0.383406	7.96e-05	0.00229573
	778	18873	A_33_P3256952	CATAGTAAGGGCTCAGTAAATACTTGTTGAATAAACTCAGTCTCCTACATTAGCATTCTA	EGLN3	112399	egl-9 family hypoxia inducible factor 3	EGLN3	0.397985	0.00404764	0.0333384			767	44383	A_23_P44836	GTGGGACCGGATCACCCGCTTGGAAAAGGGCAAGATCTATCGGCAGGGAAACCTGTTTGA	NT5DC2	64943	5'-nucleotidase domain containing 2	NT5DC2	-0.424257	7.29e-05	0.00215925
	779	2008	A_23_P35045	TTCCCAAGAAAGTCAACAAGATCTTGTTCCCAGGGAGTGGGTCATTGGCCAAAGGGAACA	ARHGAP30	257106	Rho GTPase activating protein 30	ARHGAP30	0.397984	0.000505151	0.0084177			768	9603	A_33_P3409159	CTGTTGTACCTTTGGGGAAAATTTGTATGTAAATGTACAGAAATAAAAACGTTGCCCCAT	SLC22A23	63027	solute carrier family 22 member 23	SLC22A23	-0.423333	0.000277523	0.00562486
		20521	A_33_P3213910	TGAAAAGTTGGAAGCAAGTCCAGCCTCAAGTCCCCTGGCAGACTCAGGCCCAGACGACTT	ARHGAP30	257106	Rho GTPase activating protein 30	ARHGAP30	0.381704	7.37e-05	0.00217973			769	8107	A_23_P138524	TTATCTTGCAAGAAAAAAGTATGTCTCACTTTTTGTTAATGTTGCTGCCTCATTGACCTG	CPXM2	119587	carboxypeptidase X, M14 family member 2	CPXM2	-0.422691	0.000596337	0.00934031
	780	802	A_23_P43337	ACAAGGGAAATGGCAAACAAAAGACTGTAGGAGAGCCAAACCTCATAATTATGTGTGTTC	FREM1	158326	FRAS1 related extracellular matrix 1	FREM1	0.397611	9.46e-05	0.00259896			770	20793	A_24_P253251	CAAGGCAAATGATTTTGTGTTTCTTGATGACAGACTATTAAGTTTGGGACTTATTTTCCC	SLC7A1	6541	solute carrier family 7 member 1	SLC7A1	-0.422273	0.000268867	0.00548928
	781	7391	A_23_P431305	TCCAACCCTCCCTCAAGGAATCCTGTCAGAAGATGTGAAATGCAACTGTGTTGCAAAATC	FAM69B	138311	divergent protein kinase domain 1B	DIPK1B	0.397592	0.00130883	0.0158442			771	23360	A_24_P329487	GTATAAACTTTATTTTTGTTGAAGGTTGTATGTTAAATCAATGTTACATTCTTATATCAC	FAM84B	157638	LRAT domain containing 2	LRATD2	-0.422253	0.00493619	0.0380372
	782	34782	A_19_P00318715	ATAATTTGCCATCTGGAGTTTCTCTGCCTTGCTGATCTGAGCTCAGACCTGCCAATTTAC	FLJ43663	378805	long intergenic non-protein coding RNA, p53 induced transcript	LINC-PINT	0.397251	0.000509786	0.00845509			772	23086	A_23_P90062	AGCACTGTGGAACGTCTGTAAATATGTTTTTATAATTCCATGTATAGTTGGTGTACACTC	DNAJB1	3337	DnaJ heat shock protein family (Hsp40) member B1	DNAJB1	-0.421405	9.73e-06	0.00048003
		47598	A_19_P00322977	ATGCTTTTACGAGTTAGAAGAGTTGGGATAATTTGCCATCTGGAGTTTCTCTGCCTTGCT	FLJ43663	378805	long intergenic non-protein coding RNA, p53 induced transcript	LINC-PINT	0.342344	0.00243293	0.0239265			773	17334	A_24_P292470	AACTCACCTCCAGGCCAGTACTTCAGCCCCCTCGACTGTATGATAAAGATGGTGGCCCAG	UCP3	7352	uncoupling protein 3	UCP3	-0.421363	0.00355138	0.0305818
		38306	A_19_P00320579	AGGGAAATTCTCAAGAATACGCTCTACAAATCTACGTGCGCATCATTTTCACCTCGCGTC	FLJ43663	378805	long intergenic non-protein coding RNA, p53 induced transcript	LINC-PINT	0.320964	0.00218704	0.0222826			774	18335	A_33_P3238250	AAGCCAAAAGGATTTAAAACCGCTGCTCTAAAGAAAAGAAAACTGGAGGCTGGGCGCAGT	F11R	50848	F11 receptor	F11R	-0.421204	0.00609677	0.0437802
	783	42841	A_33_P3363355	AATAAAAATAAATATTGGCGGGGGAACCCTCTGGAATCAATAAAGGCTTCCTTAACCAGC	ICAM4	3386	intercellular adhesion molecule 4 (Landsteiner-Wiener blood group)	ICAM4	0.397195	0.00731936	0.0494705			775	21693	A_24_P49106	GAAGAAAAGGAGCAGGAAACTACCCCGCACAGAGTTAAGCAGGAAACAACAACAACATCA	TCEAL7	56849	transcription elongation factor A like 7	TCEAL7	-0.420979	0.00443289	0.0354996
	784	35946	A_33_P3248439	CTTGTACTTGGCAAGGGAAGTCCACTGTGTGATTGTCTGTATTCTTAATATAATTTGTTA	FAM125B	89853	multivesicular body subunit 12B	MVB12B	0.397187	7.73e-05	0.00224816			776	33547	A_23_P366394	GTGAAATGCTTCATGTTTTACAAACCAAAAAGTCGGGTAGCAACAAACTTATTGTATGTC	ZAK	51776	mitogen-activated protein kinase kinase kinase 20	MAP3K20	-0.420573	0.000497889	0.00835339
		1618	A_23_P354591	AACCCAGTGGGGTCACGTAAAGGAATTGCAGGTCGGTGAGAGGACAAGAGGGACTCCCAT	FAM125B	89853	multivesicular body subunit 12B	MVB12B	0.321495	0.00444409	0.0355706			777	24637	A_21_P0000563	TTTATGACAGGCCCGTCACCCTGGGCCTGTCATAGTACCCCATGCCAGAGCAAACTGTGT	SNORA80B	100302743	small nucleolar RNA, H/ACA box 80B	SNORA80B	-0.420044	0.000596189	0.00934031
	785	38764	A_24_P207995	GGCAGCGTGGATGTTCAGTTCAACGAGGATGGTTCGTTCATTGGCCAGTACAGTGGCAAG	L1CAM	3897	L1 cell adhesion molecule	L1CAM	0.397172	0.00244627	0.0239897			778	13321	A_33_P3219651	CTTTCGTCTTCAGTTGAATTGGTGAAAACATCAACAAAAACAAAACCCACTGTGTCTTAA	BMPER	168667	BMP binding endothelial regulator	BMPER	-0.419852	0.00314523	0.0282714
	786	43440	A_23_P14165	TCAAAACAATTTCAGGCTCGAGTCATTAGTGTCATGCTATACCGTAATTACCTTCGAAGC	GPR18	2841	G protein-coupled receptor 18	GPR18	0.397168	0.00316636	0.0283747				50146	A_23_P47247	ATCCTAACGTGTATGCACCCTACAGCAGCAGTATTACTCACTAGCCACAGAATACCTGTT	TCP11L1	55346	t-complex 11 like 1	TCP11L1	-0.419718	0.00044494	0.0077565
	787	44194	A_23_P209347	GCTGCAAGATACGGTCATGAGCTTTTGATTAACACCTTAATAACCAGCGGAGCTGACACA	ANKRD44	91526	ankyrin repeat domain 44	ANKRD44	0.396699	7.43e-05	0.00218954			779	11137	A_33_P3209869	ATTTGCTCGCCTGGTCAACTATAACAAGATGGTCTTCTGTCCCTACTACGATGCAATCCT	TCP11L1	55346	t-complex 11 like 1	TCP11L1	-0.345862	0.000577657	0.0091765
	788	47371	A_33_P3365193	TTCATGCCTTCTGACAGAGCGCTTGTCTTTGTGGATAACCATGACAATCAACGAGGACAT	AMY1C	278	amylase alpha 1C	AMY1C	0.396572	0.000250574	0.00526727				6895	A_23_P259071	TGAGTCGGTCCTCTTTCCAGTGGATCATAAGACAATGGACCCTTTTTGTTATGATGGTTT	AREG	374	amphiregulin	AREG	-0.419658	0.000920873	0.0125352
	789	47558	A_23_P216340	ACCCCCTGAACTCCAGATGTCTGCACAGTATCTTATGTGTTGTTTTCCGTTGTGACGAAT	SLA	6503	Src like adaptor	SLA	0.396401	0.00165787	0.0185438			780	32248	A_33_P3419190	GAGAAGCTGAGGAACGAAAGAAACTTCGACAAGAGAATGGAAATGTACATGCTATAGCAT	AREG	374	amphiregulin	AREG	-0.401016	0.00384636	0.0322664
	790	36070	A_33_P3343295	GCAGGGACTGGCCCGCACCTGCCTTGGATGTTTTCAGCAATTAAACTTTTTTAAGCTGGC	CORO7	79585	coronin 7	CORO7	0.396163	0.000251013	0.00526727			781	34187	A_23_P51646	AGACACTTATTTATTGGGATGTGAGCCCCAGGGGGCCTCCTCCTAGGATAATAAACAATT	PLK3	1263	polo like kinase 3	PLK3	-0.41866	0.000131513	0.00327928
	791	46123	A_23_P215566	AATGGCTTCGGACAAAATATCTCTGAGTTCTGTGTATTTTCAGTCAAAACTTTAAACCTG	AHR	196	aryl hydrocarbon receptor	AHR	0.39604	0.000117084	0.00300435			782	34134	A_21_P0013932	GCTAAAAAACTTGAAGAAATTAAAAAGGACTTGGATGCCAAGAAGAAACTCCCTAGTTCA	LOC100289196	100289196	short transmembrane mitochondrial protein 1 pseudogene	LOC100289196	-0.418625	0.00698155	0.0479734
		14033	A_33_P3316800	CTGTTGGACGTCAGCAAGTTCACATGGAGGCATTGATGCATGCTATTCACAATTATTCCA	AHR	196	aryl hydrocarbon receptor	AHR	0.367349	0.000206952	0.00462547			783	12753	A_33_P3351554	GGCTCTGGCCCAGAAAGTGATTCATTTGTAAATTATCATGGTTTTCTTTCTGCATTAAAA	ETNK2	55224	ethanolamine kinase 2	ETNK2	-0.418213	0.000621732	0.00962467
	792	29710	A_23_P139028	GAAATACCAAAGTGTGAAATACTGTGCTACCTTCCAGAGTTCCCACATGGGCTGGGATTT	POU2F3	25833	POU class 2 homeobox 3	POU2F3	0.396022	4.86e-05	0.00159083			784	32299	A_23_P60591	CTTTACTATCCTCTCTGATCCCAAGAAAAAGACTCGCTATGACAGTGGACAGGACCTAGA	DNAJC7	7266	DnaJ heat shock protein family (Hsp40) member C7	DNAJC7	-0.418183	0.000364005	0.00678171
	793	26000	A_23_P358944	GGACTGGCTATCCCAAGACCTGGCAGATGTGGCTGCTCAATAAACACTTGTTGAACCATC	PML	5371	PML nuclear body scaffold	PML	0.395733	3.09e-05	0.00113302			785	24966	A_23_P18372	AAATGTCAACAAAGGGAAAATAAACTATCAGCTTGGATGGTCACTTGAATAGAAGATGGT	B3GNT5	84002	UDP-GlcNAc:betaGal beta-1,3-N-acetylglucosaminyltransferase 5	B3GNT5	-0.41818	2.2e-06	0.000158088
	794	14546	A_24_P354724	GGCCATACGCCATGCCATAGCTTGTGCTATCTGTAAATATGAGACTTGTAAAGAACTGCC	TAGAP	117289	T cell activation RhoGTPase activating protein	TAGAP	0.395698	0.00480009	0.0374139			786	7141	A_33_P3257297	CAGGCCCGGAATGGGAAAATCTATTCCAAAGAGACACACTAATAAATACTTCATTATAAA	CCDC147	159686	cilia and flagella associated protein 58	CFAP58	-0.417993	0.000606727	0.00944846
	795	40238	A_23_P48109	ACCATCTTGGTCTTCTTCACTGTGGTCATCAATGTTTTCATTACAGCCTTCGGGGCACAT	NINJ2	4815	ninjurin 2	NINJ2	0.395232	0.00191865	0.0204134			787	42933	A_33_P3255404	ACTGATGGTGCATTTTATTCTTGAAGTGAAATCTGTGCAATAAAATAACAGACTGTCTGC	CLDN11	5010	claudin 11	CLDN11	-0.417407	0.00236763	0.023522
	796	12575	A_23_P52610	CAAGGGCCCCTCTGTATCTAGCCTGGAACCAAGGTTATCTTGGAACTAAATGACTTTTCT	DDB2	1643	damage specific DNA binding protein 2	DDB2	0.395193	0.000147991	0.00358646			788	47931	A_23_P138352	AAGGGAGAGTAGAAGAGATAGGGGGTCTTTAGAGTGAAATGAGTTGCACTAAAGTACGTA	WNT2B	7482	Wnt family member 2B	WNT2B	-0.416268	0.000119468	0.003047
	797	7932	A_24_P48723	TTGTTATGCCTTGCTATTTTAATAAAGATTCTATTTTCGTATAACATTGTCAAGTGGAAA	PTGIS	5740	prostaglandin I2 synthase	PTGIS	0.3947	0.00682911	0.0472251			789	41442	A_23_P18282	CACATTGAGATCACTACTCAGTGCATAGCGAAGACCAGTATGGCAAAATTAGTCTTGGAA	DLEC1	9940	DLEC1 cilia and flagella associated protein	DLEC1	-0.416155	0.00373661	0.0316889
	798	14011	A_23_P121282	CCTACGTCATCTAGCCACCCAGCGGCAAATCCAAATAAAGGGGACTTCCACCCAGAGTGG	TMEM89	440955	transmembrane protein 89	TMEM89	0.394554	0.000712371	0.0105483			790	30187	A_33_P3308626	CCTGCATGCTCGTCTCCACAGCACCTCCCGACCCCTGCGCCTCATTTACCACGTGGCTGA	MON1B	22879	MON1 homolog B, secretory trafficking associated	MON1B	-0.415556	0.0052998	0.0397338
	799	19993	A_23_P212568	ATTTGGCTCCTATTGAAGATGGCTTCTAAGAAAACAAGATGCACAGAGGACACAGAAGGA	TRAT1	50852	T cell receptor associated transmembrane adaptor 1	TRAT1	0.393773	0.00367288	0.0313728			791	12660	A_21_P0000867	CCTGCTTTCACAATTTTCTGTGTGTGTGTGTGTGTATTAAACAAAGTGAACTAAGAAGCC	ZBTB20-AS1	100131117	ZBTB20 antisense RNA 1	ZBTB20-AS1	-0.415292	0.00470902	0.036932
	800	11948	A_24_P135769	TCCAAATATCCCAGAAGATCAACCATCAAATACCTGTGGAGAGTTTATCTTTCTCATGGA	VWA5A	4013	von Willebrand factor A domain containing 5A	VWA5A	0.39372	0.00190656	0.0203331			792	49247	A_33_P3262575	GACCAGCTCAGCCATTTAAAATATTTTCTTCCTATTCTGTTCAAGAAACAGTAAACTTGG	BAIAP2L1	55971	BAR/IMD domain containing adaptor protein 2 like 1	BAIAP2L1	-0.415243	0.000215412	0.00475794
	801	8793	A_33_P3276207	CCTGTCCTTGAGGAACACCTTCAAGTTTTTAAAGTATTTTAGGGGGAAAGAAGATTTTTA	FAM55C	91775	neurexophilin and PC-esterase domain family member 3	NXPE3	0.393673	0.00120782	0.0150109			793	45891	A_24_P174793	GAGTTTAACATGTGTGGTCTTGGTATTCTTAAGGGAACTTCCACATTATACATTTGATGT	PCSK1	5122	proprotein convertase subtilisin/kexin type 1	PCSK1	-0.415124	0.00215473	0.0220296
	802	29732	A_33_P3284508	GTTGAGGACTTTTCGACCAATTCAACCCTTTGCCCCACCTTTATTAAAATCTTAAACAAC	CD14	929	CD14 molecule	CD14	0.393097	0.00142849	0.016831			794	6883	A_24_P69095	TTGTTTACTAAGCATGTGCCGTCGTAGGTATTAGTGCTAGTCTCAAATAGGTGCTTCCCC	ENC1	8507	ectodermal-neural cortex 1	ENC1	-0.414971	0.00136377	0.0162986
	803	16468	A_23_P24311	TGGAGCTGTCACATGACTGCATCCTGCCTGCCAGGGCTGCAAAGCAAGGTCTTGCTTCTA	ALDH3B2	222	aldehyde dehydrogenase 3 family member B2	ALDH3B2	0.393069	0.00401167	0.0331331			795	5557	A_33_P3285354	GAGGAAGAAGAGGAGGAGGAGGAGGGGGCCGGTGTCCCAGCTTGCCCGCCCAAGGGCCCA	C11orf95	65998	zinc finger translocation associated	ZFTA	-0.414679	0.00213261	0.0218557
	804	2995	A_32_P108254	TCGTGCGTTGCCTTGCTCCGTTTTTCCCAAAAAGCACTGGCTTCATCAAGGCCACCGACG	FAM20A	54757	FAM20A golgi associated secretory pathway pseudokinase	FAM20A	0.392863	0.00601024	0.0433064			796	17509	A_32_P52018	AACCCGAAAGCTCAGTCAAAGGCCCACGGTGGAAGAGCTTCGGGAAAGAAAGATCCTCAT	PHACTR1	221692	phosphatase and actin regulator 1	PHACTR1	-0.413812	0.00112985	0.0143696
	805	44925	A_23_P41765	CTTGGGTCATTGACCTCTCAGGGCCTGGCAGGCCAGTGTCTGGGTTTTTCTTGTGGTGTA	IRF1	3659	interferon regulatory factor 1	IRF1	0.392773	0.00090811	0.012424			797	24377	A_33_P3377691	GGGACAGATGGATGGGCAAAGAATAGTTTTGTTTAACATATTAGGTCATAGTTCTTGATT	C4orf46	201725	chromosome 4 open reading frame 46	C4orf46	-0.413696	2.97e-05	0.0011019
	806	20805	A_23_P71148	AGGTGATGTAGCACTTCCAAGATGGCACCAGCATTTGGTTCTTCTCAAGAGTTGACCATT	BLVRA	644	biliverdin reductase A	BLVRA	0.392668	2.93e-05	0.00108981			798	23092	A_23_P408955	CTTTATGAGCACCATGTAAGCCTCCTTGTATTGAGATAATTGGGCATTAAACATTAAACT	E2F2	1870	E2F transcription factor 2	E2F2	-0.412711	0.000387613	0.00707226
	807	35063	A_23_P218770	ATATCTGCTCAGCCAATGGAAAATCTGGGTTCAACCAGCCCCTGCCATTTCTTAAGACTT	RAC2	5880	Rac family small GTPase 2	RAC2	0.392519	0.00239373	0.0236821			799	1014	A_23_P138507	CCCATGTCAAAAACTTGGATGAAAATGGCTTGGATTTGCTCTCGAAAATGTTAATCTATG	CDK1	983	cyclin dependent kinase 1	CDK1	-0.412665	0.000482374	0.00819087
		7683	A_24_P228717	CAAGGAGATTGACTCGGTGAAATACCTGGAGTGCTCAGCTCTCACCCAGAGAGGCCTGAA	RAC2	5880	Rac family small GTPase 2	RAC2	0.319291	0.00430106	0.0347519			800	14238	A_24_P384397	CCGGGAGGCCCTGGGCTTGGGTCCCCCAGCGGCCCAGCTCACTCCTCCCCCCGCCCCTGT	RAVER1	125950	ribonucleoprotein, PTB binding 1	RAVER1	-0.412164	0.00162264	0.0182876
	808	19291	A_19_P00318599	CATACGACAAATGATGTAGAGCCTTTCCTATTTCCCTTCCTGCTGTGTCATCCGAAACAA	LOC648987	648987	ANXA2R overlapping transcript	ANXA2R-OT1	0.392382	0.00227618	0.0229194			801	17551	A_24_P335620	TTTCAGTCGTTGTGCTTTTTTGTTTTGTGCTAACGTCTTACTAATTTAAAGATGCTGTCG	SLC7A5	8140	solute carrier family 7 member 5	SLC7A5	-0.412048	0.000585688	0.00923862
		13621	A_33_P3331282	AGCACATACGACAAATGATGTAGAGCCTTTCCTATTTCCCTTCCTGCTGTGTCATCCGAA	LOC648987	648987	ANXA2R overlapping transcript	ANXA2R-OT1	0.387846	0.0023541	0.0234613				13152	A_33_P3285809	GTTTGCATGTCTAAACTTACTAAATCTCTTCCTGCTTCACCTTCCACTTCAGACTTTTGC	SSX2IP	117178	SSX family member 2 interacting protein	SSX2IP	-0.411262	3.23e-05	0.00117185
		39988	A_19_P00318600	AGTATGAAAATGGCTAGAGATTGGGTAGAATTGAGCAGGCTGGCAATGGCAGTTTTGTGT	LOC648987	648987	ANXA2R overlapping transcript	ANXA2R-OT1	0.373706	0.00512439	0.0389281			802	50147	A_23_P201376	CAGATGATTGTTTGCTAGATTTTGTTTTCTACAATCAAAATGTTGACCTGCAAAGCAGTG	SSX2IP	117178	SSX family member 2 interacting protein	SSX2IP	-0.334701	0.00378391	0.0319614
	809	35904	A_23_P90497	GGTGACCTCAGGAGAGAAGGTGACCCTGCTGTGTCAGTCATGGGACCCGATGTTCACTTT	LILRA4	23547	leukocyte immunoglobulin like receptor A4	LILRA4	0.392278	0.00414467	0.0338851				15704	A_23_P75516	TCAAGCAATTGTTGTATTTTCATGACTGACCTTAACTGTACTTTTTCTAGCAAGAGATGC	PPFIA1	8500	PTPRF interacting protein alpha 1	PPFIA1	-0.410572	0.000621757	0.00962467
	810	12315	A_23_P434919	ATGACAGAAGGGTTCATATAAACAGTATCCTGACACAGTCATGCTTCCTGGATTTTGGAG	RAB42	115273	RAB42, member RAS oncogene family	RAB42	0.392103	0.000938755	0.0126695			803	908	A_23_P302116	CGCTGGATCCTGTCAATTGGCCTTAAAGAATATGCAAACAATCTTATAGAGAGTGGTGTT	PPFIA1	8500	PTPRF interacting protein alpha 1	PPFIA1	-0.351423	0.000432553	0.00760183
	811	11444	A_23_P124837	GTGGAGATTGGAAACCCCACCTACAAGATGTACGAAGGCGGAGAGCCTGATGATGTGGGA	LRP1	4035	LDL receptor related protein 1	LRP1	0.390813	0.00138395	0.0164595			804	1815	A_23_P85783	TTGGTCCAAGGCACTACACCTGTACTGCAGGGGCTCAATGGAGCTGTCTTCAGGCCAGAA	PHGDH	26227	phosphoglycerate dehydrogenase	PHGDH	-0.410568	0.000301419	0.0059468
	812	30374	A_24_P363408	AAGCTCTTTGTCAAGTTAGTGATTGCATTTGATCCCAAAACAAGATGAATGTATGCAATG	HEY2	23493	hes related family bHLH transcription factor with YRPW motif 2	HEY2	0.389793	0.00251453	0.0245004			805	12083	A_23_P83149	AGGTTGAAACAGTTTGTGTCACAGGAACTGGTGCAGAAACATAAAGAAGGGAAGTGATTT	FAM108B1	51104	abhydrolase domain containing 17B, depalmitoylase	ABHD17B	-0.409784	6.83e-05	0.00206071
	813	15635	A_32_P210642	AAGGCCAGGTGGGCCCTCAGCTGAGGGAAGGTACGAGCTCCCTGCTGGAGCCTGGGACCC	EGFL7	51162	EGF like domain multiple 7	EGFL7	0.389442	0.00314184	0.0282684			806	44716	A_33_P3316878	CAACTTCTCCCTTTTGGACCCTGCCGAAGCTCCCTGCCTTTAATAAACTGGCCAAGTGTG	CHPF	79586	chondroitin polymerizing factor	CHPF	-0.409394	0.000159715	0.00382177
	814	32177	A_23_P75149	TGAGTTTTAGGTGAATTTATGTGGTTCCTGCTTGAAAACCTTCCCCTCTCCAGGTTCGGT	SFXN4	119559	sideroflexin 4	SFXN4	0.389398	0.000870034	0.0120726			807	8728	A_23_P111995	TGACTCATCTTCCTGTTGTTCCAATTCTGTGGGTTTTTGATTCAACGGTGCTATAACCAG	LOXL2	4017	lysyl oxidase like 2	LOXL2	-0.409306	0.00124331	0.0153047
	815	1906	A_33_P3321657	TAGAAGGGACCCTCCTGTGGTCTTTGTCTTGATTTTTCTTAATAAACGGTGCTATCCCCG	HSPG2	3339	heparan sulfate proteoglycan 2	HSPG2	0.389304	0.000599201	0.00935494			808	37337	A_24_P824592	CCCAAGAGATGATGTGTATTCTACTAAAGACAGCTATTCCAGCAAAGATTACCCAAGTTC	RBMX	27316	RNA binding motif protein X-linked	RBMX	-0.409225	0.000991725	0.0131439
	816	7345	A_23_P18649	CCTTTACCATTGCAGAAAAGAACTTGTGCTTTCCCAGTGGCGTATGTGTATTGTTTCAAC	FAT4	79633	FAT atypical cadherin 4	FAT4	0.38918	0.00319426	0.0285572			809	3752	A_33_P3410849	TGTGAAGTCTTCCTCGCCCTCTGCCCTCTTGCTGCTTCTCCACATTGCCAGGAAAAGCTG	C8orf58	541565	chromosome 8 open reading frame 58	C8orf58	-0.408534	0.00290569	0.0268836
	817	46864	A_33_P3640690	ATGGAAACACAGTAACCTGTATGCTGTGATTCCTGTTCACTACTGTGTAAAGTAAAAACT	ZEB1	6935	zinc finger E-box binding homeobox 1	ZEB1	0.389097	0.00490252	0.0378839				1022	A_23_P156025	TCTGCCTGGTTTTTATTTGAACATTGCTGGTTATACAATCTTTGTTGGTTGTTTAACACG	IRX2	153572	iroquois homeobox 2	IRX2	-0.407906	7.8e-06	0.000409982
	818	47985	A_33_P3236881	GTCACCATTGGACAGTCTCCCTGATGGACCCTCAGTCTTCTCATGAATAAATTCCTTCAA	C1orf151-NBL1	100532736	MICOS10-NBL1 readthrough	MICOS10-NBL1	0.388833	0.000291631	0.00582203			810	49039	A_33_P3297562	AAAGATTGGGGATGATTTGGTTTTTTCCTTGGTCCACAGGTAGGTGTCACAATTGCTTTG	IRX2	153572	iroquois homeobox 2	IRX2	-0.325056	3.22e-05	0.00117071
	819	38946	A_23_P365719	CGCGTCCCTCTTGTGCGGTTCACCACAGTTGTATTTAAGTGATCGTGTGAGTCGTCGTTA	TAPBP	6892	TAP binding protein	TAPBP	0.388608	9.22e-06	0.000466407			811	1213	A_23_P46063	ATAATGCTACAAAGACATTTCGAGAATTTTGTGGACCTGCTGATCCTGAAATTGCCCGGC	NME7	29922	NME/NM23 family member 7	NME7	-0.407809	0.000150879	0.00364249
	820	30747	A_33_P3265429	ACCCGGGATGAGGCACTGCCGGACTCTCATTCCGCACAGGACTTCCATGACAATTATTAG	LOC100130849	100130849	phosphorylase kinase catalytic subunit gamma 1 pseudogene	LOC100130849	0.388519	0.00307896	0.0279011			812	17949	A_23_P46894	TAGCCTCCTCGGCAGAAAAACTTCAACGAATAGTAAAGAACCTTGACTTCATTGTCTATA	CHAT	1103	choline O-acetyltransferase	CHAT	-0.407713	0.00451275	0.0358892
	821	2258	A_23_P112289	GGGCAAATGGCTTATGTGAGGTAAGACACTAGAGGGATAAATTTCCAGATCAACATGGCT	TMOD1	7111	tropomodulin 1	TMOD1	0.388092	0.00304723	0.0277594			813	43556	A_33_P3310104	CATCTCTTCCTTGACCTGCATTGTAAATAGGTTCTTCTTGTTCTGAGATTCAATATTGAA	SERPINB5	5268	serpin family B member 5	SERPINB5	-0.407702	0.00338346	0.0296477
	822	6096	A_33_P3301351	GTGCTTTGGTAAAGTACTTAAATTCCAATGTTCCCTATAGTGCTTGCATTCATTTTGTGA	RBM44	375316	RNA binding motif protein 44	RBM44	0.388083	0.000794432	0.0113429			814	38396	A_23_P311232	TTATCAAGCGTAATGTTACACTTTAAAGGACAGCAAATAAGAACTTTGTAGAATCCCACC	CLASP1	23332	cytoplasmic linker associated protein 1	CLASP1	-0.407173	4.64e-05	0.00153077
	823	16810	A_32_P135348	AAATAGGAACCTCTGATGTCATTCTTCAACGTTTGTTCCTGTGTGTACAATTGTACTTTG	TANC1	85461	tetratricopeptide repeat, ankyrin repeat and coiled-coil containing 1	TANC1	0.387117	2.74e-06	0.00018632			815	4760	A_23_P23765	AGTATACAGGCTTTGGAGGGCAGTAGAGAGCTTGAAAATCTCATTGGAATCTCCTGTGCA	ITGB3BP	23421	integrin subunit beta 3 binding protein	ITGB3BP	-0.407099	0.00169419	0.0188056
	824	18277	A_23_P142322	TCAAGATCGTCCTTCCAATGGCTGTGTGTTTAAAGATTGTGGGAGCTTCGCTGAACGTTA	CIRBP	1153	cold inducible RNA binding protein	CIRBP	0.38701	0.000701626	0.010438			816	47304	A_24_P365975	GAAAATGGAACTTCTTTTTGAAAAGACAAGCAACCATGTTAACTGTATTGACACATCCTC	COL8A2	1296	collagen type VIII alpha 2 chain	COL8A2	-0.406679	0.0022089	0.0224444
	825	32996	A_24_P355649	GGGCTGTTTAAGTCACTGACTTATGAGAAAGCAAAGCACTGGTACAGTTATTTAACAGGC	FLI1	2313	Fli-1 proto-oncogene, ETS transcription factor	FLI1	0.386786	0.0006248	0.00966251			817	40861	A_23_P349966	GTGTGCAGAAAATGGCATTTACACTATTGTGCAGCTCATTCTCATGAAATACTGCCATTG	TMEM130	222865	transmembrane protein 130	TMEM130	-0.406353	0.00279756	0.0262278
	826	4275	A_24_P18105	GCTCTGTTGAAAATAATCCTTTGTCAGAAAAGAAGGTAGCTACCACATCATTTTGAAAGG	ASPH	444	aspartate beta-hydroxylase	ASPH	0.386514	0.00381057	0.0320654			818	4213	A_33_P3250148	TGCCACTCCCCAGAGCTGCTGCAGCCCCCCGAGCCCGGGCACCGCAACGGCCTAGAGTGA	SP8	221833	Sp8 transcription factor	SP8	-0.406342	0.000215124	0.00475768
	827	33699	A_23_P137097	CATAATATGGTGGGATATCAATTTACTTCTTCCACACATGTGGTTGTGCACATGTGAGCT	SLC16A2	6567	solute carrier family 16 member 2	SLC16A2	0.386491	5.94e-05	0.001863			819	5500	A_23_P209449	TTTTAAAACTCCAACACAGGTTTTGGCATCTTTTGTGCTGTATCTTTTAAGTGCATGTGA	FZD7	8324	frizzled class receptor 7	FZD7	-0.406138	7.66e-05	0.00223373
	828	25437	A_23_P134601	AATTGAATTCTCTTTTCACATTAGTTATGCTTAACTCATAAGGTTATTATAATAAATTAT	WNT16	51384	Wnt family member 16	WNT16	0.386325	0.000364244	0.00678284			820	7257	A_33_P3415395	CTCAGAGACTTTTTAAGAAACTGGGGAATAGAAAAATGCAACGCAGCTGTGGAAAGAAAA	SPTLC3	55304	serine palmitoyltransferase long chain base subunit 3	SPTLC3	-0.405955	0.00120224	0.0149692
	829	16238	A_32_P88415	GAAAAGGAGCCTGGTGGGGAGACCACTGCACCCAAAACAAATCCTTTCTTCTTCTGAGAA	MYOZ3	91977	myozenin 3	MYOZ3	0.386241	0.000299053	0.00592348			821	22638	A_24_P225970	ACCAATGTCTCCTTGTATCCTGTTGTGAAAATCAGAAGACTTTCTCTTTCTCCAAAAAAG	SGOL1	151648	shugoshin 1	SGO1	-0.405071	0.00125255	0.0153737
	830	41342	A_23_P121326	CTGTTGAACTCTCTCAGCTGAGTCAGGGGACACCTCAGGCACTGGGACAGTTGGGCATTT	CYB561D2	11068	cytochrome b561 family member D2	CYB561D2	0.385813	2.54e-05	0.00098021			822	1990	A_23_P165608	GGTGGTTCTGCTTATTCTTCAAGTTTATCTGAATCTGTGGGGAGTGCATGATCCCCATGT	SEMA4F	10505	ssemaphorin 4F	SEMA4F	-0.404954	0.00050404	0.00840882
	831	47199	A_24_P11462	ACCTGCAGTGTTTCTGCCCTGTAAATAGGACCAGTCTTACACTCGCTGTAGTTCAAGTAT	ADC	113451	antizyme inhibitor 2	AZIN2	0.385803	0.000467253	0.00799131			823	4445	A_23_P37391	AAAGGAGTAACAAACAAGATTGTGATAGTGTCTACTTTGAGCTAGATAAATAAAGGCCTC	CCDC85C	317762	coiled-coil domain containing 85C	CCDC85C	-0.404729	0.00021547	0.00475794
	832	46024	A_23_P75800	CTGGGGCACTTTCTGCCACAGTAGAACACAGACAGGGCTTCAGATCACCCACGCCTGTTT	RAB3IL1	5866	RAB3A interacting protein like 1	RAB3IL1	0.385263	0.00462247	0.0364259				35897	A_23_P88119	TGTGGAATGGAAGAAATGTCGATCCTGTTGTAACTGATTGTGAACACTTTTATGAGCTTT	HSPH1	10808	heat shock protein family H (Hsp110) member 1	HSPH1	-0.404722	0.0019379	0.0205034
	833	20335	A_23_P89550	GACTCTACCAAGCCCTGAAGGAGACCCATCCTCACCTCATTATGGAACTCTGGGAGAAGG	NLRP1	22861	NLR family pyrin domain containing 1	NLRP1	0.385219	0.000222223	0.00483441			824	10587	A_33_P3348752	GATAAAAAGGAAGAAGATTTAGAAGACAAAAACAATTTTGGTGCTGAACCTCCACATCAG	HSPH1	10808	heat shock protein family H (Hsp110) member 1	HSPH1	-0.318951	0.0058698	0.0425611
	834	46402	A_33_P3270623	ATTACAGCGCGGGCTACAGCCGCACCGCCTATTCCAGCCTTTGGAGATCCGACGGGGTTT	FAM181B	220382	family with sequence similarity 181 member B	FAM181B	0.384938	0.000588213	0.00925125			825	39641	A_32_P54503	AAGGTGTGTGTTGTCGAGACAATACAGCAGTGAAGAGAAGGCATGCAAAGCTGTCTTGTT	LOC100134229	100134229	KDM7A divergent transcript	KDM7A-DT	-0.404519	0.0043552	0.0350624
	835	33725	A_23_P323272	ACGTTTTCTTTTTTATTTTTGTCTTTGACCATATAAGCTTGTAACTCTGACTGCGGAGAG	OSR1	130497	odd-skipped related transcription factor 1	OSR1	0.384916	0.00564355	0.0415183			826	16494	A_32_P62963	TGGCGTGGACCTGAGCTGCATCCTGAATGAGATGCGCAACCAGTACGAGCAGATGGCAAA	KRT16P2	400578	keratin 16 pseudogene 2	KRT16P2	-0.403703	0.000268496	0.00548928
	836	31740	A_21_P0012245	ATGACAAGGACCAGCTGACTAAGGAGCTGCAGCAGCATGTAAAGTCAGTGACAGCCCCAT	CECR7	100130418	cat eye syndrome chromosome region, candidate 7	CECR7	0.384659	0.00205264	0.0213093			827	600	A_33_P3332126	ACCCCAATGATTGCTGGCCTTGGGAAGGTGAGCCCTGGTGAGCTTGAGGAGATGAGTTGA	SCLY	51540	selenocysteine lyase	SCLY	-0.40358	4.68e-05	0.00153951
	837	27061	A_23_P37569	AGTTGTTGCTGCCCGTATTAGGCCACACAGTGGAACCCCATTTATATCATAGCAGAAGAA	MAN2A2	4122	mannosidase alpha class 2A member 2	MAN2A2	0.383963	0.000137546	0.00339624			828	14807	A_33_P3368560	CTCCTCCCACCCTAAAGGTAATGATAGTAGTCCATAAAGCTAACCTTTAGTTTTTCTTTC	AHSA2	130872	activator of HSP90 ATPase homolog 2, pseudogene	AHSA2P	-0.402871	0.0049837	0.0382614
	838	31450	A_23_P152655	CTGTGACAGGCAGCAGAGACTTGGGACATTGCCTTTTCTAGCCCGAATACAAACACCTGG	ICAM2	3384	intercellular adhesion molecule 2	ICAM2	0.383889	0.000490876	0.00827598			829	8707	A_23_P39647	GATGCTGAACCAAACTTCGATGAGGATGGCCAGGATGAGTACAATGAGCTGCACATGCCA	SLC4A3	6508	solute carrier family 4 member 3	SLC4A3	-0.402652	0.000223	0.00484711
	839	12124	A_24_P366787	GTTTCTGGCACCAGAGATTGAGACTGTGAACCTGAACTCCCTTGATCTCCTCCCGTTGGG	FLJ42875	440556	PRDM16 divergent transcript	PRDM16-DT	0.383521	0.00283719	0.0264947			830	1401	A_23_P213336	CAGTCTCTTCTGATTAAAGAGATCTGTTCTGGGTGTTGACCACTCCAGAGAAGTTTCGAG	FGF1	2246	fibroblast growth factor 1	FGF1	-0.402491	0.00296823	0.0272753
	840	50044	A_23_P209499	GGTAGGCACAAATACATTCCTTTTAGAGTTAAGAACTATGACGTAGCGAGTTAGTGAGAC	PAX3	5077	paired box 3	PAX3	0.383376	0.00449657	0.035813			831	5586	A_23_P2041	AGCAAATAACTCATATAGCAGGTGTTAATTCAATCCAGGGTGAATTTAATTTACCAGGTG	MICALCL	9645	microtubule associated monooxygenase, calponin and LIM domain containing 2	MICAL2	-0.402403	1.03e-05	0.000505084
	841	29986	A_23_P419150	GTAGGGCTTTCGGCGTACGATAAAAGGATCATTTGTTTTTTAAAAGGGGTTGGAAAAACT	VENTX	27287	VENT homeobox	VENTX	0.383128	0.000169568	0.00398046			832	30718	A_33_P3212092	GGATCTGGTCACACAAGATAGCATTAAACGTGACATGGCACATAAAATTGGTTAAAAAAT	PDCD4	27250	programmed cell death 4	PDCD4	-0.402298	9.42e-06	0.000473088
	842	19498	A_23_P6413	CCTGAGTCCTGGAGACAGAATGAAGCGCTCAGCATCCCGGGAATACTTCTCTTGCTGAGA	SELM	140606	selenoprotein M	SELENOM	0.382748	0.0012745	0.0154978			833	13817	A_33_P3289192	GAATTAGTGGAAGCTGTTCCTTTGAAAGCCAAGATATTATTTAAGTTGTAAAGCCAGCTA	HBS1L	10767	HBS1 like translational GTPase	HBS1L	-0.401967	2.71e-06	0.000184881
	843	33115	A_33_P3241388	ATAAAGATTCCCATGGAAAGTGTCCAATCAGATCCCCAAAACGGTATCCACTGCATTGCC	SLC4A5	57835	solute carrier family 4 member 5	SLC4A5	0.382141	0.00197735	0.0207724			834	19875	A_23_P19030	AGGGAGAAGCCTGTCACATCTCCATCTACAGGGAGTTGGAGGGTGTAGAGTCCCTTGGTT	ARSI	340075	arylsulfatase family member I	ARSI	-0.401231	0.00187212	0.0200873
	844	36971	A_23_P5601	ATCCTTACTCCTGCATTGTTCTTTGCCAGAGACCTATTTAAAAATTTTAAAATTCTCATT	DOK1	1796	docking protein 1	DOK1	0.382013	0.000386777	0.00706379			835	32257	A_23_P434352	ATTGTTCTGGGTGATTTCTAGAATGGTTTTTGTTGAGTCTCTGAACATCCTAAATATTGG	CAST	831	calpastatin	CAST	-0.40094	7.36e-08	1.09e-05
	845	25900	A_23_P51231	GTACAGACAGCCTGGGCTGGTAAAAGTAGGTCCTTATTTACAAGGCTGCGTTAAAGTTGT	RUNX3	864	RUNX family transcription factor 3	RUNX3	0.381847	0.00256171	0.0248389			836	38357	A_33_P3393537	TGAGTCACACACCTGTGCCTGGGCCCGTCCTCTGCCTCCTGTGCACTCATTACCTGCTTC	PTAFR	5724	platelet activating factor receptor	PTAFR	-0.400804	0.00441109	0.0353774
		10611	A_33_P3221748	GGCACACACCTGTCTGTAACCTGTTTTGTGCTCTGAAAGCAAATAGTCCTGAGCAAAAAA	RUNX3	864	RUNX family transcription factor 3	RUNX3	0.342556	0.00478798	0.0373608			837	12959	A_33_P3409392	GCTGAACATTAAAAAGTGTGATAGCGATATTAGTGCCAATCAAATGGAAAAAAGGTAGTC	FZD6	8323	frizzled class receptor 6	FZD6	-0.400478	0.000108321	0.00285875
	846	19640	A_24_P303524	CCTACAAGGGGCATGTGGACAGCAGGGACCTGCGCTACCGTCTGTGGTCTCAATAAAGAA	MICALL2	79778	MICAL like 2	MICALL2	0.381818	0.000283035	0.00570748				20193	A_33_P3396275	GATCCCTTCCTCTCCTTCAAAGTGGACCTGGGGATTTCACTTCTTGAGGAAGTTCTGCAG	C15orf62	643338	chromosome 15 open reading frame 62	C15orf62	-0.399971	0.000116627	0.00299871
	847	36492	A_23_P22614	TTTGACCGTCTGAAGAAACTGCACCAGGACGAGAAGAAGAAACTGGAGGATAAGAAGAAA	SEPT6	23157	septin 6	SEPTIN6	0.381797	0.000196441	0.0044323			838	50484	A_32_P183970	GCATTCAACAGCGAAGCGGCACAGCTGGTTTCCAGAACCGTCTCCCGGGATTAGACAGTT	C15orf62	643338	chromosome 15 open reading frame 62	C15orf62	-0.314991	0.00174063	0.0191808
	848	654	A_24_P915692	TACAGGATCTAAAAGGGTTTTCTTAGAAAGGGCAATATTGTCCAATGAAGTAAGCAGAAG	PHLDA1	22822	pleckstrin homology like domain family A member 1	PHLDA1	0.38124	0.000545942	0.00885051			839	32914	A_32_P201773	TCTTTCTTAGTAACCTGTTTTTTGATTACCGTAAGACATCACAGATTACCTGAAACCCCT	AMMECR1	9949	AMMECR nuclear protein 1	AMMECR1	-0.399196	8.72e-05	0.00244541
	849	33404	A_23_P83298	CAAGGACCTCATTTAGTTTGTGTATTAAAACCAAAAAGCTTTTGTCTTTAAGAAATAAAA	PRRX2	51450	paired related homeobox 2	PRRX2	0.381211	0.000719124	0.0106192			840	3519	A_23_P42935	AGAGGATTTTAGTCTATATGCTTGTGCTTCTCCAAAAACACCCATCCAGGCAGGGGGATA	BRAF	673	B-Raf proto-oncogene, serine/threonine kinase	BRAF	-0.399181	6.9e-06	0.000369651
	850	30850	A_24_P87931	ACAGCGGCTCCACTACAGACCCAGCCCCAGGTTCAATGTCCTCCGAAGAATGAAGTCTTT	APOL1	8542	apolipoprotein L1	APOL1	0.380768	0.00591944	0.0427982			841	49070	A_24_P229536	ATATGAAAAGTGAAGAAAGTGATCATAGGAGAAAACCATTTCAGATGACAAGAGCACCTC	LINC00478	388815	mir-99a-let-7c cluster host gene	MIR99AHG	-0.399117	0.00102666	0.0134494
	851	14686	A_23_P373464	AGGCCCCATGGAATCCAAATCTCCTTATTACCTGATGTATTCAGAAACAGTAGAGCTCAT	AFF3	3899	AF4/FMR2 family member 3	AFF3	0.380332	2.2e-05	0.000885688			842	15467	A_21_P0000078	GTTTCTGAACAAAAAACTTTCCAGGCATTTGTCAAAATTGCAGATGTTGAGATGCAGTAT	SPATA22	84690	spermatogenesis associated 22	SPATA22	-0.399076	0.00122154	0.0151214
	852	15067	A_23_P167005	AGGCACAGAATGCTTATTCTCGTCACTGTCCTTTCTATGTCAGCATTCAGAGTTACTGGC	GPR160	26996	G protein-coupled receptor 160	GPR160	0.380049	0.00376865	0.031884				1580	A_23_P111635	AAGATGATGATGATGATTCAGACTCTGATGGTGATGGCAAAGATCTTGTGCCTCAAGCAG	STYXL1	51657	serine/threonine/tyrosine interacting like 1	STYXL1	-0.398372	0.0019965	0.0208993
	853	45116	A_23_P128084	AGGAGGTTGTGTCACTGACTCAGGCTGCTCCTTCTCTAGTTTCCCCTCTCATCTGACCTT	ITGA7	3679	integrin subunit alpha 7	ITGA7	0.379959	0.00325418	0.0288888			843	7240	A_33_P3329467	CCAGAGTGTGTATACCCAGGCTTGTCTGGAAGGAGAAGGCCTTTGCTGCCTGAAAGTCTC	STYXL1	51657	serine/threonine/tyrosine interacting like 1	STYXL1	-0.350426	0.00706395	0.0483469
	854	36101	A_21_P0007894	TTGGCTGTGGAACCCAGATTCTGTTCAGGGCCGAGAGCGCCACCTGGTGATTCCAGTTTA	VSIG10	54621	V-set and immunoglobulin domain containing 10	VSIG10	0.379396	0.000404695	0.00726518			844	12606	A_23_P213832	CAAGAAGTATCCAGTGGTGGCCATCCCCTGCCCCATCACATACCTACCAGTTTGTGGTTC	SPINK7	84651	serine peptidase inhibitor Kazal type 7	SPINK7	-0.397802	0.00150217	0.0174168
	855	19095	A_33_P3332302	AAATGTGAAAGGTCATGAGCTCATCCAGGACTTGCTATCCTCCCTGCATTTAGACAGTTC	MTVR2	246754	mouse mammary tumor virus receptor homolog 2	MTVR2	0.37937	0.00125891	0.0153943			845	25202	A_23_P60537	GAACCCCTCTCACGGTTGAAAATTTATTACCTTTTTACGCCCTGCCACGAACTGTGTAGA	PRPF4	9128	pre-mRNA processing factor 4	PRPF4	-0.397486	4.19e-05	0.00142476
	856	18417	A_23_P407096	CTGTGAGTATTCTTCCAGATATCTAATTGTAAGCTGATGCTGAGGTGCTTTTAGAAATTC	ZNF366	167465	zinc finger protein 366	ZNF366	0.379359	7.87e-05	0.00227781			846	45555	A_23_P167559	AAATGCCACTTTTAAAGCTGTTAATAGACTTTGCACCTTTTCTTTGACAAGGATGTGTCA	RNF145	153830	ring finger protein 145	RNF145	-0.396867	0.000145082	0.00354083
	857	15230	A_23_P356004	TTCTCAGCATCCACTAATATTCAGTCCTGTATATTTTAATAAAATAAACTTGACAAAGGA	KCNIP3	30818	potassium voltage-gated channel interacting protein 3	KCNIP3	0.379304	0.00190682	0.0203331			847	47398	A_33_P3306153	GCACCTAATAAAAATGAGATTGGGGGATCTGGACCGAGTCAAGTCAAAGGAAGCAAAAGA	KIAA1841	84542	SANT and BTB domain regulator of CSR	SANBR	-0.396521	0.00231853	0.0232104
	858	34838	A_33_P3246505	GGCTGGCAGGCATGATTTTAAAAAATGTAATCATCAGTAAGAAGTACTTCCATGTTAAAG	MAP3K8	1326	mitogen-activated protein kinase kinase kinase 8	MAP3K8	0.379232	0.00154614	0.0177134			848	41568	A_21_P0013767	AACCTGAGTATTTTACCCAATCCTCTGAAATTAGTCCCTAGCATCAGAATTAAAGAATCT	LOC550643	550643	negative regulator of P-body association	NBDY	-0.396363	0.00146068	0.0171199
	859	38049	A_23_P253958	GCACCACTACAATGTCCATTTTAATGGCCTGGAATGCAAAACGCCTGAAGAATACAAAGG	LRRC17	10234	leucine rich repeat containing 17	LRRC17	0.379181	0.00495545	0.0381546			849	39911	A_23_P148475	GCTTGGGAGATGCTTTCAGGTTGCAGCCAGAAGGGGTTTTTTAAATGACTTCTCTGGATT	KIF4A	24137	kinesin family member 4A	KIF4A	-0.39598	0.0041651	0.0339913
		44886	A_33_P3329522	GATGTTCATGAGCTGAAGAAATTAAACCTCAGCAGCAATGGCATTGAATTCATCGATCCT	LRRC17	10234	leucine rich repeat containing 17	LRRC17	0.372823	0.0026399	0.0252997			850	47459	A_33_P3335386	GATGTCAGGGGACATTACTGTTGCTAATAAAGTCCAAAGTGGCCAATGCCTTTCCCAAAA	FAM83G	644815	family with sequence similarity 83 member G	FAM83G	-0.395905	0.000101716	0.00272572
	860	11849	A_24_P113131	GGGTGTGGAATGGTGGGGGAATTTGTTTAAAAAGACATTTTATTATAATAAAGTCTATTT	BZRAP1	9256	TSPO associated protein 1	TSPOAP1	0.379145	0.000994467	0.0131639			851	26300	A_33_P3398998	TGACATGGAAGCTGGGCTCCCTCTCCACTCTGAGATCATCAGCTGGGTAAAGGTCAGTGG	C2orf50	130813	chromosome 2 open reading frame 50	C2orf50	-0.395186	0.00380407	0.0320346
	861	39767	A_33_P3398912	GGCAGCTCCTATCTGCAAACTGTGTTCACCCTTTTGTAAAAATAAAGGAACTGGACCTGT	SLC2A6	11182	solute carrier family 2 member 6	SLC2A6	0.378928	0.00121168	0.0150423			852	9007	A_23_P146058	ACCATCTTCAGGTATGGGATTTCTGAACGTTTCAAATTTCAATCAATGAGCACTGTCAAC	ATP6V1C1	528	ATPase H+ transporting V1 subunit C1	ATP6V1C1	-0.394104	1.05e-06	9.09e-05
	862	16305	A_24_P131646	GAAGCCTTCATGCTGTTCGACCGCACACCCAAGTGTGAGATGAAGATCACCTACGGGCAG	MYL3	4634	myosin light chain 3	MYL3	0.378854	9.83e-05	0.00267268			853	21454	A_24_P90216	AATGTGGCTTCTGTTCATTTCGTTTAATTAAAGCTACCTCCTAAACTATAGTGGCTGCCA	LGR4	55366	leucine rich repeat containing G protein-coupled receptor 4	LGR4	-0.393945	2.18e-05	0.000878292
	863	32037	A_32_P25295	AAACTCCCGTCGGACACCCGAAGTGCATTGCGTGTTTCTGTTCAGTTTAATGACGATTAA	NEUROD2	4761	neuronal differentiation 2	NEUROD2	0.378788	0.00397055	0.0329369			854	47408	A_24_P331655	TAGTTTTCCCATCTGTAAAACTCAGAAACGCAGTTGGAAAGTCCTTATTCATTTAGTAAG	KIAA0895L	653319	KIAA0895 like	KIAA0895L	-0.393823	0.000385676	0.00704709
	864	37121	A_33_P3339531	GGCTTCTTGGACCCCTGTCTGAGGGGTCGCGTCTTAGTGGGCGGGATTCTTTTCCCTTTG	CHADL	150356	chondroadherin like	CHADL	0.378651	1.43e-05	0.000643923			855	5188	A_23_P85441	GTCACCTTGGTATGGAATGTATGTGCTGACCCCCTAGGTGAGTCTGGGGATTGGAACAGG	IGSF9	57549	immunoglobulin superfamily member 9	IGSF9	-0.392415	0.000141466	0.00347044
	865	11022	A_23_P170498	AAATGAAGATGGCTTGTGGGAAAAGATCTCTTCTCCAGGAAGTTAAAAAACATGAATTAC	NTAN1	123803	N-terminal asparagine amidase	NTAN1	0.378577	0.00256407	0.0248555			856	16277	A_33_P3419334	CCTGGTGGAATATTATTTTCAACTGTAGTCTTTCTATACTGTGGACTAATGAAATGGTGT	GNAI3	2773	G protein subunit alpha i3	GNAI3	-0.392028	0.000385635	0.00704709
	866	18439	A_23_P134041	CTTGGTGGAATCATATGCATTCTGGCGACCATCACTACGGACTCTGACCTTTGAAGATAT	TBX18	9096	T-box transcription factor 18	TBX18	0.378268	0.00112714	0.0143527			857	31366	A_24_P324640	CTGGGAGCATATTGTCTCCCTGGGGCTTTTCCTTTCCAAATCTGATGTGATCTCTCAGCT	ZNF544	27300	zinc finger protein 544	ZNF544	-0.391412	0.000456843	0.0078951
	867	14800	A_32_P191262	AGAGCTCCCAGAACTGACCTCGACCTCCTGATCTGACCTGGTTCTCAACAGACCCAGTGA	ACR	49	acrosin	ACR	0.378195	0.00492549	0.0379856			858	44808	A_33_P3405459	CTCAGCCACTCTGTCTGAGAGATGATTTTCTAATATTTATCCACTAATAAAGAAGAGTGT	C20orf195	79025	fibronectin type III domain containing 11	FNDC11	-0.391377	0.000383748	0.00703556
	868	43361	A_33_P3269203	GGGAAGGGGGAACATGAGCCTTTGTTGCTATCAATCCAAGAACTTATTTGTACATTTTTT	SERPINH1	871	serpin family H member 1	SERPINH1	0.377999	0.00436412	0.0351036			859	25628	A_23_P80778	ACACATAAAGCACTACCTAAGTAATTCTCTCTCTGTTTTGTGCCAGTGCTAAACTACTGA	DIRC2	84925	solute carrier family 49 member 4	SLC49A4	-0.390994	8.83e-08	1.23e-05
	869	18325	A_24_P71649	GGCAATGCTGCTGACTTTGATATGTATGACTCAGTCTTTCAATATGTGGTTTTCAAAAAA	CNTN3	5067	contactin 3	CNTN3	0.377869	5.78e-05	0.0018239			860	8161	A_23_P414713	GAAATGGAATAGAGAACAGTTATATCACAGTTGAGAGTTTAATCAAAATGACCGGATCAG	ZNF528	84436	zinc finger protein 528	ZNF528	-0.390901	0.00150299	0.0174168
	870	27139	A_23_P25674	AACCTGGGCAAGCATGAGAAGTTCTCGGAGGTGCTTAAGCGGCTGCGACTTCAGAAGCGA	CKB	1152	creatine kinase B	CKB	0.377802	0.000563663	0.00900524			861	40536	A_21_P0000037	ACCAAAACTGGTTGACTCTAACCTTGCCTTGCTGAGTAAAAATTCTGCTTTGGATGAGAA	ZSCAN12	9753	zinc finger and SCAN domain containing 12	ZSCAN12	-0.390849	0.000475354	0.00809702
	871	44	A_24_P71973	GCTAAAGTAGAGTTCGTTGTGCTGTTTCTGACTCCTAATGAGAGTTCCTTCCAGACCGTT	KDR	3791	kinase insert domain receptor	KDR	0.377461	0.00109351	0.0140202			862	47846	A_33_P3274105	TCAAGTACATTATCAGCTGGCCCCTGGCTCCTGGCTGTGACCTCCCTTCGCTTGAACTGA	C2orf63	130162	clathrin heavy chain linker domain containing 1	CLHC1	-0.390006	0.000289056	0.00577976
	872	13281	A_33_P3263867	AGTTTCAGATCCTGATCTTAAGAGGCTGACAGCTTCTACTTGCTGTCCCTTGGAACTCTT	P2RX7	5027	purinergic receptor P2X 7	P2RX7	0.37731	0.000920423	0.0125335			863	5487	A_33_P3312842	CAAGTACAGGAGCAACTGCTGCTACCCAGAAAAATGTGTGTATTATAAATAATTAAAGAG	ZNRF2	223082	zinc and ring finger 2	ZNRF2	-0.388934	0.00010181	0.00272572
	873	21746	A_24_P943301	CTGCTAAGATAGATGAGCCATCTGTATGCTCTGACAGTTACAGACTGAATAAGTTGGAGA	PEAR1	375033	platelet endothelial aggregation receptor 1	PEAR1	0.377227	0.00515151	0.0390698			864	23616	A_24_P4705	TACAGCTATGGATGCACTTAATAGCATGCAGAATTTCTTACGGGGTCGTCCTAAAACCTT	PPME1	51400	protein phosphatase methylesterase 1	PPME1	-0.38855	0.000200319	0.0045064
	874	34655	A_19_P00811460	TGGTGAAAGACGACTTGGTGCCCAATTTCTAATAAACACAATGCTATTAGCGTCACTCCA	VSTM4	196740	V-set and transmembrane domain containing 4	VSTM4	0.377213	0.00124918	0.0153423			865	3771	A_23_P218608	GGACACTGATGGACTTAAGTATGGAAGGAAGAAAAATAGGTGTATAAAATGTTTTCCATG	EIF5B	9669	eukaryotic translation initiation factor 5B	EIF5B	-0.388152	5.64e-05	0.00178939
	875	35310	A_24_P355876	AACTCCACCTTCTGTGCTTTTTGCTTGGGATAATGGAGTTTTTCTTTAGAAACAGTGCCA	TMBIM6	7009	transmembrane BAX inhibitor motif containing 6	TMBIM6	0.376972	0.000317687	0.00618219			866	24599	A_24_P40551	TAATAGGCATATTGAGCACAATGAAGCGAGAGATGATGTAGAAAGGTTTGTAGGGCAGAT	BEX4	56271	brain expressed X-linked 4	BEX4	-0.387942	0.000902016	0.0123672
	876	48107	A_21_P0007694	TAGCCTATCTTGCCATTTAGCCACTGTTACTGATAATTTGGATGGAAAAGAAAAATAAAT	LOC100506451	100506451	RASSF8 antisense RNA 1	RASSF8-AS1	0.376693	0.000924956	0.0125566				33518	A_23_P395374	TTATGGCTTCGGCGGCTGAGCTTACCTCTACAGTACACTACCGCAAAACCAACGGCCCTT	HIST1H4D	8360	H4 clustered histone 4	H4C4	-0.387821	0.0012628	0.0154148
	877	4505	A_33_P3227904	CTCCCAGGAACACCTGCTACTGCACACTCCAAACCAATAAAGTTTTATATTTTGTTTACT	SLC25A34	284723	solute carrier family 25 member 34	SLC25A34	0.376672	0.00566078	0.0415913			867	17799	A_33_P3410836	TCACAGCCATGGACGTGGTGTACGCGCTCAAGCGCCAGGGACGCACTCTTTATGGCTTCG	HIST1H4D	8360	H4 clustered histone 4	H4C4	-0.350706	0.00229719	0.0230515
	878	40184	A_23_P157766	AATTGAAGCATCCTTAAAGAAATGAACACTTTTTGTTGTCTGTGTTGAGTCACTGATGTC	C9orf68	55064	spermatogenesis associated 6 like	SPATA6L	0.376598	0.00728659	0.0493281			868	45842	A_33_P3401621	GAATCCCTAGTCCCCCTGTTTTCTGTTTCTTCTTGTGATTGCTGCCATAATTCTAAGTTA	CCNB1	891	cyclin B1	CCNB1	-0.387087	0.000500975	0.00838293
	879	6505	A_33_P3393694	TTCGAGACCGGTTCAAGAGCTTCCAGAGGAGGAATATGATCGAGCCTCGAGAGAGAGCCA	GLTSCR2	29997	NOP53 ribosome biogenesis factor	NOP53	0.376455	3.18e-05	0.00115858			869	26167	A_23_P400716	TGCCCTTTCCTGCGGAAAGGGTGTTTTGAAGTCTAATACAACTATCATCACAAGGTCCCT	SHE	126669	Src homology 2 domain containing E	SHE	-0.38675	0.00128509	0.0155865
		40907	A_23_P39131	CCCCTGGACAGGCCGTTGGTTGGCCAGGATGAGTTTTTCCTGGAGCAGACCAAGAAGAAA	GLTSCR2	29997	NOP53 ribosome biogenesis factor	NOP53	0.351103	0.000322377	0.00625168			870	6869	A_33_P3259135	GTGGACTTTATTGACTGTGAATTCATTTACATGTAACTTCTGACATTTCACTCTGTGCAA	D4S234E	27065	neuronal vesicle trafficking associated 1	NSG1	-0.386747	0.00530831	0.039774
	880	43399	A_23_P434890	AGGAGGGCGGCTGCTCTGTCATGAGAATGTACGGCCCGTGGATGATTAACGGGCCTTTTT	CARD10	29775	caspase recruitment domain family member 10	CARD10	0.376399	0.00489147	0.0378386				34145	A_23_P149975	AGGATTTAGTATGCTCCGTAGAGACAGTTCAGCCAGTCATTTCTGCATTGGAGAGACTTC	FAM107B	83641	family with sequence similarity 107 member B	FAM107B	-0.386641	0.000925091	0.0125566
	881	48908	A_23_P252556	ACAGTGTGACTATCTTATGTCAGGACCTTCATGTGCCAAACGTCAGTGGTGTTTTCATAT	BAI3	577	adhesion G protein-coupled receptor B3	ADGRB3	0.376002	0.00197179	0.0207289			871	18217	A_33_P3288942	CTGTAAAAACCTCCCGGAACCATCAAGATCTTCACAGAGAACTTCTTATGAATCAAAAAA	FAM107B	83641	family with sequence similarity 107 member B	FAM107B	-0.336919	0.000167314	0.00394639
	882	46832	A_24_P245838	ACATTCTGAAATCATTTTCTCTGTAAATGGTTGGATTTCATTTCACCCTTAAAGGGATGC	MGAT3	4248	beta-1,4-mannosyl-glycoprotein 4-beta-N-acetylglucosaminyltransferase	MGAT3	0.375767	0.00168923	0.0187725			872	29321	A_33_P3333030	GCACTGGCACTACATCAGCTTCGGCCTGAGTGATCTCTATGGTGACAACAGAGTCCATGA	SUFU	51684	SUFU negative regulator of hedgehog signaling	SUFU	-0.386289	0.000294869	0.00585817
	883	6062	A_23_P404536	TGAAGGTAAACCAGAAGCTCTTTGGGTTGAAGAAAGATTTACAGCTCACATTGCCCGGGT	ENPP3	5169	ectonucleotide pyrophosphatase/phosphodiesterase 3	ENPP3	0.375762	0.00339679	0.0296963			873	39738	A_23_P132226	GACACTCCAGGGTAGAGAATGAAGGGTATGGAAGTAGTCCGGCTTTTGAAACTTAGGTAT	TPST2	8459	tyrosylprotein sulfotransferase 2	TPST2	-0.386137	0.000311556	0.00608558
	884	30343	A_24_P215765	TGTAGGTATTACATCCCTGGTGTCGTATTTTGCCTGTTAAATCGTAACAAGCAATAAACA	ATP10A	57194	ATPase phospholipid transporting 10A (putative)	ATP10A	0.375722	8.71e-05	0.00244541			874	37717	A_24_P303454	GCGAGAATTCAGTGTCCAGAGTTTAACATCTGTTGTCAGTGAGGAGTGTTTTTATGAAAC	TIAM2	26230	TIAM Rac1 associated GEF 2	TIAM2	-0.385989	0.000183779	0.00423216
	885	32711	A_24_P570049	CAGACTCTCCACATGTGCTCTACTAGTGAGTGCCTTATACTCTCAGTATTTTGGGGCTTA	PPARA	5465	peroxisome proliferator activated receptor alpha	PPARA	0.375292	0.000265661	0.00544684			875	33352	A_33_P3384462	TTCTCCTGCAAATAGCGCCCTCTAAAAAGAAGAGTCAGACAATAAACTGGTTGAAATATC	THSD4	79875	thrombospondin type 1 domain containing 4	THSD4	-0.384915	0.00328019	0.0290246
	886	48393	A_24_P201739	TTCTGGACCGTAGGAAAAAGGAATAGCAATCATTAAAATCTTGGGCCAGAGAACACTATT	SH2B3	10019	SH2B adaptor protein 3	SH2B3	0.375246	5.01e-05	0.0016352			876	4693	A_19_P00316453	CAGACTCTTTGAATAATGCTTTTTACTCAGCTATGGACTCTGCTAGAAAGACACTTTAAT	P39194	101927189	uncharacterized LOC101927189	LOC101927189	-0.384742	0.00554754	0.0410186
	887	23137	A_23_P250035	TGCATTATAACATGGGCGGCATTCCCACCAACTACAAGGGGCAGGTCCTGAGGCACGTGA	SDHA	6389	succinate dehydrogenase complex flavoprotein subunit A	SDHA	0.375171	0.00421217	0.0342598				18817	A_33_P3662553	AGTTGCTTTGAGACAACCTAACGCTTTGGACATCAGACAGTGCAGGAGAAGAATGTGATG	YWHAQ	10971	tyrosine 3-monooxygenase/tryptophan 5-monooxygenase activation protein theta	YWHAQ	-0.384719	0.000632402	0.00972129
		38817	A_32_P67259	GCAAGAAGGTTGTGGGAAAATCAGCAAGCTCTACGGAGACCTAAAGCACCTGAAGACGTT	SDHA	6389	succinate dehydrogenase complex flavoprotein subunit A	SDHA	0.342293	0.00624216	0.0444541			877	3245	A_23_P131723	ATCTCTGTCTAGGGGTCACAAATTGAAATGGCTCCTGTATCACATACGGAGGTCTTGTGT	YWHAQ	10971	tyrosine 3-monooxygenase/tryptophan 5-monooxygenase activation protein theta	YWHAQ	-0.32311	0.0010575	0.013727
	888	13309	A_23_P428129	GTATTCTGCACGAGAAGGTACACTGGTCCCAAAGTGTAAAGCTTTAAGAGTCATTTATAT	CDKN1C	1028	cyclin dependent kinase inhibitor 1C	CDKN1C	0.374838	9.71e-05	0.00265186			878	48084	A_23_P167159	TTCGTGATTCCTTGCAACAATCAATGAGAATCTTCATGTATTCTGGAGAACACCATTCCT	SCRG1	11341	stimulator of chondrogenesis 1	SCRG1	-0.383513	0.00502591	0.0384708
	889	18658	A_23_P315252	CATCGCTGGGTCAATAGTACTTGCCGCAGTACTCTTAAAACTAGGCGGCTATGGTATAAT	ND4	4538	mitochondrially encoded NADH dehydrogenase 4	MT-ND4	0.374771	8.33e-05	0.00237641			879	23984	A_23_P92536	ATCCTAAAGATCTTGAAGAGAAGGTTACTCGAATGGAGGGGTCAGTAGACCTCCTGCAAA	CNGA1	1259	cyclic nucleotide gated channel subunit alpha 1	CNGA1	-0.38331	0.00387874	0.0324234
	890	11472	A_33_P3326617	GAAGATAGTGGTTTCTTATCTAGCCACAGATCACTTGGTCTAGCAAATTTTAGATGCTTT	FAHD1	81889	fumarylacetoacetate hydrolase domain containing 1	FAHD1	0.374566	0.00739809	0.0498517				34047	A_24_P938614	AATTATTGTATCTCTTCCTTTTCACTTTGGTTTGAACAAAGATAGTGTCACCTTGTTCCG	CDS1	1040	CDP-diacylglycerol synthase 1	CDS1	-0.3833	3.02e-05	0.00111449
	891	2957	A_33_P3255229	GAGCTTACTGCACTGTTGTTACTTGATTCTACAATTCCACTAACTGCTTTTTAAGGTATT	SETD7	80854	SET domain containing 7, histone lysine methyltransferase	SETD7	0.373914	0.00151855	0.0175116			880	25997	A_23_P7250	ATGGTGGGATAATGGACAGATTTGATTGTCAGTATTTGATGGCAACTTTTGTACATGTGT	CDS1	1040	CDP-diacylglycerol synthase 1	CDS1	-0.351441	0.00168423	0.0187286
	892	7803	A_23_P205738	AAACCCGTGATTTTGGTGCTCCTTGTAACTCAGCCCTGCAAAGCAAAGTCCCATTGATTT	BCL11B	64919	BAF chromatin remodeling complex subunit BCL11B	BCL11B	0.372947	0.0012005	0.0149524			881	36269	A_21_P0011390	ATCTGCGTCCGGAAGGAAGTCATCCGCCCGTCCCTCATCTGCGTCCGGAAGGAAGTCATC	PRKXP1	441733	PRKX pseudogene 1	PRKXP1	-0.382247	0.00163301	0.0183628
	893	20579	A_24_P79755	AGGCTACCGCCACATTGATTGTGCTGCTATCTACGGCAATGAGCCTGAGATTGGGGAGGC	AKR1A1	10327	aldo-keto reductase family 1 member A1	AKR1A1	0.372724	0.00397806	0.0329591			882	28105	A_21_P0001790	CAGGTGCCCCTTCTGCTGCACTAGCATTGTATTCAGAAGTAATAAAGATGATGGCTTTCA	XLOC_002129	101927438	long intergenic non-protein coding RNA 1800	LINC01800	-0.381773	0.000595704	0.00934031
	894	23941	A_33_P3286958	GGGAAAACTACAAACGTTTGACAAACACAATTCTAGGATGAACAATGTATACAATGCACT	B3GALT2	8707	beta-1,3-galactosyltransferase 2	B3GALT2	0.372715	0.00058795	0.00925125			883	616	A_21_P0000197	TCTGTACTAGTTTGTGGCAGCTCAAGTAAAATCGAGTCCAAACCAACGGCTCTTTTCAGG	HIST1H2AG	8969	H2A clustered histone 11	H2AC11	-0.3814	0.00382543	0.0321477
	895	45495	A_23_P202004	CTCTTGATTGGAGCTTCCGGTATGTGATGACGGTATGTCATGTATGCATGGATGTACTCA	PRTFDC1	56952	phosphoribosyl transferase domain containing 1	PRTFDC1	0.372147	0.00207316	0.0214441			884	30134	A_21_P0007164	CTCTAAAGGGCCCAGTAGTCATTCCTCAGTGAAAAGTGCCAATTCATTGCTTGGTAGATT	XLOC_009601	101929557	long intergenic non-protein coding RNA 1395	LINC01395	-0.381218	0.00143828	0.0169119
	896	19639	A_24_P684186	GCTTGACTAACCCCAGATTATCTTTCAAGACTTTAATCTGATCTTGTGTCTTAGAGAAGC	EMB	133418	embigin	EMB	0.372032	0.00088947	0.0122616			885	25238	A_19_P00321628	TCCCCCTTCCAGAGGGCGTCCTTCTGCAGCCAGGCCTCTGTCTTCCCCCGCCCCCACACG	LOC100505687	100505687	long intergenic non-protein coding RNA 888	LINC00888	-0.380728	0.00195703	0.020627
	897	33418	A_24_P7594	TGCTTTTAACTTCCCCACCATGTTGCACCTAAAGCTTTGGAGTTTTCCTGTGATTAGTGT	APOL6	80830	apolipoprotein L6	APOL6	0.371987	0.0019341	0.0204802			886	1759	A_33_P3297415	CCAACCAGAAGATTGTCCTCAACTTCAACCCTCACTTTGAAATCGAGAAGCACGACTGCA	NRP2	8828	neuropilin 2	NRP2	-0.380421	0.00416565	0.0339913
	898	14666	A_23_P254254	TTAATTCTTCGGTGACACTGGCGTTGCTGGGTGGCAATGCCCGTCCTCTGGCTTGGGTTA	SGSH	6448	N-sulfoglucosamine sulfohydrolase	SGSH	0.371889	1.77e-05	0.000753995			887	49444	A_33_P3233125	GCTTCAGTGGGCCTTGCCCTTTGTACAGCCTCCACCCCCATTAAAACTGCTCTGGACTTG	PSD	5662	pleckstrin and Sec7 domain containing	PSD	-0.380058	0.000342296	0.00650174
	899	18035	A_24_P182122	TGCTTACCGAACGAAAAATTCTAGGCTATATACAACTACGCAAAGGCCCCAACGTTGTAG	ND1	4535	mitochondrially encoded NADH dehydrogenase 1	MT-ND1	0.371803	0.00028159	0.00568211			888	41759	A_33_P3328666	GGGTGTGTTGTTGACTCTTTTTACACTTATTTATTATCATTCTCACTTCTCTGGAAGCCA	CLTB	1212	clathrin light chain B	CLTB	-0.37985	0.000511324	0.00845509
	900	15891	A_23_P129246	GTAGGCAAGTAGCTCTGGGGCCACCTCAAGTGACCAAATGCTATTAATTTCCATCCTTTA	PLEKHO2	80301	pleckstrin homology domain containing O2	PLEKHO2	0.371544	0.000522148	0.00858208			889	17822	A_23_P428827	AGAGAAGACATTTAGAAACGAGTTTCCAACAGACAGATCCGTGTTGTACTTCTGATGCAC	AKIRIN2	55122	akirin 2	AKIRIN2	-0.37929	0.000488504	0.00825433
	901	30608	A_24_P270144	TGTGGGCTGTGGGATTAATTTCAACGAGAAGGCGATCCATAAGGAGGGCTGTGTGGAGAA	CD63	967	CD63 molecule	CD63	0.371189	1.21e-05	0.00056799			890	26244	A_33_P3847514	AATGCTATTCTGGGAGCTCCAACCTGCAATTAACCTACAGAAGGAACCTTTTGAGAGGCT	C6orf141	135398	chromosome 6 open reading frame 141	C6orf141	-0.379243	0.000144562	0.00353425
	902	13744	A_23_P115645	GTTCATGCCTTTTGGAAATGTTATCTCTGCTAAAGTCTTCATTGACAAACAGACCAATCT	CELF2	10659	CUGBP Elav-like family member 2	CELF2	0.370576	0.000134838	0.0033446			891	13054	A_32_P19716	AACCTGGAGCAATTTAAATAGGCTAAATGGTTTTGATTAAATCTTGAGCTCCGAGTTGGA	ZNF697	90874	zinc finger protein 697	ZNF697	-0.379221	0.000165637	0.0039117
	903	23384	A_32_P178499	GGTGAGTGACCACAAGGCCGAGGTGGATAAGTCAACCCAGGTGGACATCGACAAGATGCT	C16orf86	388284	chromosome 16 open reading frame 86	C16orf86	0.370315	0.000113901	0.00295668			892	16148	A_23_P47704	GGTTCCTGGAACGTGGTGATGTTCGTCACCTATGAGCAGCTGAAACGAGCCCTCATGGCT	UCP2	7351	uncoupling protein 2	UCP2	-0.378184	0.00282244	0.0263898
	904	23447	A_23_P251095	TAAGTGTGTAGATTGAGCAGGTAGTAATTGCATGCAGTTTGTACATTAGTGCATTAAAAG	PDHA1	5160	pyruvate dehydrogenase E1 subunit alpha 1	PDHA1	0.369783	0.00474653	0.0371413			893	28472	A_23_P202978	CTGTTCCTGTGATGTGGAGGAAATTTTCCGCAAGGTTCGATTTTCATTTGAGCAGCCAGA	CASP1	834	caspase 1	CASP1	-0.377951	1.06e-05	0.000511662
	905	2933	A_24_P120934	CAACGAGGACGCCTGGAAGGATCCCGCCTTGGAGAAGCTCAGCCTGTTTTGCGAGGAGAG	GADD45G	10912	growth arrest and DNA damage inducible gamma	GADD45G	0.369615	0.001186	0.0148547			894	1756	A_33_P3286973	AGCTTCCTACTCTGCCCCTTGCCCAGTGGGTAGACAGCATCATGACTGTCACCAGTACCA	TAS1R3	83756	taste 1 receptor member 3	TAS1R3	-0.377389	0.00457355	0.0361808
		36005	A_33_P3252394	GGCAATGCTTCGTTTTCTAAAGGATGCTGCTGTTGAAGCTTTGAATTTTACAATAAACTT	GADD45G	10912	growth arrest and DNA damage inducible gamma	GADD45G	0.345825	0.00502775	0.0384772			895	32006	A_33_P3289396	TAAGCAAGCTCTTTGGGCTCAACTCCTGCCCAGCTCAAAACCGCCTTTGTAGGCCCCGAA	LOC729737	729737	uncharacterized LOC729737	LOC729737	-0.37718	0.00118098	0.0148114
	906	3668	A_23_P101392	TTCACAGAATCCTGGCAGCAGCTCCAGTCAAGAATGTCACTGGTTGGCATGATATTCTTA	TMEM38A	79041	transmembrane protein 38A	TMEM38A	0.369542	0.00108064	0.0139213			896	40931	A_23_P134714	TAAATTACACCTGTGTGCACCTGTATTACTGAATATAGGAAAGAGATACCCATTACATAG	HRSP12	10247	reactive intermediate imine deaminase A homolog	RIDA	-0.377017	0.00272625	0.0258079
	907	83	A_23_P11543	TTCTCTGATAACCTACTTGCTTACTCAATGCCTTTAAGCCAAGTCACCCTGTTGCCTATG	FUCA1	2517	alpha-L-fucosidase 1	FUCA1	0.369021	3.33e-05	0.001196			897	33373	A_24_P399980	CATGCAGATCCCCATAAAGAATGTTGAGATGCTGGCCTCTGTTTTGGTTGCCATTAGTGT	HEPH	9843	hephaestin	HEPH	-0.376886	0.00120796	0.0150109
	908	47018	A_23_P142560	CTTTTAATCTGTGTTTCTGCAAGTGCCATCCTTGTACAGTGTTAAGAGGGTAACATGGGT	ZEB2	9839	zinc finger E-box binding homeobox 2	ZEB2	0.368886	0.000250548	0.00526727			898	6935	A_23_P385246	CTCATGATGCCTTTGAGAAAAATCAAAACATCATGTAGGGTGACCTAGTTTCCAAACCAA	KCTD6	200845	potassium channel tetramerization domain containing 6	KCTD6	-0.3764	1.22e-05	0.000571857
		17054	A_33_P3243832	AAGACTATGACACTATGGGGCCAGAAGCCACGATCCAGACCGCAATTAACAATGGTACAG	ZEB2	9839	zinc finger E-box binding homeobox 2	ZEB2	0.336245	0.00118845	0.0148757				16915	A_19_P00807628	CAGTGAGACTTTTTCCGAAGAATCCCTTTTAAAATGACCTCAAGCTGACCTTCCTGATGC	FLJ46906	441172	NHSL1 antisense RNA 1	NHSL1-AS1	-0.376226	0.00081615	0.0116006
	909	35992	A_32_P4595	CAGTCAGGTTTCTCCCTTTTTGAGATTATGAAGAAGCTGAGACATACTTCTTAAGGAGGT	SGCD	6444	sarcoglycan delta	SGCD	0.368683	0.000350724	0.00661218				4511	A_19_P00320665	TCTTACCATCAGGGTCCTGCCAACCCTTCAGTGAGACTTTTTCCGAAGAATCCCTTTTAA	FLJ46906	441172	NHSL1 antisense RNA 1	NHSL1-AS1	-0.366673	0.00158916	0.0180246
	910	18336	A_33_P3410194	TGCTTCAGAATGAGATTAAGATCAGATGTTGGAACGTGCTATGCTGTAGCGTGTCTGGAA	H3F3B	3021	H3.3 histone B	H3-3B	0.368563	0.00473543	0.0370949			899	18308	A_19_P00320229	CATGCTTTGCAATTTATGAAGCACTGGATAAACATCAGGAACGGTATAAAAGCATGCTGC	FLJ46906	441172	NHSL1 antisense RNA 1	NHSL1-AS1	-0.327275	0.00313965	0.0282554
	911	29975	A_24_P82032	AGCACAGTGCTACTTGGAATGTTCAGCTCTGACTCAGAAAGGTCTCAAAGCGGTTTTTGA	RHOJ	57381	ras homolog family member J	RHOJ	0.368363	0.0023591	0.0234864			900	7781	A_23_P19369	CATTTGATTTCTAAACATTCCTTCATATGCCTTTAATGAAAGCCAGCAATTATCCCATGG	LRRC16A	55604	capping protein regulator and myosin 1 linker 1	CARMIL1	-0.376186	0.000584666	0.00922989
	912	39207	A_33_P3255434	TGTGATGCGGTTCCAAAGCACAGGGCTTGGCGCACCCCACTGTGCTCTCAATAAATGTGT	MEG3	55384	maternally expressed 3	MEG3	0.367974	7.09e-05	0.00211614			901	44555	A_32_P183904	GGACGTGATCTTTCAAACCTTTCTTCTCCTGGGATCCAGTAGAAGCTGGAGATTCCTTAA	SHF	90525	Src homology 2 domain containing F	SHF	-0.375926	0.000849303	0.0118937
	913	38699	A_33_P3247042	GGCTTTCTGGGGCTTTCTCTTTTTAAAGTCAGACTGTTGAAGGTTTCTTCTATTCTTATT	FPR3	2359	formyl peptide receptor 3	FPR3	0.367939	0.00694631	0.0478091			902	20990	A_33_P3381751	GCCATTGTCTCTTGTACATAAGGTCATGACGTGTCTATGTCAAAAGTTCTTATATATTTC	TIAM1	7074	TIAM Rac1 associated GEF 1	TIAM1	-0.375811	5.12e-05	0.0016531
	914	31029	A_24_P194081	GAACGGATGGGCCTCTAGTGACAGATCCAGAGACACACAAGAGCACCAAAGCAGCTCATC	FXYD5	53827	FXYD domain containing ion transport regulator 5	FXYD5	0.367702	0.000833049	0.0117397			903	18496	A_33_P3419180	ACAAGCCTAAGTTGCTGATCAGCCCCTCCCTGCTTCCCTGTGTGGAAGAGGAAACAGAGG	LOC283547	283547	long intergenic non-protein coding RNA 639	LINC00639	-0.375086	0.00016143	0.00384898
	915	5069	A_33_P3299766	AGTTCCTGATCCACACCATGTTCTTGGGCATTAGTACATGCATTAATGTCTTACGAATAA	FAM160B1	57700	FHF complex subunit HOOK interacting protein 2A	FHIP2A	0.367666	5.85e-06	0.000325901			904	11163	A_23_P101623	ATTCTTCAGAGAAACCCTATGAATGTAGTAAATGTGGGAAGGCATATGGTCGGAGTTCAT	ZNF667	63934	zinc finger protein 667	ZNF667	-0.374877	0.000628176	0.00969496
	916	46845	A_33_P3369190	TTATTCCGGTGGTTGTCCTGCTGGCCATTGCCATATTTATTCGGTGGAAAAAATCAAGGG	PAM	5066	peptidylglycine alpha-amidating monooxygenase	PAM	0.367579	0.00400396	0.0331055			905	41952	A_33_P3290567	CTGTACATAGCTGTTTGAAATGCCAGAATGACTTCTGACATTCCAAGTTTTTCACAAAAT	WEE1	7465	WEE1 G2 checkpoint kinase	WEE1	-0.372925	0.00519476	0.0392491
		19867	A_23_P213678	TCATTGCCAGTGTCTTTCTTTGGTGCCTTTCCTGTTCAGCATTCTTAGCCTGTGGCAATA	PAM	5066	peptidylglycine alpha-amidating monooxygenase	PAM	0.345688	0.000816037	0.0116006				29884	A_23_P133755	AACTGCCGTGGGAATTTTATCTTTTTTAGGCTTCTCCTTTTTAGCAAGGCCTTGGTGTTT	PREP	5550	prolyl endopeptidase	PREP	-0.372738	1.7e-05	0.000730715
	917	48052	A_23_P142125	CTATCTCTGCCCGCTGGTCTGCGAAACGGTCTGCGCTCCAGGAAGCTACGTTGACTATTT	HRC	3270	histidine rich calcium binding protein	HRC	0.367497	0.00470907	0.036932			906	180	A_33_P3230976	AAGAGTTTTCCGAGAGGTGACCGTAAAAGGAATTGATGCTTCTGATTACCAGACAGTCCA	PREP	5550	prolyl endopeptidase	PREP	-0.330505	0.0014698	0.0171928
	918	3066	A_24_P71244	GATCTTTCTCTCTGACTATACTTAGTTTGAAATGGTGCAGGCTTAGTCTTAAGCCTCCAA	PIK3CD	5293	phosphatidylinositol-4,5-bisphosphate 3-kinase catalytic subunit delta	PIK3CD	0.36736	0.000966875	0.0129022			907	181	A_32_P89827	ATTAATGTTCTTTCCAACCCCTGCCATGTGCATGTTCATATGTCCTAAGTCTTCCTTGAT	TPTE2P6	374491	transmembrane phosphoinositide 3-phosphatase and tensin homolog 2 pseudogene 6	TPTE2P6	-0.372689	0.000977776	0.0130086
	919	30764	A_23_P70359	TTTTCTGGCAGTGTAAGGTCTACACCATTTTCCTCTCAGCATCAGAGAAGGCAGAAAGCA	AGPAT4-IT1	79992	AGPAT4 intronic transcript 1	AGPAT4-IT1	0.366936	0.00519436	0.0392491				35810	A_33_P3297245	TAGAGCATACCCTTGTATAGCTTCAGGTGCTAGAATTAAAATTGATCTGTTATCACAAGA	RRAS2	22800	RAS related 2	RRAS2	-0.372247	7.49e-05	0.0022046
	920	26818	A_23_P124642	ATTAACAGCAGGGTCACTTCTCATTTTCTTTGCTGACTTACCTTTTTACTGACCGTTGTG	RASGRP1	10125	RAS guanyl releasing protein 1	RASGRP1	0.366776	0.000912356	0.0124639			908	25856	A_33_P3234317	CCCATGAAGTTTATAGAGCATACCCTTGTATAGCTTCAGGTACTAGAATTAAAATTGATC	RRAS2	22800	RAS related 2	RRAS2	-0.36723	9.86e-07	8.59e-05
	921	21286	A_23_P109895	GGCTGGGCACTTCTTCGATGCATCCATCACCAAGAAGCATCTCTTTGCCTCTGTCCATGA	SLC26A6	65010	solute carrier family 26 member 6	SLC26A6	0.366719	0.000965063	0.0128898			909	8802	A_33_P3306217	ATGGAATGGGGACAAATATGCAGCCACCACCACACCTTTTACCCCTTTGCACATCAAGGT	TRIM39	56658	tripartite motif containing 39	TRIM39	-0.371643	5.06e-05	0.00164361
	922	31689	A_33_P3290174	ACTGAGAAGCTACATTTCCTTCCTGTGCTCTGGACTGCTGCCCTTGTCCCCGAGGAGTGT	DEGS2	123099	delta 4-desaturase, sphingolipid 2	DEGS2	0.366685	0.00160483	0.0181574			910	7396	A_24_P303874	TTAAGGGAGCCGCCACCGCCCCAATGGGGTTGGTTTCTTTCTTCCCTGTTTTTAAAGATC	C9orf62	157927	long intergenic non-protein coding RNA 2907	LINC02907	-0.371526	0.00339967	0.0297078
	923	5788	A_23_P328600	GAGACATACTTAATTTTGAATTTCTCCTTGCCACGTTAATAAAGCCAAAAGCAGCGGGTG	SLC24A6	80024	solute carrier family 8 member B1	SLC8B1	0.366578	2.79e-05	0.00105085			911	25492	A_24_P189533	GGGATTAGCCTCTTCCTCATTATGGAGCTGATTTTCTAGTCTGTGGATCAGCTATGCCTT	ENDOD1	23052	endonuclease domain containing 1	ENDOD1	-0.370402	3.4e-06	0.000218963
	924	129	A_23_P106016	CTGTTTGGTGTGTCCCATTGGTGTTGTCATTGTAAACAAACTCTTGAAGAGTCGATTATT	PRKD1	5587	protein kinase D1	PRKD1	0.366376	0.000316364	0.00616658			912	6112	A_33_P3237729	CCTGCCAGCTCAGGATATTATGTTTCTTTTTTCATTTTTGCCAGTCTGTTAAGTAAAATG	PDLIM4	8572	PDZ and LIM domain 4	PDLIM4	-0.370142	0.00240937	0.0237757
	925	20861	A_23_P28948	TATATGAGAGGACCCTCACGGTGGATGGAGAAGACACCACACTGGTGGTCGTGGACACCT	REM1	28954	RRAD and GEM like GTPase 1	REM1	0.366288	0.00305825	0.0278154			913	32763	A_21_P0000346	GGCTAGGGAAAATGATTGGATAGAAACTATTATTCTATTCATTTATCCCCAGCCTACAAA	SNORA36B	677818	small nucleolar RNA, H/ACA box 36B	SNORA36B	-0.370139	0.000805181	0.0114705
	926	43658	A_23_P162300	TTGTCTCATGACCAAATCCACGCTCAATTAGAGCCATTCAAAATTCCTTAAGATCATGGG	IRAK3	11213	interleukin 1 receptor associated kinase 3	IRAK3	0.366202	0.00161009	0.0181967			914	33994	A_33_P3210848	AGGCACGTCCCCCAGCCCAGCCCCCATGTACACTGTAGTCGTTCTATTGTACAGAAAAAA	ELFN1	392617	extracellular leucine rich repeat and fibronectin type III domain containing 1	ELFN1	-0.369763	0.00282886	0.0264363
	927	8071	A_24_P167877	CCCGAACCCAAGAGGCGGAGGGTCGGTGATGTGGAACCGTCACGCAAACCCAAGAGGCGG	LOC100132247	100132247	nuclear pore complex interacting protein family member B5	NPIPB5	0.365962	0.000125425	0.0031586			915	6567	A_32_P205944	AGTTGGTTTGGACTTCGATAGGTTGATGGAAGGAATACTTCTATTAACCAAATAGAATCT	RGPD5	84220	RANBP2 like and GRIP domain containing 5	RGPD5	-0.369755	0.000530976	0.00869356
	928	41850	A_23_P131954	CAATGTCTCCCTTTTGCAGAGCTGTATTGACTTGTTCAAGAATAACTGATATGCCTTCAC	SNX5	27131	sorting nexin 5	SNX5	0.365728	0.000307522	0.0060314			916	19552	A_24_P346126	CGATGTTTTAGAAGCAGTCTTCAAAGAATAAAACACTAACCATGCATGTGACATATTGGT	SERF1A	8293	small EDRK-rich factor 1A	SERF1A	-0.369629	0.00540395	0.0402712
	929	29213	A_32_P874898	CAGGACAGGGCCTTCAGTTCCTCTTTGAATACTTCAGTGAGACACAGAGAAACAAAGGAA	ENST00000390381	28614	T cell receptor beta variable 5-1	TRBV5-1	0.365516	0.00222065	0.0225036			917	24794	A_33_P3338484	GAGGGATAGTAATACTAGAGTTAGCACTGGGTGCAAATAAAAAACAAAACAACCTGATTT	BX476374	101927718	DSG1 antisense RNA 1	DSG1-AS1	-0.369477	0.000309884	0.00606206
	930	22735	A_19_P00801088	CCTGGAGCTCTCATTTTCAAGAGATATCCATTTGCTAACTTTATTCAAGAAATGTGACTA	LOC100289026	100289026	putative ankyrin repeat domain-containing protein 20A4	LOC100289026	0.365353	0.00459312	0.0362625			918	18166	A_23_P78734	TCCATCAGCTCCCTGTCCTCCTTTCTTCCCCCGTTATTGATCTATAGACATTAGGAAGGG	MYH14	79784	myosin heavy chain 14	MYH14	-0.369358	0.00228164	0.0229432
	931	14481	A_23_P329353	ATAACGTATTAAAACTCTTTTAAGTAGCTTAAGGTATTGTGCAATGGCCTAGCCTAGTAG	CNRIP1	25927	cannabinoid receptor interacting protein 1	CNRIP1	0.365271	0.00332318	0.0292889			919	2449	A_24_P331704	CCAAGGGAGCAAATCCTCAGTGGGGATACAAGACATATAAAGTATATATTATTTTTTCAT	KRT80	144501	keratin 80	KRT80	-0.369293	3.23e-05	0.00117128
	932	14862	A_24_P287043	TTCATGACCATTCTGCTCGTCATCATCCCAGTGTTGGTCGTCCAGGCCCAGCGATAGATC	IFITM2	10581	interferon induced transmembrane protein 2	IFITM2	0.365162	0.000963326	0.0128775			920	30140	A_23_P329890	GGGTTAAGTCAGCCATGGGAACCAGGTTGGAAATATGACTGTTACATAATTACACTTATA	TMEM136	219902	TLC domain containing 5	TLCD5	-0.369088	0.000918031	0.0125099
	933	15637	A_23_P34375	TGAAGGCGGACGATGATTACAAGGACTATGGAGTCAACTGTGACAAGATGGCATCAGAAA	TCEA3	6920	transcription elongation factor A3	TCEA3	0.364972	0.00035728	0.00668597			921	18045	A_23_P75811	ATCCTGAGCCTACTCGAATCCAACAAAGACTTGCTGTTGACTAGCTCATACCTGTCTGAT	SLC3A2	6520	solute carrier family 3 member 2	SLC3A2	-0.369041	0.000119691	0.00304858
	934	1682	A_23_P113748	TGGCAATAGCTCATGTCCTTCTACTGAGACCGAGGAAGAAAAGGCAAAACGGCTTCTTTA	ZNF385D	79750	zinc finger protein 385D	ZNF385D	0.364919	0.00561672	0.0414061			922	30536	A_33_P3323559	TTTTTCGGCGAGGGCCTTTTTGAGTATGACCTGCTGCCCTTCCTGTCGTCCACCATCAGC	CRYAA	1409	crystallin alpha A	CRYAA	-0.36875	0.00323861	0.0288256
	935	10156	A_23_P104996	TCAAAGAACCTTTGGAACAATCACCAACCAACATACACACTACACTCAAAGATCACATGG	BEST1	7439	bestrophin 1	BEST1	0.364871	0.00419816	0.0342006			923	42733	A_33_P3355717	GGGTTAAGGGACTCGCTCCCTCCTCTCGGCTCCCTCACCCTTGGAAAGTCCCCGAAATGA	ZFP36L1	677	ZFP36 ring finger protein like 1	ZFP36L1	-0.368518	0.00359433	0.0308896
	936	32719	A_23_P61406	GTGTACATACCTATACATCCTGTACAAATTATCCCTCTATATTTATATTTTTTAAGACTA	SHC3	53358	SHC adaptor protein 3	SHC3	0.364853	0.00449812	0.0358179			924	24190	A_24_P321525	ACAGTCTACAACTGATAAAACCTTATGATTCTTTTCTCCCCCATTATGCCCCTATATATA	RERG	85004	RAS like estrogen regulated growth inhibitor	RERG	-0.368204	0.000330474	0.0063535
	937	15465	A_24_P256512	TCATTGAATGCGGGGTTAATTTAACTCAGCCTCTGTGTGAGTGGATGATTCAGGTTGCCA	STH	246744	saitohin	STH	0.36447	0.000969505	0.0129126			925	31412	A_23_P164927	CAAAGTCCCCCCGGCTTGCTATGATGCCTGACAACTAAATATCCTTATCCAAATCAATAA	SYNGR4	23546	synaptogyrin 4	SYNGR4	-0.367543	0.00390248	0.0325788
	938	655	A_33_P3275600	TGGTGAAACTCTCAGAGTATAACATCCTGAATAATAAGGACACTCTCCTCCAGGCTCTGC	PLA2G4E	123745	phospholipase A2 group IVE	PLA2G4E	0.364081	0.00562703	0.041426			926	40381	A_24_P348861	TTTTCAAGAATGCATTATGCAATGATGTAGAATACTGTTTGTAAAGTAGTTGTCTAGACT	TTTY15	64595	testis-specific transcript, Y-linked 15	TTTY15	-0.367373	0.000378082	0.00697889
	939	366	A_23_P138680	GAATCTTCCGTCCCTCATCCTAACTTGCAGTTCACAGAGAAAAGTGACATACCCAAAGCT	IL15RA	3601	interleukin 15 receptor subunit alpha	IL15RA	0.364049	0.00589398	0.0426875			927	48530	A_32_P222961	TTTGTGTATTTTATGTCACCTAGATCTAATTCTGAAAACATTGTAATAAAATAATTAGCT	SPIN4	139886	spindlin family member 4	SPIN4	-0.366764	0.00158891	0.0180246
	940	14493	A_24_P159635	CACAGGACCCCTCTGATATAAATGATCCCTTTTATTGTAAGTAATGCGCAACACTGGCCT	LIMD2	80774	LIM domain containing 2	LIMD2	0.364021	0.000327441	0.00631439			928	33963	A_24_P9671	ATCCAGGTCAGATTGTCAAGCATGGAGATATCAAGTGTGTACTAAATGAAGGCATGCCAA	DNAJA1	3301	DnaJ heat shock protein family (Hsp40) member A1	DNAJA1	-0.366098	0.00266088	0.0254366
	941	29216	A_33_P3372466	ACCTACTACTGGGGCTTCGCCGCGTGGATGGCCTATTACATCAATCACCCTCTCTACACT	TECR	9524	trans-2,3-enoyl-CoA reductase	TECR	0.363412	0.000123029	0.0031148			929	22103	A_33_P3223678	CCCGACTTCCCTGCCAGCCCCGCCTCCTGGCTGGATGAGGTAGACCACGCTCAGTTCTGA	LHX3	8022	LIM homeobox 3	LHX3	-0.36556	0.00629779	0.0447467
	942	15755	A_23_P26945	CGGCTCTTGGTGATAGATTCGCCACCACTGGGCCTTGTTTTCCGCTAATTCCAGGGCAGA	NAGLU	4669	N-acetyl-alpha-glucosaminidase	NAGLU	0.363366	2.54e-05	0.000982109			930	2030	A_23_P416751	ATGTGGCAAAATCTTTAGTTAGAATTCACACCTAGCACAACATTGGAGGACTCAGGAGAA	ZNF610	162963	zinc finger protein 610	ZNF610	-0.365234	0.00536862	0.0400988
	943	38261	A_23_P15414	CTGTCCTGGACCCTGTGTGCCTCATAAGGGCTATTCTTTCTTTCACGTGCAAAACATTTT	SCARF1	8578	scavenger receptor class F member 1	SCARF1	0.363333	0.000804141	0.01146			931	9994	A_23_P162322	TTTGGAGCCATAAGATCTGTATCTAGAAAGAGATCACCCACTCCTATGTACTATCCCCAA	WNT10B	7480	Wnt family member 10B	WNT10B	-0.365044	0.000112177	0.00292997
	944	36366	A_33_P3362063	CCTGGAAAAAGTTCTTAATGAAGTAATGTTGAGAGCGTCCATTAAAAATGCAATGCTGGG	LOC440925	440925	long intergenic non-protein coding RNA 1124	LINC01124	0.363117	0.000488227	0.00825331			932	8646	A_24_P231546	CCTTCCTCTGTCTCCCTGTCACTAATGTGAGGTTTCTTTGTGCACATTAAAGTCTTCTTT	FAM178B	51252	family with sequence similarity 178 member B	FAM178B	-0.364911	0.00521633	0.039349
	945	47017	A_23_P147070	GGTTTGTGCTTGGAATTCAAGTGCTTTAAAGTCTTGCTGTAAAAACTGACAGGAATAGTA	SUN1	23353	Sad1 and UNC84 domain containing 1	SUN1	0.362629	0.00322533	0.028774			933	33194	A_33_P3227375	CCACTGAAACCCTGCACTTAGCTAGAACCTCATTTTTAAAGATTAACAACAGGAAATAAA	THBS2	7058	thrombospondin 2	THBS2	-0.36461	0.00221792	0.0224939
	946	27204	A_23_P151075	TCAGGTTCCAGTAGTTCATTCTAATGCCTAGATTCTTTTGTGGTTGTTGCTGGCCCAATG	ARHGDIB	397	Rho GDP dissociation inhibitor beta	ARHGDIB	0.362624	0.00138862	0.0165047			934	3161	A_23_P112825	GACATGATGGAGTTGTACAACAGGTTACCTCGAGCTGAAGTGAGCAGGATAGAATCACTT	LCMT1	51451	leucine carboxyl methyltransferase 1	LCMT1	-0.363688	3.49e-06	0.000223076
	947	20539	A_32_P210572	TATGTTTGACAAGAATTTCATCTCTGTTCCCTAACTGTGCTTGTATTTTTTAAAAAATAA	C1orf53	388722	chromosome 1 open reading frame 53	C1orf53	0.362505	0.00498971	0.038275			935	8292	A_33_P3220643	TACTTTTTATACAAATCTCCTCTAGACTGTTCCAGGCTGCCTGCGGATTAAAGTGGGGGT	PTRH1	138428	peptidyl-tRNA hydrolase 1 homolog	PTRH1	-0.363585	0.000147169	0.00357568
	948	3383	A_23_P354547	GACCTGAGAACAGAGGAGTCAGAGAGAAGAGTTGCTGAAACTGTACCTGCTGTTACTGGC	AK074144	10379	interferon regulatory factor 9	IRF9	0.36247	0.00230073	0.0230748			936	15894	A_23_P12147	CTCAGAACCCGATTTAGGACTCAGAATGACTTTGCTGATCTCAGCATCTCCTCTGAGATA	C1orf74	148304	chromosome 1 open reading frame 74	C1orf74	-0.363279	0.00148277	0.0172835
	949	4416	A_23_P56328	CACAGTGACAACACACACCATGACAACGACACCTATAGATATGGCACCAACATCACATGC	PLVAP	83483	plasmalemma vesicle associated protein	PLVAP	0.362177	0.000330179	0.00635105			937	18583	A_33_P3379801	GCTGGGGCTGCGGGCTCCGGGGTCACCACCCTGGGCGACCCGGAGGTGGCGCCTCCGCCG	DNAAF2	55172	dynein axonemal assembly factor 2	DNAAF2	-0.362823	2.44e-05	0.000947738
	950	39881	A_23_P92042	CTTTCTATGCAATGTTCAGGATAAATGCATACTGCTGGCCAATCAGTGTCATCTCCTGGG	ITPR1	3708	inositol 1,4,5-trisphosphate receptor type 1	ITPR1	0.362149	0.00183623	0.0198428			938	5983	A_23_P102950	GGGTTTTTAGTCTTTCTTTCTCAGCTGTATGTTAAGTTGGTTGACAAATGCAAATAAACG	RSPH1	89765	radial spoke head component 1	RSPH1	-0.362323	0.00625148	0.0444976
	951	4897	A_23_P162486	AGTACAAGTTCATCTACGTGGCCATCGCCCAGTTCATTGAAACCACTAAGAAGAAGCTGG	PTPN6	5777	protein tyrosine phosphatase non-receptor type 6	PTPN6	0.361519	0.00032789	0.00631663			939	46134	A_33_P3372979	GGATGAATGAATGGTAATGGATAATGGGCTATGAAGTCATATTTAAAGGCACTATCTCAT	LINC00294	283267	long intergenic non-protein coding RNA 294	LINC00294	-0.362178	0.000180653	0.00417283
	952	18063	A_24_P245358	CAGAATTGTTCTACAAAGGTATCCGCCCTGCAATTAACGTTGGTCTGTCTGTATCTCGTG	ATP5A1	498	ATP synthase F1 subunit alpha	ATP5F1A	0.361505	0.000963237	0.0128775			940	28434	A_24_P19544	AATGACTAAAAGGTAAAACGCTGTTAAGGTTCAAGAATCAATACTTTCAACCCAAGTAGC	STK39	27347	serine/threonine kinase 39	STK39	-0.361944	0.00205035	0.0212953
	953	22542	A_23_P147665	GCTGAAGCTCTTCCCTCTTTTTCAAATGTCTATTGATATTCTCCCATTTTCACTGCCCAA	OLFML1	283298	olfactomedin like 1	OLFML1	0.361271	0.00309771	0.0280339			941	45892	A_33_P3381948	GCTCCACGACAAAAGGACAAGATTTGACTTAAATTAAGTTTTTCCCTTGAGGATATTTTC	WTIP	126374	WT1 interacting protein	WTIP	-0.361808	1.14e-05	0.00054326
	954	2525	A_23_P114414	CACCTTCCCCACTGCCGTCGGGGGGAGTCTTCTTGTAAATATATCTAATTGCAATAACAT	LONRF3	79836	LON peptidase N-terminal domain and ring finger 3	LONRF3	0.361229	0.00176232	0.01933			942	1800	A_23_P101476	CCTTGCATAGACATAAAAGGACTCACTGGAGAGATACTCTATAAATGTGGAAAAGCATTC	ZNF442	79973	zinc finger protein 442	ZNF442	-0.361594	0.0064475	0.0453632
		20733	A_33_P3219572	GCTCATCTGTGTTGTAATAACAATGTGATACAGACAGTTTGTGTGAAAGTTGTTTGTTCA	LONRF3	79836	LON peptidase N-terminal domain and ring finger 3	LONRF3	0.339655	0.00431389	0.0348184			943	1741	A_23_P146512	GTTGGTTCTTAGTATTATTTATGGTAAATAGGCTCTTACCACTTGCAAATAACTGGCCAC	GOLM1	51280	golgi membrane protein 1	GOLM1	-0.361212	0.00212001	0.0217772
	955	15379	A_33_P3228591	TTCAGAGTCACACAGAGAGGAGGCCTACAGCTTGGAAGTCATGGATCTTATAGCTTGAGA	WDR45	11152	WD repeat domain 45	WDR45	0.361105	0.00182643	0.0197817			944	18465	A_33_P3325634	GAGGAACACCTGGAGGCCTGCCCAGCCCCACATCCACCTGACTTTGAGATGATGATCTGA	C19orf69	100170765	glutamate rich 4	ERICH4	-0.3612	0.0038229	0.0321384
	956	6737	A_33_P3283515	ACACAGAACAAAGGATGCAAGTACAGCAGCAACACAGCCAGGAGGGCAGCCCCAGAATTG	PDZD2	23037	PDZ domain containing 2	PDZD2	0.361068	0.00339473	0.0296851			945	1948	A_33_P3278826	TCTAGCAGGCACAGTTGATTCAAGGCTGCTCCTCTCCAGTGAGCTGGGATGGGTTTCTGC	LTK	4058	leukocyte receptor tyrosine kinase	LTK	-0.360055	0.000654091	0.00992381
	957	30365	A_23_P66767	CTTCCAGGGGTTCTAACAGGATGGGGGTGGGTCTGGCAGAAGGCAGAGTTATCTGAAGCA	GGT6	124975	gamma-glutamyltransferase 6	GGT6	0.360948	0.00277364	0.0261068			946	7106	A_24_P358245	GCAGGAAGAAAGTGGGACTTACTAGGTTTGAATGGTGTAGAAATGTTTACTGTGGTGTAC	ATP8B5P	158381	ATPase phospholipid transporting 8B5, pseudogene	ATP8B5P	-0.359566	0.00341492	0.0297794
	958	18886	A_33_P3280950	TATGGACTCTCTGAGGTTTGACAGAGTCAGCGGCCCTCTCCAATAAATGTGTTTTTCTAT	LOC144571	144571	A2M antisense RNA 1	A2M-AS1	0.360379	0.000138506	0.00341328			947	6898	A_24_P252846	TTTCACTTGATGAAGAATTTGATTATGACAATGTGATGCTAACCTCCAAGTTTAGTCCTG	C11orf74	119710	intraflagellar transport associated protein	IFTAP	-0.359297	0.000279975	0.00566081
	959	24499	A_23_P138194	TTACTGTAATTGGCTCTTAAGGCTTGAAGTAACCTTATAGGTTACTCATAAGGCATATAC	NCF2	4688	neutrophil cytosolic factor 2	NCF2	0.360358	0.00387832	0.0324234			948	14030	A_33_P3352253	CCAACATTGATAGGATTAGCCCTGAAAAGAAGGGTGAAAAAGAAAATGGGACATCTATGG	MTUS1	57509	microtubule associated scaffold protein 1	MTUS1	-0.359214	0.00234391	0.0234027
	960	13018	A_23_P44569	CCCTGGACCCTTTTACTTTATGGCTAAGGAAGCTGGCATTGAGAATGTGAACAGCACAAA	ABCC2	1244	ATP binding cassette subfamily C member 2	ABCC2	0.360279	0.00108488	0.0139447			949	15009	A_21_P0011721	ATTCAAAATATGCTTACTCACAGAGAGGTCTCACAAGTAGGCACGTCGTCCATAAATGAG	LOC100505555	100505555	uncharacterized LOC100505555	LOC100505555	-0.358954	0.00199043	0.0208671
	961	45978	A_24_P115007	AACTTCCCAGCGATGATAATGTACATGAAATTAGCCACGTAACAAGAGTCTATTTGCCTT	ALDH5A1	7915	aldehyde dehydrogenase 5 family member A1	ALDH5A1	0.360198	0.00515093	0.0390698			950	5339	A_24_P368943	CCTTCCTCACCTTCGCGCCCTCGGTGCTCAGCAAGGCCTCCTCCGTCGCGCTGGACCAGA	EVX1	2128	even-skipped homeobox 1	EVX1	-0.358662	0.00582647	0.042448
	962	8065	A_23_P301476	GTCGCATAAACTTTCGTAGAAAAGGGTGAAACGGTCAAGAAATCTAGAGGTAACCTTCTC	C3orf33	285315	chromosome 3 open reading frame 33	C3orf33	0.360154	0.0060686	0.0436275			951	10235	A_23_P104876	TCTCAGATATCTGGGAAGGAGGAAGAGACATCAGTCACCATCTTAGACTCTTCTGAGGAA	SPA17	53340	sperm autoantigenic protein 17	SPA17	-0.35833	0.00167377	0.018663
	963	41897	A_23_P126888	TTCCCACTGTGTGTCCCGGACCTGTGGTATGTGTCCCTTTGCCATCCCAAACAGGCAACT	KIF21B	23046	kinesin family member 21B	KIF21B	0.359891	0.000161014	0.00384559			952	5890	A_33_P3414789	CAAACAAGTGCTGCACACTTTCAAGACCAGGTTCACACAGCCGCTGCTGCCTGCTTTCAC	FSD1	79187	fibronectin type III and SPRY domain containing 1	FSD1	-0.358291	6.92e-05	0.00207964
	964	20337	A_23_P6381	CAACACCCACGTTGTTTATTTCAAAGAACTTTTCAGCGAAGGGAGAGGAGCTTTCAGAAA	MN1	4330	MN1 proto-oncogene, transcriptional regulator	MN1	0.359857	0.00199681	0.0208993			953	9982	A_23_P70168	CTGCAGGCGTAACTATTTTTGACCTAGTCAGTTTTTAAACAATGTGCATTTGAAGGAGTT	TARS	6897	threonyl-tRNA synthetase 1	TARS1	-0.358244	0.000511249	0.00845509
	965	40882	A_33_P3332130	GTCTAGGTCTTTGATATTGCTCTTTTGGTTAACACTAAGCTTAAGTAGACTATACAGTTG	PGRMC1	10857	progesterone receptor membrane component 1	PGRMC1	0.359767	0.00335293	0.0294895			954	45186	A_21_P0004866	TCACCTCTCAGAAATACAGGAAGAACATCAATAATGTTCGAAGTTATAAATTGCGGAGGC	LINC00240	100133205	long intergenic non-protein coding RNA 240	LINC00240	-0.35798	0.00290052	0.026871
	966	28808	A_23_P501831	GGGCCCAGCCCTATCCTTTTCTGTATCAAACAAAATCCTTGAGGTTGGTATACAAGTTAA	C5orf4	10826	fatty acid hydroxylase domain containing 2	FAXDC2	0.359564	0.00598133	0.0431554			955	11812	A_33_P3864411	GGTTTCCCTCCTCCTTTTAACTTCAACTTTTTTGTTGACAAATACCATTCTGAAGGAATT	ACTR3BP5	399746	ACTR3B pseudogene 5	ACTR3BP5	-0.357778	0.00364617	0.0312361
	967	6447	A_23_P147025	TTCTTTCCCTTTTTTCTGTGCCTGCATAATGCTGACACCTGCTTGTTTCCATACAAATTG	RAB33A	9363	RAB33A, member RAS oncogene family	RAB33A	0.359077	0.00307479	0.0278765			956	7695	A_33_P3247644	ATTAAGGATAGGTTTTGAGTCCTCACAGGTGACCTTACTGAGGGAAAGCATGGCAGAGAA	C7orf41	222166	maturin, neural progenitor differentiation regulator homolog	MTURN	-0.357335	0.000209333	0.00465947
	968	46570	A_23_P346900	AAACAGACAAAACAATCCCCATCAGGTAGCTGTCTAACCCCCAGCTGGGTCTAATCCTTC	CACNA2D2	9254	calcium voltage-gated channel auxiliary subunit alpha2delta 2	CACNA2D2	0.358937	0.0015057	0.017422			957	9997	A_19_P00812135	CTTTATCTTGTTGATCGGAAGTCTGCCAGCCCAATTTATGATGGAACATAAGATCTCTAA	XLOC_000670	100130417	long intergenic non-protein coding RNA 2593	LINC02593	-0.357281	0.00125305	0.0153744
	969	27251	A_24_P50950	TCAGGGAGCTCACAGGACAGTCAGGATAGAGGCAAGAAAACAGGTGACAATAACTAGGTG	CCDC88B	283234	coiled-coil domain containing 88B	CCDC88B	0.35882	0.00154756	0.0177134				32418	A_33_P3315519	GTAGTCCCAGGTGTTGTAAATTGCATGTTGTAATCAAACGAATGTCAAAACATAAGAAAG	LONRF2	164832	LON peptidase N-terminal domain and ring finger 2	LONRF2	-0.356839	0.00157411	0.0179235
	970	12729	A_33_P3285580	CTGCACAGTGAATGTTTTGATAGGATTCATTACTTGCTCCATAAATGTCAATTTTGGATC	GLYCTK	132158	glycerate kinase	GLYCTK	0.358748	0.00490203	0.0378839			958	42494	A_32_P190303	TGGAGATAGGTGATGTGTTGTCATATCCTGTGATACAGGTCACTCATCTGGCCTTCTGTT	LONRF2	164832	LON peptidase N-terminal domain and ring finger 2	LONRF2	-0.349831	0.000848415	0.0118856
	971	13710	A_23_P402331	TCAGCCCCATGAACCACCTGTGTCACAAGGACTCAGACTGCTCGGGCAAAAAGCGATGCT	WFDC5	149708	WAP four-disulfide core domain 5	WFDC5	0.358728	0.00554822	0.0410186			959	20764	A_33_P3233906	CTTCCAGCCAAGAAGAGCTCACAGGAGTCCAGAGTAGCCGAGGCTCTGGTATTAACCTGG	RAMP1	10267	receptor activity modifying protein 1	RAMP1	-0.356744	0.0049288	0.0380034
	972	32411	A_33_P3300747	ACCGGGAGTGAAACTACTGGGGTTGCCATTTTTGACTATGAACACTTGAAAGTAAAAATT	ADHFE1	137872	alcohol dehydrogenase iron containing 1	ADHFE1	0.358489	0.00273172	0.0258339			960	21053	A_23_P61960	TGAAGCAGAGAAACATTCACACACAAAAAGCAACATAGTCATGTGGGTCCAGATGGCCTC	ATP6V0E2	155066	ATPase H+ transporting V0 subunit e2	ATP6V0E2	-0.35664	0.00431244	0.0348142
	973	43478	A_24_P172481	TGCCCCTTAAAAGATTGAAGAAAGAGAAACTTGTCAACTCATATCCACGTTATCTAGCAA	TRIM22	10346	tripartite motif containing 22	TRIM22	0.358141	0.00050743	0.00843886			961	25394	A_23_P150018	TGGGAAAAGAGTTCTTCAGATCATAGACCAAAAAAGTCATACCTTCGAGGTGGTAGCAGT	DUSP5	1847	dual specificity phosphatase 5	DUSP5	-0.356471	0.00160435	0.0181574
	974	804	A_23_P104464	GATGTCTATTCTTGTTGGAGACATGGGATGATTATTTTCTGTTCTATTTGTGCTTAGTCC	ALOX5	240	arachidonate 5-lipoxygenase	ALOX5	0.357972	0.00364254	0.0312178			962	20289	A_33_P3287631	TCCTTCCAGTTTCAAGTAGAATATATTCATAACCTCAATAAAGTTCTCCCTGCTCCCAAA	CTSB	1508	cathepsin B	CTSB	-0.355552	0.00193308	0.0204751
	975	27443	A_21_P0009412	TTGGAGAACGTGGTGGAATCAGAGGTTTCTGGCTGACTCGGTGGGTGCTTTGAACCAGGA	LOC100499467	100499467	long intergenic non-protein coding RNA 673	LINC00673	0.357872	0.00715085	0.048754			963	9187	A_23_P21092	GCTGGATGCCCTTTTGAAGGATCTGTACGAGAAAAACAAAAAGGAAATGAATATTCAACA	CALB2	794	calbindin 2	CALB2	-0.355295	0.0072492	0.0491715
	976	49813	A_33_P3411741	CTTGTTGGCCATTGGCATCTGCAACCTGCTCCTTTACTTCGCCTTCTACATCATCATGAA	SIDT2	51092	SID1 transmembrane family member 2	SIDT2	0.3578	0.000273915	0.00556795			964	30569	A_23_P69188	TGCTGTTCTGTAAGAGTGTGGATTCTTTCTATCAACTGCTGATATCATCTTCAGGAAGCA	DPH3	285381	diphthamide biosynthesis 3	DPH3	-0.355128	0.000115498	0.00297978
	977	29746	A_23_P138717	ATTTCCTCTCAGGACCGTGCCGGGTTTATCATTGCTTTGTTATTTGTAAGGACTGAAATG	RGS10	6001	regulator of G protein signaling 10	RGS10	0.357592	0.000104424	0.002777				37517	A_23_P202269	GTGTCATATTAGGTTAATAAGGCTGCTGTGTTTTAAAGGGCATTTTTATTTGGGTTTTGG	ANK3	288	ankyrin 3	ANK3	-0.353985	4.43e-07	4.6e-05
	978	21462	A_23_P99996	GGGGGACATTTTTGTTCCTGGTGTTTGTGTTCCAGTTCCACGAGTGTACGTTTGGATTTT	MAGEL2	54551	MAGE family member L2	MAGEL2	0.357203	0.00479333	0.0373842			965	11287	A_24_P162173	ACTTTTATTCTTTCAAAGAAAATAGACTGCCATTTTCCATCAAGATTAGAGACACCAGCC	ANK3	288	ankyrin 3	ANK3	-0.310746	0.00063159	0.00972129
	979	7069	A_23_P352950	GCTCCCCAGGAAGCTTTGTGCTTTGGCGTTCCACCCCTGCTGTTACTCGTGACTCAGTTT	PNMA5	114824	PNMA family member 5	PNMA5	0.357187	0.00260329	0.0251137			966	8632	A_23_P114626	TCCTGGTTTTTATAAGAGAAGTTCCTCTGAACACTATTATCTTCATGGGCAGAGTAGCCA	SERPINC1	462	serpin family C member 1	SERPINC1	-0.353893	0.00379006	0.0319614
	980	31215	A_21_P0014077	CCAAAGCCCTACATAATGCTTCAGTTTGCTAAGGAAAAAATGTTAATTACTGCAAATGTG	LOC100505666	100505666	DCST1 antisense RNA 1	DCST1-AS1	0.356839	0.00170614	0.0189071			967	2014	A_23_P207400	AAGTGTTTTTCATAAACCCATTATCCAGGACTGTTTATAGCTGTTGGAAGGACTAGGTCT	BRCA1	672	BRCA1 DNA repair associated	BRCA1	-0.353879	0.00479969	0.0374139
	981	1215	A_23_P94030	AGACTGGAAGGAGAAGTCCGTTCACTCCTAAAGGATATAAGCCAGAAAGTTGCTGTGTAT	LAMB1	3912	laminin subunit beta 1	LAMB1	0.35655	0.0022415	0.0226659			968	43605	A_23_P141447	GAAGACAGCCCAGAAGCTTGCTATTCAGAAGGCTTTGTCAGATGCATTCCAGAAACTGTT	RDM1	201299	RAD52 motif containing 1	RDM1	-0.353458	0.00133336	0.0160693
	982	40398	A_32_P133072	ACCAGGTTAATGGCTAAGAATGGGTAACATGACTCTTGTTGGATTGTTATTTTTTGTTTG	SPON1	10418	spondin 1	SPON1	0.356428	0.00192142	0.0204371			969	12917	A_24_P80338	TAAATACAAGTCTTGAATAGTACATTTTCACTTCTGTATTCGAGGGACTCTAAAAATAAA	NEK4	6787	NIMA related kinase 4	NEK4	-0.353345	0.000263716	0.00541574
	983	32311	A_23_P414252	CATCGTGGAGCAGGAGAACGCGATTCAGACGATGGAGCTGCGGAACTACTTCTCCCTGTA	SNX8	29886	sorting nexin 8	SNX8	0.35638	0.00175253	0.0192635			970	41798	A_33_P3230090	GTTCTTGGAATACAGTGCCCTAAAATGGTGTTCTTATGACCTGCAGAAAATATTTACACA	LUZP6	767558	leucine zipper protein 6	LUZP6	-0.352958	2.82e-05	0.00105704
	984	11619	A_33_P3396886	TAAACTCCAAAGCTGAAGGGGAGGTGCTCCGGAAAAGCATTCTGAGCTTTTACATTCAGA	C11orf52	91894	chromosome 11 open reading frame 52	C11orf52	0.355235	0.000748922	0.0109191			971	44533	A_24_P85942	TCTTGAAACCAGGTAGTGAAAGAGAGAGACTTCTTCCTGTTATAAATACGATGTTGCAGC	GCC2	9648	GRIP and coiled-coil domain containing 2	GCC2	-0.35267	6.8e-05	0.00205524
	985	31646	A_23_P57868	TGCACGACCACGATGAACGGCTGCATGAGGCTGTGTTCCTCCGTGGGGTGGACATATATA	ACY1	95	aminoacylase 1	ACY1	0.355009	0.00448121	0.0357798			972	10159	A_23_P134125	AGTGTGCAGAATCTGAGAGCAATGGTTTTTACTTCTCTGTGTTAATTGTAATATTGACTC	MAP3K5	4217	mitogen-activated protein kinase kinase kinase 5	MAP3K5	-0.352483	0.000643867	0.00981247
	986	28437	A_24_P243741	ACAGACACTGGATAGGTTCTGATTGCAACACTTACTTCCCTCACAATGATGATGCAAAGA	ADAM22	53616	ADAM metallopeptidase domain 22	ADAM22	0.35437	6.22e-05	0.00192755			973	24759	A_23_P211326	CAAATTGAGAAAGTGGTGTCCCTTCCTGATTTTGCCACCAGCCCTACCGAATAGTTGTAA	CECR2	27443	CECR2 histone acetyl-lysine reader	CECR2	-0.352358	0.000278712	0.00564208
	987	45264	A_23_P126939	TACATCAATCTACAAACCAAGTCCTCCAGCTGGTCCTGCTGCTAGTAGTGTTTGGCTTAT	RAB7L1	8934	RAB29, member RAS oncogene family	RAB29	0.35399	0.0002879	0.00576687			974	25854	A_23_P201636	ACAGTGGTGACATAGTCTCTGCCCTCATAGAGTTGATTGTCTAGTGAGGAAGACAAGCAT	LAMC2	3918	laminin subunit gamma 2	LAMC2	-0.351373	0.00619737	0.0442347
	988	34732	A_24_P88565	TTCCAGGAATCGTCACCAGCTTTATCCGCTTCTGGCTTTTCTGGAAGTACCCCCAGGAGC	SLC50A1	55974	solute carrier family 50 member 1	SLC50A1	0.353878	0.00463347	0.0364672			975	17303	A_33_P3235611	GGGTGGCTATTCTCAAACTTTGCACTCAAAGAAACTCTATACTTAGTCTTATTTTCTGAA	SLC46A1	113235	solute carrier family 46 member 1	SLC46A1	-0.351279	0.000873908	0.0121043
	989	37545	A_33_P3283713	GACCCAGCCAGGACTCCTCATTTCATCTCACAGACACAATAAAAAAGCATATTTGTCCTG	ABHD14A	25864	abhydrolase domain containing 14A	ABHD14A	0.353788	3.6e-05	0.00126936			976	30039	A_33_P3345782	ATTGCTAACCCCCACTTCTGGGCAGAATGCGATGCTGGTGGCAGAGAAGGCAGCTTTGCA	CCDC88B	283234	coiled-coil domain containing 88B	CCDC88B	-0.351253	0.00495797	0.0381663
		3680	A_33_P3386765	GCCAGGACTCCTCATTTCATCTCACAGACACAATAAAAAAGCATATTTGTCCTGCCTGGG	ABHD14A	25864	abhydrolase domain containing 14A	ABHD14A	0.330917	9.98e-05	0.00269731			977	22175	A_24_P323967	GGAGAGCAACCTTACAAATGTAATGAATGTGGCAAAGCATTTAGAGACTGTTCAGGCCTT	ZNF880	400713	zinc finger protein 880	ZNF880	-0.350395	0.00205689	0.0213398
	990	22602	A_23_P112241	GCTGGGGGAAGACTGCTTCAGCCAGATCCTGGGGTGGGGTCTTTAGGTTTTCTCACTTTG	DNAJB5	25822	DnaJ heat shock protein family (Hsp40) member B5	DNAJB5	0.35238	0.00338998	0.0296641			978	25780	A_23_P23669	TAGAAAAAGATCAGAAGCTAGTCCTCATGAAAACACAAATCATAAATCCCCCCACAAAAA	PALMD	54873	palmdelphin	PALMD	-0.350245	0.000682515	0.010238
	991	27130	A_23_P420692	GGAGGTGTTAAGAAGAGAACTCTGTGCAAACAGTGATGGAAGGCTGTTGTCTTGGTGTAT	PPFIA4	8497	PTPRF interacting protein alpha 4	PPFIA4	0.352317	0.00728628	0.0493281			979	1444	A_33_P3232557	ACCTGTGGCTGTTCCCACATCCCCTTGAATATCCCAGGAAAAATAAAACGGCAGAACTGC	DLGAP3	58512	DLG associated protein 3	DLGAP3	-0.350157	0.00212143	0.0217772
	992	4123	A_23_P100141	AGCAGAGGGGATCCAACGTCAGAGCTTTTAGAATTACTTTTTTAAGCAGCTGTCTTCTGG	UNKL	64718	unk like zinc finger	UNKL	0.352281	0.00364322	0.0312178			980	9999	A_23_P94921	TTTTTTGATAGCGGGAGGGAGGAAGTACGACTAATGTTGGAGCCTGAAACTATGGAAATG	SLC20A2	6575	solute carrier family 20 member 2	SLC20A2	-0.349391	0.000239307	0.00510795
	993	45294	A_33_P3335366	TCCAACTAGTTCATCTGGAGGTAGGGAGGCTCCACTGGAAAAATAAATATTTTTGTCAAA	MAML3	55534	mastermind like transcriptional coactivator 3	MAML3	0.351982	0.00151051	0.0174559			981	47157	A_32_P38637	ATTTGAGAGAACTCAGCCCCCTGGTCTAAGCTGGACTTACCTCTGTGGATTCTGAAATTA	KRBA1	84626	KRAB-A domain containing 1	KRBA1	-0.349129	4.36e-05	0.00146191
	994	41460	A_24_P127075	GTATATGGCTTTCTTTTGCATTTTAAGGAAGATACTTGGAAAATTCTACTCATGGACTCC	TMEM135	65084	transmembrane protein 135	TMEM135	0.351946	0.00298073	0.0273704			982	31291	A_24_P398130	CTGTGACTTGTAATAAACCAAGCTGTACAATTTAGTTTATAATAGCAGTATCTGAGCTGC	USP6NL	9712	USP6 N-terminal like	USP6NL	-0.348989	8.39e-05	0.00238818
	995	35486	A_33_P3410654	AAGCCTAGCCCTGAAGCAAGCAAAGAATATGGCAGTGTAATGCAGGTCATTTAGAAAAAA	CLEC12B	387837	C-type lectin domain family 12 member B	CLEC12B	0.351815	0.00293064	0.0270347			983	37044	A_33_P3818959	CACTCAACACAATGGCCCTGCCTCCCACCGCTTTATTTCTTTCGGTTTCGGATGCAAAAC	SAMD11	148398	sterile alpha motif domain containing 11	SAMD11	-0.348732	3.18e-06	0.000207765
	996	46988	A_23_P50786	GAGGGGATCTCAAATCCTGGAACCCCGATTTCAATCTACGTTCTAGTCACTGGCCTCAAA	CLIP3	25999	CAP-Gly domain containing linker protein 3	CLIP3	0.351805	0.00186583	0.0200255			984	10650	A_23_P101319	TCAACTGCTGTATGCTACAATGGCAAAGAGGTTACTTTTGACAAATGGGTGGTTTGTGGT	ZNF285	26974	zinc finger protein 285	ZNF285	-0.348386	0.00552753	0.0409718
	997	28164	A_33_P3211666	GTGTTTTGGAGTTTTGGCCAGTTGAGTTGAATGACACAGGATCTTACTTTTTCCAAATGA	IL18R1	8809	interleukin 18 receptor 1	IL18R1	0.351747	0.000627003	0.00968473			985	1166	A_24_P280706	GCTTTGGAACAGAAACCAGATGATGCACATATATTATCGTCAAAGAGCTTATTGTCACAT	SUGT1	10910	SGT1 homolog, MIS12 kinetochore complex assembly cochaperone	SUGT1	-0.348324	0.00376885	0.031884
		38718	A_24_P208567	GGGAGCCTTCTTGATGATCTCAAAAATAATAGCTATTCAAGAAAATCACCAAGTGACTGT	IL18R1	8809	interleukin 18 receptor 1	IL18R1	0.318294	0.0001201	0.00305491			986	2641	A_23_P76799	TACACATGAATGAATCCAATCTTATAACCTTGAAGTGCTGTACCAGTGCTGGCTGCAGGT	BAZ1A	11177	bromodomain adjacent to zinc finger domain 1A	BAZ1A	-0.347952	8.23e-05	0.0023532
	998	17915	A_21_P0000052	GTGAATTTGAGAAATGTCAGACTGTGCCAAAGGGGGTCACATGCATCAAATTTCCACATA	DISC1	27185	DISC1 scaffold protein	DISC1	0.351159	0.00511985	0.0389074				2971	A_23_P41942	CTGGTATAACTGGTTCTGATGGCTGGGAATAAAGGAAGAGGACGTGCTGCTTATACCTTT	POLR3G	10622	RNA polymerase III subunit G	POLR3G	-0.347564	0.0033842	0.0296477
	999	12292	A_33_P3280213	TGGCCTCAACATCTACAATCTCTATGCCCCGTGTGCTGGAGGGGTGCCCAGCCATTTTAG	CTSA	5476	cathepsin A	CTSA	0.351116	1.9e-05	0.00079482			987	25289	A_33_P3396527	GAAGTGTCTTTAAAATTGCTATCATGAGCAAAACTGGTTGCTGTAATGCTTGTTTTTCTG	POLR3G	10622	RNA polymerase III subunit G	POLR3G	-0.346137	0.00128476	0.0155865
		22184	A_24_P74371	AGGGTCTCCCATAGACAGCCTGGGGGCAAGTTAGCACTTTATTCCCGCAGCAGTTCCTGA	CTSA	5476	cathepsin A	CTSA	0.327521	2.41e-05	0.000941949			988	6442	A_33_P3262510	GAGAGGATGCACCTCAGGAAATTTACCAAGACCTAATTATATTGATGGAAGAATATTTAC	LIPK	643414	lipase family member K	LIPK	-0.347367	0.00313255	0.0282115
	1000	20370	A_24_P209455	AGTGGAGAGTAAGGATGGGATACTTGAATTAATCATGACAGCGTTACAGATTGCTTCCTT	GIMAP4	55303	GTPase, IMAP family member 4	GIMAP4	0.351073	0.00612887	0.0439276			989	13128	A_32_P181077	AATATCTCTGTTTTCATTTCAGAACATTGTGCTGTCTGTCAGCATATGTATATCAGCTAC	DOCK8	81704	dedicator of cytokinesis 8	DOCK8	-0.347118	0.00333409	0.0293646
	1001	50100	A_23_P416747	ACTCCCTGTTTCCTGGGCTAGTCTTGGACCCCACGAGAGAGAATCGTTCCTCAGCCTCAT	CD3E	916	CD3 epsilon subunit of T-cell receptor complex	CD3E	0.350485	0.0068146	0.0471861			990	3873	A_23_P304511	ATGGGACCACGCATAAATGGAGAACGAGTAAATTTTGCTAAGTCCAAGGACATTGGAGAG	ZNF397	84307	zinc finger protein 397	ZNF397	-0.346897	0.00564394	0.0415183
	1002	14103	A_23_P207367	TCTCTGTTTGTAACCTTGTCGACAAAGAGGTAGAAAAGATTGGGTCTAGGATATGGTGGG	STAT5A	6776	signal transducer and activator of transcription 5A	STAT5A	0.350479	0.000419167	0.00744748			991	22101	A_23_P202810	CTGTATTCTGAAAGTCACATAGCACACAGTAATGTTATCTGGAAGCTCTGTTTTTGTTTA	OVOL1	5017	ovo like transcriptional repressor 1	OVOL1	-0.346733	0.00031591	0.0061609
	1003	40818	A_24_P136182	AAGGAATCCGAGATCATTGACTTTCTCCTGGGGGCCTCTCTCAAGGAGGAGGTTTTGAAG	RPS2P32	256355	ribosomal protein S2 pseudogene 32	RPS2P32	0.349781	1.67e-05	0.000723298			992	43166	A_33_P3313622	ATTGGAAGAGCCACCACTTCCAGTGCTAGTTGGATGGTTGGTTATGATTGCCTTCTGTAA	MIR17HG	407975	miR-17-92a-1 cluster host gene	MIR17HG	-0.346549	0.00149191	0.0173532
	1004	9324	A_23_P45185	ATTCGTATGATCAGTACTGACTTTCTGATTACTGTCCAGCTTATAGTCTTCCAGTTTAAT	FIGF	2277	vascular endothelial growth factor D	VEGFD	0.349626	0.00300606	0.0275149			993	191	A_23_P101521	TGTCTTTGTCTTCGTGGTCATCGTGGTCTCGGCTTGTACATACAGACAAAACCGAAAACT	IZUMO2	126123	IZUMO family member 2	IZUMO2	-0.34654	0.00305997	0.0278154
	1005	2307	A_19_P00320275	TCTACTCTTGTTCTTCTGCTTGTTATTGTTGCCTCTGCAGCCATTGATCACACACGTGTT	XLOC_008079	286411	long intergenic non-protein coding RNA 632	LINC00632	0.348933	0.000787512	0.0112811			994	33384	A_23_P63190	ATGAATGTCTGAGATACGTCTGTGACTTATCTACCATTGAAGGAAAGCTATATCTATTTG	NRAS	4893	NRAS proto-oncogene, GTPase	NRAS	-0.346492	9.31e-07	8.27e-05
	1006	45057	A_23_P74778	AGAAGGCTGCTATGACTCTTTGGATGGGAGTCTGGCAAGAGGAAATTGGAAGATAAAATA	C1orf54	79630	chromosome 1 open reading frame 54	C1orf54	0.348878	0.000300592	0.00593846			995	19960	A_23_P502808	TATGCTGTGCCTCCCTGGTGTTTCTGACTGTGCTTGTCATCATTTGCTACAAAGCCATAA	PRIMA1	145270	proline rich membrane anchor 1	PRIMA1	-0.346253	0.000505416	0.0084177
	1007	11810	A_23_P110791	ATCCTAACTAACAGTCACGCCGTGGGATGTCTCTGTCCACATTAAACTAACAGCATTAAT	CSF1R	1436	colony stimulating factor 1 receptor	CSF1R	0.348712	0.00539488	0.0402242			996	38560	A_24_P935009	AATTAATCCTTTAATATTATGGTTATTAACCTCTTAAACATGAATGAATTCTTGATTGTT	CRKL	1399	CRK like proto-oncogene, adaptor protein	CRKL	-0.345769	0.00222896	0.0225697
	1008	44783	A_33_P3389153	TATTCCTCGTGCCCTGTGTTAGTGCTTTCTGTATAAGGGACAGACAGAACTGGGTTTTTT	STK10	6793	serine/threonine kinase 10	STK10	0.348179	0.000285677	0.00574854			997	26799	A_23_P155989	TTGAGGTAATATCTGAGGTGGCATAATTTAAAAATATTTAGCAAATTTGTTTCATATATA	CENPK	64105	centromere protein K	CENPK	-0.345737	0.000812748	0.0115653
	1009	8395	A_24_P353905	ACCAGAAGTCGGGAAAGTCAAAGGGGAAGGATGTTAACTTGGCGGAGTTCGCTGTGGCTG	MXRA8	54587	matrix remodeling associated 8	MXRA8	0.348104	0.00261541	0.0251591			998	32407	A_23_P94118	GCTGTCAGTTTTCTGTGGATGAAGAATTTCAGAAACTGTGGAGGAGTGTCACTGTAGATT	GTF2E2	2961	general transcription factor IIE subunit 2	GTF2E2	-0.345509	0.000225768	0.00489606
	1010	12126	A_33_P3338116	TACCCCAGTTCCTAGCACTGCCCCACATGCATGTCTGCCTATGCACTGAAGAGCTCTTGG	LAMB2	3913	laminin subunit beta 2	LAMB2	0.347577	0.00365587	0.0312919			999	4364	A_23_P138137	GTGTAATTGTCCACCACTGTCTAATCCAGACCCTCGATTACTATTCAAACTCAGCACGAA	OMA1	115209	OMA1 zinc metallopeptidase	OMA1	-0.345351	0.0024791	0.0242298
		35774	A_33_P3223780	TTGAAACGGGCAGGAAATAGTCTGGCAGCCTCTACAGCAGAAGAAACGGCAGGCAGTGCC	LAMB2	3913	laminin subunit beta 2	LAMB2	0.336964	0.00139198	0.0165085			1000	28389	A_23_P137578	CGCTTTAACAACCTCCAAATTGTGTACAGTGGTTATTTTCCCCAGTTGTATAGTTTTGAG	FBXO28	23219	F-box protein 28	FBXO28	-0.345298	8.83e-06	0.000452607
	1011	38084	A_33_P3365087	GCTGTTGTTGGCTGGTTTTCACTCCTTTGTAAACGTCCAAATAAAATACAGATAACTTTT	PRR20B	729233	proline rich 20B	PRR20B	0.347522	0.0017549	0.019282			1001	50198	A_23_P29594	GAGAGAAGCAAGCATCTTTGCCTCTTTGGAGTAGGAAATTCAGACTTGAAAAAGTGGTGT	RPL39L	116832	ribosomal protein L39 like	RPL39L	-0.345218	0.000430964	0.00758252
	1012	32657	A_23_P87150	AAATTTAAACCAAGAGAGGAGAGGAAAGGGTAAATTTTCTGTTACTGACCTTCTGCTTAA	LPXN	9404	leupaxin	LPXN	0.347333	0.000953548	0.0128009			1002	46775	A_33_P3375527	ATAAGGAATCAGAGGTTGAAGATGTTGAAACAGACAGTGGTAATTCACCTGAAGATTTGA	MIER3	166968	MIER family member 3	MIER3	-0.345055	0.00617895	0.0441864
	1013	15491	A_32_P180315	TCATTTGAGGAGGAGCTAAAGAGGATCCAGGATGACTGTACATCTCAGATAAAGGAGGCT	C9orf174	100499483	coiled-coil domain containing 180	CCDC180	0.347278	0.00496782	0.0382188			1003	4441	A_32_P103837	TATGTAGTCATGCACTTTGTATTAATATATTAGAAATCTACAGATCTGTTTTGTACTTTT	FAM60A	58516	SIN3-HDAC complex associated factor	SINHCAF	-0.344689	6.72e-05	0.00204206
	1014	12979	A_24_P408704	CGGAGGTCCAAGAAGAGGACAAAGAGAAGCAGCGTAGTTTTTGCGGATGAGAAAGCAGCT	DOCK2	1794	dedicator of cytokinesis 2	DOCK2	0.346788	0.00139139	0.0165085			1004	4953	A_33_P3385750	GTGGAGAAGGGTAATAAGTTTTCTGAATACCTTTGCATTGTCTTGTTCACATATATTGCT	ZNF793	390927	zinc finger protein 793	ZNF793	-0.344559	0.0002498	0.00526384
	1015	40842	A_33_P3219398	AACGTTAAGTTTGAGTCTGAAAGTGAACTCCAGAACCACATCCAAACCATCCACCGAGAG	ZNF521	25925	zinc finger protein 521	ZNF521	0.346721	0.00117297	0.0147402			1005	23817	A_23_P81048	TTTTTTGGTTTAATTTTAGGAATGTAACTCCATTGGGGCTTTCCAGGCCGGATGCCATAG	STIM2	57620	stromal interaction molecule 2	STIM2	-0.343767	0.000735848	0.0108062
	1016	44560	A_23_P41716	ATACCAAGGATGTGCTGAGTGTGGCCTTCTCCTCTGACAACCGGCAGATTGTCTCTGGAT	GNB2L1	10399	receptor for activated C kinase 1	RACK1	0.346715	6.14e-05	0.00191439			1006	5887	A_23_P100344	ACATTCCAAACTGATAGTACATTGCCATCTCCAGGAAGACTTGACGGCTTTGGGATTTTG	ORC6	23594	origin recognition complex subunit 6	ORC6	-0.343722	0.00284963	0.026565
	1017	49835	A_23_P431853	ACTAAACGTAAGCCTTCTCCTCACTCTCTCAATCTTATCCATCATAGCAGGCAGTTGAGG	ND2	4536	mitochondrially encoded NADH dehydrogenase 2	MT-ND2	0.346263	0.000248118	0.00524003			1007	21747	A_33_P3361746	GGACTGACTTTAATAATTTGCATTATATTGTCCCAACCAGTAGTTTATTTTTTGCCACGG	TRPS1	7227	transcriptional repressor GATA binding 1	TRPS1	-0.343679	0.000264743	0.00543096
	1018	31693	A_23_P44166	TTGGCAAGTTTGCTGAGGTAGAGCACGTGGTGAACGCCATCCTCTTTCTGCTGAGTGACC	DCXR	51181	dicarbonyl and L-xylulose reductase	DCXR	0.346203	0.00440548	0.0353472			1008	27716	A_23_P417951	AGTAACTGGTTGTTCTACTTGGTAATTTGACACCCTGTTAATAACGCAATTATTTCTGTG	TSPYL5	85453	TSPY like 5	TSPYL5	-0.343143	0.00702152	0.0481534
	1019	1128	A_33_P3262376	CTGTCAGTGCCGTGTACGTGTTTGGTCAAACGTTCCTAATGGTGCCTGAACCTACACTGA	OTUD7A	161725	OTU deubiquitinase 7A	OTUD7A	0.345969	0.00152999	0.0176166			1009	18403	A_23_P253301	CTGCAGTAGTTTGCTTTTAGTATTGTTGTTGCACTTGAGCAGAGACAAACCTTTATTCAT	PFN2	5217	profilin 2	PFN2	-0.342788	0.00246208	0.0241057
	1020	31064	A_32_P66035	GAAAGAGCAAAGGAAGTATTCGTTATATTAATGATGCTGGCGACCAGGGAAATTCCAAAC	TMEM86A	144110	transmembrane protein 86A	TMEM86A	0.345844	0.000941171	0.0126931			1010	28280	A_23_P65757	TTGATTTTGTACATAGTCCTCTGGTCTATCTCATGAAACCTCTTCTCAGACCAGTTTTCT	CCNB2	9133	cyclin B2	CCNB2	-0.342726	0.00572674	0.0419324
	1021	48119	A_23_P334173	TGTGGTTATCACTTTAAGTTTTGACACCTAGATTATAGTCTTAGTAATAGCATCCACTGG	LY75	4065	lymphocyte antigen 75	LY75	0.345638	0.00457373	0.0361808			1011	38741	A_32_P186474	AAATTATTCTTAATGTCTGTAAAAACGATTTTCTTCTGTAGAATGTTTGACTTCATATTG	RACGAP1	29127	Rac GTPase activating protein 1	RACGAP1	-0.342389	0.000108761	0.00286638
	1022	34751	A_33_P3309319	TCTCCAGTGTGTGGGGACGGGTCCCTGTGAGCAACAAAACTGCACTGTTTCTTTCACCTC	PIDD	55367	p53-induced death domain protein 1	PIDD1	0.345589	0.000541064	0.00881285			1012	23760	A_23_P64232	AGCGCTGCTCTTTCTGTAGGTTATTTATTAGTATTGGATGAAGGCGAAGGCTGGGAGTGT	ZNF259	8882	ZPR1 zinc finger	ZPR1	-0.342371	5.12e-06	0.000295624
[truncated: 252 more rows]

## Sheet: 7. GeneFamily enrichment analys
7. Result of Gene Family Enrichment Analysis carried out for the DEGs in ToppGene Suite
Up-regulated DEGs
	ID	Name	Source	q-value FDR B&H	Hit Count in Query List	Hit Count in Genome	Hit in Query List
[truncated: 59 more rows]

## Sheet: 8. GO enrichment analysis 
8. Result of Gene Ontology Enrichment Analysis carried out for the DEGs in ToppGene Suite
[truncated: 1,886 more rows]

## Sheet: 9. Pathway enrichment analysis
9. Result of Pathway Enrichment Analysis carried out for the DEGs in ToppGene Suite
[truncated: 52 more rows]

[truncated: 9 more sheets: 10. Motifs in DOWN DEGs, 11. Motifs in UP DEGs, 12. String PPI network, 13. PPI Enrichment ananlysis, 14. MCODE CLUSTER ANALYSIS, 15. Reactome FI network, 16 FI pathway enrichment , 17 MCODE CLUSTER ANALYSIS, 18. Validation studies]
